# Supplementary material for: System-wide immunoregulation by polyvalent IgG: integrating transcriptomic, miRNA, and proteomic landscapes
Source: J Transl Med. 2026 May 30;24:983. doi: 10.1186/s12967-026-08289-6 (PMC13430737; doi:10.1186/s12967-026-08289-6)
Supplement: Supplementary file 2 — Supplementary Material 2 [file 12967_2026_8289_MOESM2_ESM.xlsx]

## Sheet: CD4+ T
Supplementary Table S1: Protein annotations for each analyzed cell population were retrieved from the Human Protein Atlas. Each tab in the file presents a list of proteins associated with the specific cell type indicated by the tab name.
Acronym	Protein Name	Uniprot ID
CA6	Carbonic anhydrase 6	P23280
TRBV12-5	T cell receptor beta variable 12-5	A0A1B0GX78
TRAJ61	T cell receptor alpha joining 61 (non-functional)
TRBV15	T cell receptor beta variable 15
KRT2	Keratin 2	P35908
SH2D1A	SH2 domain containing 1A	O60880
TRBV12-4	T cell receptor beta variable 12-4	A0A0B4J2E0
TRBV14	T cell receptor beta variable 14	A0A5B0
TRAJ49	T cell receptor alpha joining 49
TRAV41	T cell receptor alpha variable 41	A0A0B4J266
TRAV26-2	T cell receptor alpha variable 26-2	A0A0B4J265
TRBV11-3	T cell receptor beta variable 11-3	A0A5A6
CD3D	CD3 delta subunit of T-cell receptor complex	P04234
LEF1	Lymphoid enhancer binding factor 1	Q9UJU2
TRBV11-1	T cell receptor beta variable 11-1	A0A0K0K1C0
TRBV5-1	T cell receptor beta variable 5-1	A0A578
FHIT	Fragile histidine triad diadenosine triphosphatase	P49789
TRBV5-5	T cell receptor beta variable 5-5	A0A597
TRBV5-6	T cell receptor beta variable 5-6	A0A599
TRBV12-3	T cell receptor beta variable 12-3	P01733
TRBV3-1	T cell receptor beta variable 3-1	A0A576
TRAV13-2	T cell receptor alpha variable 13-2	A0A0B4J235
TRAV40	T cell receptor alpha variable 40	A0A0B4J280
TRBV2	T cell receptor beta variable 2	A0A1B0GX68
TRAV34	T cell receptor alpha variable 34	A0A0B4J273
TRBV13	T cell receptor beta variable 13	A0A0A6YYD4
NUPR2	Nuclear protein 2, transcriptional regulator	A6NF83
GRAP2	GRB2 related adaptor protein 2	O75791
LCK	LCK proto-oncogene, Src family tyrosine kinase	P06239
TRAV36DV7	T cell receptor alpha variable 36/delta variable 7	A0A075B6V5
CD3E	CD3 epsilon subunit of T-cell receptor complex	P07766
TRAV39	T cell receptor alpha variable 39	A0A0B4J263
TRAV10	T cell receptor alpha variable 10	A0A0B4J240
TRAV21	T cell receptor alpha variable 21	A0A0B4J279
TRBV7-7	T cell receptor beta variable 7-7	A0A0K0K1E9
TRBV19	T cell receptor beta variable 19	A0A075B6N1
TRBV27	T cell receptor beta variable 27	A0A0K0K1C4
ITK	IL2 inducible T cell kinase	Q08881
TCF7	Transcription factor 7	P36402
TRAV1-1	T cell receptor alpha variable 1-1	A0A0B4J248
TRAV27	T cell receptor alpha variable 27	A0A087WT01
TRAV29DV5	T cell receptor alpha variable 29/delta variable 5	P04437
TRBV10-1	T cell receptor beta variable 10-1	A0A0K0K1A3
TRBV7-9	T cell receptor beta variable 7-9	P04435
DNTT	DNA nucleotidylexotransferase	P04053
GPA33	Glycoprotein A33	Q99795
TRAV17	T cell receptor alpha variable 17	A0A0B4J275
TRAV18	T cell receptor alpha variable 18	A0A075B6X5
TRAV23DV6	T cell receptor alpha variable 23/delta variable 6	A0A075B6W5
TRAV38-2DV8	T cell receptor alpha variable 38-2/delta variable 8	A0JD32
TRAV8-4	T cell receptor alpha variable 8-4	P01737
TRAV8-6	T cell receptor alpha variable 8-6	A0A0B4J262
HPCAL4	Hippocalcin like 4	Q9UM19
THEMIS	Thymocyte selection associated	Q8N1K5
TRAJ40	T cell receptor alpha joining 40
TRAV4	T cell receptor alpha variable 4	A0A0B4J268
TRBJ1-2	T cell receptor beta joining 1-2	A0A0J9YX06
TRBJ1-5	T cell receptor beta joining 1-5	A0A0J9YXM7
C20orf204	Chromosome 20 open reading frame 204	A0A1B0GTL2
TRAV14DV4	T cell receptor alpha variable 14/delta variable 4	A0A0A6YYC5
TRAV16	T cell receptor alpha variable 16	A0A0A6YYK6
TRAV19	T cell receptor alpha variable 19	A0A0A6YYK7
TRAV24	T cell receptor alpha variable 24	A0A0B4J272
APBA2	Amyloid beta precursor protein binding family A member 2	Q99767
CD2	CD2 molecule	P06729
CD226	CD226 molecule	Q15762
CD3G	CD3 gamma subunit of T-cell receptor complex	P09693
TRAV20	T cell receptor alpha variable 20	A0A0B4J274
TRAV25	T cell receptor alpha variable 25	A0A0B4J276
TRAV8-2	T cell receptor alpha variable 8-2	A0A0B4J237
TRAV9-2	T cell receptor alpha variable 9-2	A0A087WT02
DSC1	Desmocollin 1	Q08554
KRT73	Keratin 73	Q86Y46
SIT1	Signaling threshold regulating transmembrane adaptor 1	Q9Y3P8
TRABD2A	TraB domain containing 2A	Q86V40
TRAV26-1	T cell receptor alpha variable 26-1	A0A087WT03
TRAV38-1	T cell receptor alpha variable 38-1	A0A0B4J264
TRBV25-1	T cell receptor beta variable 25-1	A0A075B6N4
AK5	Adenylate kinase 5	Q9Y6K8
BIN1	Bridging integrator 1	O00499
CD247	CD247 molecule	P20963
ENO2	Enolase 2	P09104
MYZAP	Myocardial zonula adherens protein	P0CAP1
PCSK1N	Proprotein convertase subtilisin/kexin type 1 inhibitor	Q9UHG2
RBM11	RNA binding motif protein 11	P57052
TRAC	T cell receptor alpha constant	P01848
TRAJ58	T cell receptor alpha joining 58 (non-functional)
TRAJ7	T cell receptor alpha joining 7
TRAV12-1	T cell receptor alpha variable 12-1	A0A0B4J245
TRAV3	T cell receptor alpha variable 3	A0A0B4J244
TRAV8-1	T cell receptor alpha variable 8-1	A0A0A6YYK1
TRBV6-7	T cell receptor beta variable 6-7 (non-functional)	A0A0A0MS04
TRBV7-6	T cell receptor beta variable 7-6	A0A1B0GX31
UBASH3A	Ubiquitin associated and SH3 domain containing A	P57075
CAMK4	Calcium/calmodulin dependent protein kinase IV	Q16566
GPC3	Glypican 3	P51654
PRKCQ	Protein kinase C theta	Q04759
SNPH	Syntaphilin	O15079
TIMD4	T cell immunoglobulin and mucin domain containing 4	Q96H15
TRAJ4	T cell receptor alpha joining 4
TRAJ44	T cell receptor alpha joining 44
TRAV30	T cell receptor alpha variable 30	A0A087WSZ9
USP44	Ubiquitin specific peptidase 44	Q9H0E7
CELA1	Chymotrypsin like elastase 1	Q9UNI1
CRYGN	Crystallin gamma N	Q8WXF5
ENSG00000289723	Novel T cell receptor alpha variable
EPHA1	EPH receptor A1	P21709
FAM153A	Family with sequence similarity 153 member A	Q9UHL3
FBXO32	F-box protein 32	Q969P5
HAVCR1	Hepatitis A virus cellular receptor 1	Q96D42
HEMGN	Hemogen	Q9BXL5
IL23A	Interleukin 23 subunit alpha	Q9NPF7
SARDH	Sarcosine dehydrogenase	Q9UL12
TRAJ13	T cell receptor alpha joining 13
TRAJ14	T cell receptor alpha joining 14
TRAJ16	T cell receptor alpha joining 16
TRAJ18	T cell receptor alpha joining 18
TRAJ20	T cell receptor alpha joining 20
TRAJ25	T cell receptor alpha joining 25 (non-functional)
TRAJ3	T cell receptor alpha joining 3	A0A075B6Y3
TRAJ31	T cell receptor alpha joining 31	A0A075B700
TRAJ35	T cell receptor alpha joining 35 (non-functional)
TRAJ36	T cell receptor alpha joining 36
TRAJ38	T cell receptor alpha joining 38
TRAJ57	T cell receptor alpha joining 57
TRAJ6	T cell receptor alpha joining 6
TRAV12-2	T cell receptor alpha variable 12-2	A0A075B6T6
TRAV6	T cell receptor alpha variable 6	A0A075B6T7
TRBV29-1	T cell receptor beta variable 29-1	A0A5B7
BCL11B	BAF chromatin remodeling complex subunit BCL11B	Q9C0K0
CD40LG	CD40 ligand	P29965
CYP2J2	Cytochrome P450 family 2 subfamily J member 2	P51589
FXYD2	FXYD domain containing ion transport regulator 2	P54710
LIME1	Lck interacting transmembrane adaptor 1	Q9H400
PVRIG	PVR related immunoglobulin domain containing	Q6DKI7
SATB1	SATB homeobox 1	Q01826
SERPINE2	Serpin family E member 2	P07093
ST6GALNAC1	ST6 N-acetylgalactosaminide alpha-2,6-sialyltransferase 1	Q9NSC7
TRAJ42	T cell receptor alpha joining 42	A0A075B6Y9
TRAV5	T cell receptor alpha variable 5	A0A0B4J249
TRAV8-3	T cell receptor alpha variable 8-3	A0A0A6YYJ7
VSIG1	V-set and immunoglobulin domain containing 1	Q86XK7
ABLIM1	Actin binding LIM protein 1	O14639
ADIRF	Adipogenesis regulatory factor	Q15847
ADTRP	Androgen dependent TFPI regulating protein	Q96IZ2
AMIGO1	Adhesion molecule with Ig like domain 1	Q86WK6
ANKRD55	Ankyrin repeat domain 55	Q3KP44
ANXA2R	Annexin A2 receptor	Q3ZCQ2
APBB1	Amyloid beta precursor protein binding family B member 1	O00213
BAG3	BAG cochaperone 3	O95817
BEX3	Brain expressed X-linked 3	Q00994
BEX5	Brain expressed X-linked 5	Q5H9J7
CCDC57	Coiled-coil domain containing 57	Q2TAC2
CCDC65	Coiled-coil domain containing 65	Q8IXS2
CCR7	C-C motif chemokine receptor 7	P32248
CD4	CD4 molecule	P01730
CD6	CD6 molecule	P30203
CD96	CD96 molecule	P40200
CEP70	Centrosomal protein 70	Q8NHQ1
CFAP95	Cilia and flagella associated protein 95	Q5VTT2
CHI3L2	Chitinase 3 like 2	Q15782
CLDN5	Claudin 5	O00501
CLEC2D	C-type lectin domain family 2 member D	Q9UHP7
CNN3	Calponin 3	Q15417
CRB3	Crumbs cell polarity complex component 3	Q9BUF7
DENND2D	DENN domain containing 2D	Q9H6A0
DHRS3	Dehydrogenase/reductase 3	O75911
DMTN	Dematin actin binding protein	Q08495
DOCK9	Dedicator of cytokinesis 9	Q9BZ29
ECRG4	ECRG4 augurin precursor	Q9H1Z8
EDAR	Ectodysplasin A receptor	Q9UNE0
EFNA1	Ephrin A1	P20827
ENSG00000284691	Novel zinc finger protein
EPHA4	EPH receptor A4	P54764
EPHX2	Epoxide hydrolase 2	P34913
FAM171A1	Family with sequence similarity 171 member A1	Q5VUB5
FAM241B	Family with sequence similarity 241 member B	Q96D05
FBLN7	Fibulin 7	Q53RD9
FBXO15	F-box protein 15	Q8NCQ5
FLT3LG	Fms related receptor tyrosine kinase 3 ligand	P49771
GAL3ST4	Galactose-3-O-sulfotransferase 4	Q96RP7
GATA3	GATA binding protein 3	P23771
GCK	Glucokinase	P35557
GCOM1	GCOM1, MYZAP-POLR2M combined locus
GLB1L3	Galactosidase beta 1 like 3	Q8NCI6
GPR146	G protein-coupled receptor 146	Q96CH1
GPRASP2	G protein-coupled receptor associated sorting protein 2	Q96D09
GPRC5B	G protein-coupled receptor class C group 5 member B	Q9NZH0
GRAMD2B	GRAM domain containing 2B	Q96HH9
GSTM3	Glutathione S-transferase mu 3	P21266
HKDC1	Hexokinase domain containing 1	Q2TB90
HOOK1	Hook microtubule tethering protein 1	Q9UJC3
HYKK	Hydroxylysine kinase	A2RU49
IFITM1	Interferon induced transmembrane protein 1	P13164
IL6ST	Interleukin 6 cytokine family signal transducer	P40189
IL7R	Interleukin 7 receptor	P16871
ITM2A	Integral membrane protein 2A	O43736
KCNA3	Potassium voltage-gated channel subfamily A member 3	P22001
KRTCAP3	Keratinocyte associated protein 3	Q53RY4
LAT	Linker for activation of T cells	O43561
LBH	LBH regulator of WNT signaling pathway	Q53QV2
LMO7	LIM domain 7	Q8WWI1
LRRN3	Leucine rich repeat neuronal 3	Q9H3W5
LY9	Lymphocyte antigen 9	Q9HBG7
LYPD3	LY6/PLAUR domain containing 3	O95274
MAL	Mal, T cell differentiation protein	P21145
MAN1C1	Mannosidase alpha class 1C member 1	Q9NR34
MMP28	Matrix metallopeptidase 28	Q9H239
MT1F	Metallothionein 1F	P04733
MTUS1	Microtubule associated scaffold protein 1	Q9ULD2
NAP1L3	Nucleosome assembly protein 1 like 3	Q99457
NELL2	Neural EGFL like 2	Q99435
NET1	Neuroepithelial cell transforming 1	Q7Z628
NMT2	N-myristoyltransferase 2	O60551
NOG	Noggin	Q13253
OXNAD1	Oxidoreductase NAD binding domain containing 1	Q96HP4
P3H4	Prolyl 3-hydroxylase family member 4 (inactive)	Q92791
PBX4	PBX homeobox 4	Q9BYU1
PDE9A	Phosphodiesterase 9A	O76083
PIK3IP1	Phosphoinositide-3-kinase interacting protein 1	Q96FE7
PLCG1	Phospholipase C gamma 1	P19174
PLEK2	Pleckstrin 2	Q9NYT0
PLEKHB1	Pleckstrin homology domain containing B1	Q9UF11
PLLP	Plasmolipin	Q9Y342
PRKCH	Protein kinase C eta	P24723
RAB25	RAB25, member RAS oncogene family	P57735
RASGRF2	Ras protein specific guanine nucleotide releasing factor 2	O14827
RCN3	Reticulocalbin 3	Q96D15
RGCC	Regulator of cell cycle	Q9H4X1
RGMB	Repulsive guidance molecule BMP co-receptor b	Q6NW40
RLN2	Relaxin 2	P04090
SCML1	Scm polycomb group protein like 1	Q9UN30
SCML4	Scm polycomb group protein like 4	Q8N228
SEC14L2	SEC14 like lipid binding 2	O76054
SLA2	Src like adaptor 2	Q9H6Q3
SLC12A5	Solute carrier family 12 member 5	Q9H2X9
SLC16A10	Solute carrier family 16 member 10	Q8TF71
SLC25A42	Solute carrier family 25 member 42	Q86VD7
SLFN5	Schlafen family member 5	Q08AF3
SMARCA1	SWI/SNF related, matrix associated, actin dependent regulator of chromatin, subfamily a, member 1	P28370
SPEF2	Sperm flagellar 2	Q9C093
SPOCK2	SPARC (osteonectin), cwcv and kazal like domains proteoglycan 2	Q92563
SSTR3	Somatostatin receptor 3	P32745
SUGCT	Succinyl-CoA:glutarate-CoA transferase	Q9HAC7
SUSD4	Sushi domain containing 4	Q5VX71
TAFA1	TAFA chemokine like family member 1	Q7Z5A9
TCEA3	Transcription elongation factor A3	O75764
TJP3	Tight junction protein 3	O95049
TMEM204	Transmembrane protein 204	Q9BSN7
TMEM45B	Transmembrane protein 45B	Q96B21
TMIE	Transmembrane inner ear	Q8NEW7
TNFRSF25	TNF receptor superfamily member 25	Q93038
TRAJ10	T cell receptor alpha joining 10
TRAJ24	T cell receptor alpha joining 24
TRAJ26	T cell receptor alpha joining 26
TRAJ27	T cell receptor alpha joining 27
TRAJ29	T cell receptor alpha joining 29
TRAJ30	T cell receptor alpha joining 30
TRAJ32	T cell receptor alpha joining 32
TRAJ34	T cell receptor alpha joining 34
TRAJ37	T cell receptor alpha joining 37
TRAJ41	T cell receptor alpha joining 41
TRAJ43	T cell receptor alpha joining 43
TRAJ45	T cell receptor alpha joining 45
TRAJ47	T cell receptor alpha joining 47
TRAJ48	T cell receptor alpha joining 48
TRAJ5	T cell receptor alpha joining 5
TRAJ52	T cell receptor alpha joining 52
TRAJ53	T cell receptor alpha joining 53
TRAJ54	T cell receptor alpha joining 54
TRAJ56	T cell receptor alpha joining 56
TRAJ9	T cell receptor alpha joining 9
TRBJ2-2	T cell receptor beta joining 2-2
TRBJ2-2P	T cell receptor beta joining 2-2P (non-functional)
TRBJ2-3	T cell receptor beta joining 2-3	A0A0B4J200
TRBJ2-7	T cell receptor beta joining 2-7	A0A0A0MT78
TRBV10-2	T cell receptor beta variable 10-2	A0A0K0K1G8
TRBV16	T cell receptor beta variable 16	A0A087WV62
TRBV20OR9-2	T cell receptor beta variable 20/OR9-2 (non-functional)
TRBV5-7	T cell receptor beta variable 5-7 (non-functional)	A0A0A0MS05
TRBV6-8	T cell receptor beta variable 6-8	A0A0A6YYG3
TRBV7-1	T cell receptor beta variable 7-1 (non-functional)	A0A0A6YYK4
TRBV9	T cell receptor beta variable 9	A0A0B4J1U6
TSHZ2	Teashirt zinc finger homeobox 2	Q9NRE2
TSPAN6	Tetraspanin 6	O43657
TXNRD3	Thioredoxin reductase 3	Q86VQ6
WNT7A	Wnt family member 7A	O00755
XKRX	XK related X-linked	Q6PP77
ZAP70	Zeta chain of T cell receptor associated protein kinase 70	P43403
TPO	Thyroid peroxidase	P07202
TMEM244	Transmembrane protein 244	Q5VVB8
CHN1	Chimerin 1	P15882
CPA5	Carboxypeptidase A5	Q8WXQ8
HSD11B1	Hydroxysteroid 11-beta dehydrogenase 1	P28845
TRBV7-2	T cell receptor beta variable 7-2	A0A1B0GXF2
KRT1	Keratin 1	P04264
TRAV12-3	T cell receptor alpha variable 12-3	A0A0B4J271
TRAJ22	T cell receptor alpha joining 22
NEFL	Neurofilament light chain	P07196
TRBV7-3	T cell receptor beta variable 7-3	A0A075B6L6
XPNPEP2	X-prolyl aminopeptidase 2	O43895
CCR6	C-C motif chemokine receptor 6	P51684
IFNG	Interferon gamma	P01579
JAKMIP1	Janus kinase and microtubule interacting protein 1	Q96N16
CRIP2	Cysteine rich protein 2	P52943
GPR15	G protein-coupled receptor 15	P49685
GPR25	G protein-coupled receptor 25	O00155
PYHIN1	Pyrin and HIN domain family member 1	Q6K0P9
ZNF365	Zinc finger protein 365	Q70YC5
ADAM23	ADAM metallopeptidase domain 23	O75077
APOBEC3H	Apolipoprotein B mRNA editing enzyme catalytic subunit 3H	Q6NTF7
CDC20	Cell division cycle 20	Q12834
CDO1	Cysteine dioxygenase type 1	Q16878
CIART	Circadian associated repressor of transcription	Q8N365
ELOVL6	ELOVL fatty acid elongase 6	Q9H5J4
EVA1C	Eva-1 homolog C	P58658
GZMA	Granzyme A	P12544
GZMH	Granzyme H	P20718
H3C8	H3 clustered histone 8	P68431
IFNL1	Interferon lambda 1	Q8IU54
INPP4B	Inositol polyphosphate-4-phosphatase type II B	O15327
ISM1	Isthmin 1	B1AKI9
JAKMIP2	Janus kinase and microtubule interacting protein 2	Q96AA8
KIF21A	Kinesin family member 21A	Q7Z4S6
LAIR2	Leukocyte associated immunoglobulin like receptor 2	Q6ISS4
MB21D2	Mab-21 domain containing 2	Q8IYB1
MYO6	Myosin VI	Q9UM54
NMU	Neuromedin U	P48645
NPDC1	Neural proliferation, differentiation and control 1	Q9NQX5
NSG1	Neuronal vesicle trafficking associated 1	P42857
PDCD1	Programmed cell death 1	Q15116
PPP2R2B	Protein phosphatase 2 regulatory subunit Bbeta	Q00005
PRDM1	PR/SET domain 1	O75626
PTPN4	Protein tyrosine phosphatase non-receptor type 4	P29074
RALGDS	Ral guanine nucleotide dissociation stimulator	Q12967
RCAN2	Regulator of calcineurin 2	Q14206
SMIM33	Small integral membrane protein 33	A0A1B0GW64
TGFBR3	Transforming growth factor beta receptor 3	Q03167
TNFRSF4	TNF receptor superfamily member 4	P43489
TRAJ39	T cell receptor alpha joining 39
TRIM2	Tripartite motif containing 2	Q9C040
WNT1	Wnt family member 1	P04628
TSACC	TSSK6 activating cochaperone	Q96A04
PDE6G	Phosphodiesterase 6G	P18545
DEFA3	Defensin alpha 3	P59666
TRBV6-1	T cell receptor beta variable 6-1	A0A0K0K1D8
SERPINA1	Serpin family A member 1	P01009
FXYD7	FXYD domain containing ion transport regulator 7	P58549
TEX54	Testis expressed 54	A0A1B0GVG6
TRBC2	T cell receptor beta constant 2	A0A5B9
RHOXF1P3	Rhox homeobox family member 1 pseudogene 3
TRBV28	T cell receptor beta variable 28	A0A5B6
DEFA1	Defensin alpha 1	P59665
TKTL1	Transketolase like 1	P51854
TRBV10-3	T cell receptor beta variable 10-3	A0A0K0K1G6
TRBV20-1	T cell receptor beta variable 20-1	A0A075B6N2
TRBC1	T cell receptor beta constant 1	P01850
TRAT1	T cell receptor associated transmembrane adaptor 1	Q6PIZ9
TRBV4-1	T cell receptor beta variable 4-1	A0A577
TRBV4-2	T cell receptor beta variable 4-2	A0A539
FHL3	Four and a half LIM domains 3	Q13643
TRBV18	T cell receptor beta variable 18	A0A087X0M5
ATF5	Activating transcription factor 5	Q9Y2D1
TRAV2	T cell receptor alpha variable 2	A0A0B4J234
TRAV22	T cell receptor alpha variable 22	A0A0B4J277
CHN1	Chimerin 1	P15882
CNP	2',3'-cyclic nucleotide 3' phosphodiesterase	P09543
GNG7	G protein subunit gamma 7	O60262
TRDV3	T cell receptor delta variable 3	A0JD37
TRDV1	T cell receptor delta variable 1	A0A1B0GX56
CPA5	Carboxypeptidase A5	Q8WXQ8
CRTAM	Cytotoxic and regulatory T cell molecule	O95727
SPINK2	Serine peptidase inhibitor Kazal type 2	P20155
TRDC	T cell receptor delta constant	B7Z8K6
CD8B	CD8b molecule	P10966
C12orf42	Chromosome 12 open reading frame 42	Q96LP6
CD8A	CD8a molecule	P01732
TCL1A	TCL1 family AKT coactivator A	P56279
HMGB2	High mobility group box 2	P26583
ROPN1L	Rhophilin associated tail protein 1 like	Q96C74
TRBJ1-3	T cell receptor beta joining 1-3	A0A0J9YWP8
TRDJ3	T cell receptor delta joining 3
CLC	Charcot-Leyden crystal galectin	Q05315
CLPB	Caseinolytic mitochondrial matrix peptidase chaperone subunit B	Q9H078
HBB	Hemoglobin subunit beta	P68871
NLRP6	NLR family pyrin domain containing 6	P59044
TRBV6-5	T cell receptor beta variable 6-5	A0A0K0K1A5
TRBV7-2	T cell receptor beta variable 7-2	A0A1B0GXF2
CR2	Complement C3d receptor 2	P20023
SRGN	Serglycin	P10124
TRAV12-3	T cell receptor alpha variable 12-3	A0A0B4J271
TRBJ1-4	T cell receptor beta joining 1-4	A0A0J9YXG5
TRBV30	T cell receptor beta variable 30	A0A0K0K1B3
TRGJP1	T cell receptor gamma joining P1
ZNF106	Zinc finger protein 106	Q9H2Y7
BTLA	B and T lymphocyte associated	Q7Z6A9
CAMKK2	Calcium/calmodulin dependent protein kinase kinase 2	Q96RR4
GZMK	Granzyme K	P49863
NPC2	NPC intracellular cholesterol transporter 2	P61916
PADI4	Peptidyl arginine deiminase 4	Q9UM07
S100B	S100 calcium binding protein B	P04271
TRAJ12	T cell receptor alpha joining 12
TRAJ22	T cell receptor alpha joining 22
TRBJ1-1	T cell receptor beta joining 1-1	A0A0J9YXA8
TRBV6-2	T cell receptor beta variable 6-2	A0A0J9YXY3, P0DPF7
ADA	Adenosine deaminase	P00813
ETV2	ETS variant transcription factor 2	O00321
GAGE2E	G antigen 2E	Q4V326
GNGT2	G protein subunit gamma transducin 2	O14610
MT3	Metallothionein 3	P25713
NEFL	Neurofilament light chain	P07196
NKG7	Natural killer cell granule protein 7	Q16617
PPM1N	Protein phosphatase, Mg2+/Mn2+ dependent 1N (putative)	Q8N819
RGL4	Ral guanine nucleotide dissociation stimulator like 4	Q8IZJ4
SLAMF1	Signaling lymphocytic activation molecule family member 1	Q13291
SPN	Sialophorin	P16150
TARP	TCR gamma alternate reading frame protein
TRAV13-1	T cell receptor alpha variable 13-1	A0A0B4J241
TRBV5-4	T cell receptor beta variable 5-4	A0A0C4DH59
TRBV7-3	T cell receptor beta variable 7-3	A0A075B6L6
USP13	Ubiquitin specific peptidase 13	Q92995
ZNF683	Zinc finger protein 683	Q8IZ20
AP1S2	Adaptor related protein complex 1 subunit sigma 2	P56377
CST7	Cystatin F	O76096
ENSG00000288796	Novel protein
FCN1	Ficolin 1	O00602
FHL1	Four and a half LIM domains 1	Q13642
ICOS	Inducible T cell costimulator	Q9Y6W8
IGHJ4	Immunoglobulin heavy joining 4
LAMP3	Lysosomal associated membrane protein 3	Q9UQV4
MEST	Mesoderm specific transcript	Q5EB52
PDLIM5	PDZ and LIM domain 5	Q96HC4
RTN4R	Reticulon 4 receptor	Q9BZR6
S100A12	S100 calcium binding protein A12	P80511
SIRPG	Signal regulatory protein gamma	Q9P1W8
SNCA	Synuclein alpha	P37840
TIAM1	TIAM Rac1 associated GEF 1	Q13009
TIGIT	T cell immunoreceptor with Ig and ITIM domains	Q495A1
TMIGD2	Transmembrane and immunoglobulin domain containing 2	Q96BF3
TNFSF14	TNF superfamily member 14	O43557
TRAJ46	T cell receptor alpha joining 46
TRBV6-6	T cell receptor beta variable 6-6	A0A0A6YYG2
APH1B	Aph-1 homolog B, gamma-secretase subunit	Q8WW43
BCL2A1	BCL2 related protein A1	Q16548
C19orf47	Chromosome 19 open reading frame 47	Q8N9M1
CFP	Complement factor properdin	P27918
CTLA4	Cytotoxic T-lymphocyte associated protein 4	P16410
DEPDC7	DEP domain containing 7	Q96QD5
ENSG00000273047	Novel transcript, LIME1-SLC2A4RG readthrough
GABRG2	Gamma-aminobutyric acid type A receptor subunit gamma2	P18507
ICAM4	Intercellular adhesion molecule 4 (Landsteiner-Wiener blood group)	Q14773
IL1RAP	Interleukin 1 receptor accessory protein	Q9NPH3
NFE2	Nuclear factor, erythroid 2	Q16621
NLRP3	NLR family pyrin domain containing 3
NUF2	NUF2 component of NDC80 kinetochore complex	Q9BZD4
PKIA	CAMP-dependent protein kinase inhibitor alpha	P61925
PLAUR	Plasminogen activator, urokinase receptor	Q03405
SH3BGR	SH3 domain binding glutamate rich protein	P55822
STAP1	Signal transducing adaptor family member 1	Q9ULZ2
STX11	Syntaxin 11	O75558
TRAV1-2	T cell receptor alpha variable 1-2	A0A0B4J238
TRBJ1-6	T cell receptor beta joining 1-6	A0A0J9YWX3
TRBJ2-1	T cell receptor beta joining 2-1	A0A0A0MTA7
TRBJ2-5	T cell receptor beta joining 2-5
TRGJ1	T cell receptor gamma joining 1	A0A075B6S0
TRGJ2	T cell receptor gamma joining 2
ADGRG5	Adhesion G protein-coupled receptor G5	Q8IZF4
ALDH6A1	Aldehyde dehydrogenase 6 family member A1	Q02252
ALS2	Alsin Rho guanine nucleotide exchange factor ALS2	Q96Q42
BACH2	BTB domain and CNC homolog 2	Q9BYV9
BST1	Bone marrow stromal cell antigen 1	Q10588
C19orf38	Chromosome 19 open reading frame 38	A8MVS5
CD28	CD28 molecule	P10747
CD79A	CD79a molecule	P11912
CDKN3	Cyclin dependent kinase inhibitor 3	Q16667
DHDH	Dihydrodiol dehydrogenase	Q9UQ10
ELL3	Elongation factor for RNA polymerase II 3	Q9HB65
ENSG00000281179	Novel gene identicle to IGHV1OR15-1
ENSG00000288623	Novel protein
FYB1	FYN binding protein 1	O15117
GCA	Grancalcin	P28676
GP1BB	Glycoprotein Ib platelet subunit beta	P13224
HBA2	Hemoglobin subunit alpha 2	P69905
HIPK2	Homeodomain interacting protein kinase 2	Q9H2X6
IGHV1OR15-1	Immunoglobulin heavy variable 1/OR15-1 (non-functional)
IGKJ1	Immunoglobulin kappa joining 1	A0A0A0MT89
INSIG1	Insulin induced gene 1	O15503
KRBA2	KRAB-A domain containing 2	Q6ZNG9
MTHFS	Methenyltetrahydrofolate synthetase	P49914
MYO1F	Myosin IF	O00160
NCR3	Natural cytotoxicity triggering receptor 3	O14931
NFKBIZ	NFKB inhibitor zeta	Q9BYH8
NKX3-1	NK3 homeobox 1	Q99801
PELI1	Pellino E3 ubiquitin protein ligase 1	Q96FA3
PRF1	Perforin 1	P14222
PSTPIP2	Proline-serine-threonine phosphatase interacting protein 2	Q9H939
PTP4A3	Protein tyrosine phosphatase 4A3	O75365
RALB	RAS like proto-oncogene B	P11234
REG4	Regenerating family member 4	Q9BYZ8
RETN	Resistin	Q9HD89
RNF227	Ring finger protein 227	A6NIN4
SERPINF1	Serpin family F member 1	P36955
SH3TC1	SH3 domain and tetratricopeptide repeats 1	Q8TE82
SP140	SP140 nuclear body protein	Q13342
STX3	Syntaxin 3	Q13277
TMEM156	Transmembrane protein 156	Q8N614
TOX	Thymocyte selection associated high mobility group box	O94900
TRAJ1	T cell receptor alpha joining 1 (non-functional)
TRAJ11	T cell receptor alpha joining 11
TRAJ21	T cell receptor alpha joining 21
TRAJ23	T cell receptor alpha joining 23
TRAJ33	T cell receptor alpha joining 33
TRAJ50	T cell receptor alpha joining 50
TRDJ2	T cell receptor delta joining 2
TRGV2	T cell receptor gamma variable 2	A0A075B6R0
ACY3	Aminoacylase 3	Q96HD9
ALAS1	5'-aminolevulinate synthase 1	P13196
ALOX5AP	Arachidonate 5-lipoxygenase activating protein	P20292
AZIN2	Antizyme inhibitor 2	Q96A70
CCDC141	Coiled-coil domain containing 141	Q6ZP82
CD27	CD27 molecule	P26842
CD79B	CD79b molecule	P40259
CEACAM4	CEA cell adhesion molecule 4	O75871
CRIP2	Cysteine rich protein 2	P52943
ENPP2	Ectonucleotide pyrophosphatase/phosphodiesterase 2	Q13822
ENSG00000265118	Novel protein
EXOC6	Exocyst complex component 6	Q8TAG9
H2AC12	H2A clustered histone 12	Q96KK5
H4C2	H4 clustered histone 2	P62805
HBA1	Hemoglobin subunit alpha 1	P69905
IGHM	Immunoglobulin heavy constant mu	P01871
IGKJ5	Immunoglobulin kappa joining 5
MNDA	Myeloid cell nuclear differentiation antigen	P41218
MSR1	Macrophage scavenger receptor 1	P21757
NAALADL1	N-acetylated alpha-linked acidic dipeptidase like 1	Q9UQQ1
PEA15	Proliferation and apoptosis adaptor protein 15	Q15121
PRSS21	Serine protease 21	Q9Y6M0
PYHIN1	Pyrin and HIN domain family member 1	Q6K0P9
RFLNB	Refilin B	Q8N5W9
RRP12	Ribosomal RNA processing 12 homolog	Q5JTH9
SCGB3A1	Secretoglobin family 3A member 1	Q96QR1
SLC31A2	Solute carrier family 31 member 2	O15432
SWT1	SWT1 RNA endoribonuclease homolog	Q5T5J6
TEX30	Testis expressed 30	Q5JUR7
TKT	Transketolase	P29401
TMOD2	Tropomodulin 2	Q9NZR1
TRBV24-1	T cell receptor beta variable 24-1	A0A075B6N3
AAMDC	Adipogenesis associated Mth938 domain containing	Q9H7C9
ABCB1	ATP binding cassette subfamily B member 1	P08183
ABCG1	ATP binding cassette subfamily G member 1	P45844
ABHD2	Abhydrolase domain containing 2, acylglycerol lipase	P08910
ABHD4	Abhydrolase domain containing 4, N-acyl phospholipase B	Q8TB40
ABHD5	Abhydrolase domain containing 5, lysophosphatidic acid acyltransferase	Q8WTS1
ABI3	ABI family member 3	Q9P2A4
ABTB1	Ankyrin repeat and BTB domain containing 1	Q969K4
ABTB3	Ankyrin repeat and BTB domain containing 3	A6QL63
ACACB	Acetyl-CoA carboxylase beta	O00763
ACAP2	ArfGAP with coiled-coil, ankyrin repeat and PH domains 2	Q15057
ACOT7	Acyl-CoA thioesterase 7	O00154
ACOX1	Acyl-CoA oxidase 1	Q15067
ACP2	Acid phosphatase 2, lysosomal	P11117
ACP5	Acid phosphatase 5, tartrate resistant	P13686
ACSL1	Acyl-CoA synthetase long chain family member 1	P33121
ACSL6	Acyl-CoA synthetase long chain family member 6	Q9UKU0
ACSM3	Acyl-CoA synthetase medium chain family member 3	Q53FZ2
ACSS2	Acyl-CoA synthetase short chain family member 2	Q9NR19
ACTA2	Actin alpha 2, smooth muscle	P62736
ACTN1	Actinin alpha 1	P12814
ACTR8	Actin related protein 8	Q9H981
ACVR1	Activin A receptor type 1	Q04771
ADAM15	ADAM metallopeptidase domain 15	Q13444
ADAM8	ADAM metallopeptidase domain 8	P78325
ADAT3	Adenosine deaminase tRNA specific 3
ADGRE1	Adhesion G protein-coupled receptor E1	Q14246
ADGRG1	Adhesion G protein-coupled receptor G1	Q9Y653
AEBP1	AE binding protein 1	Q8IUX7
AFAP1	Actin filament associated protein 1	Q8N556
AFF3	ALF transcription elongation factor 3	P51826
AGK	Acylglycerol kinase	Q53H12
AGPAT3	1-acylglycerol-3-phosphate O-acyltransferase 3	Q9NRZ7
AIF1	Allograft inflammatory factor 1	P55008
AKR1C3	Aldo-keto reductase family 1 member C3	P42330
AKT1	AKT serine/threonine kinase 1	P31749
ALDH7A1	Aldehyde dehydrogenase 7 family member A1	P49419
AMBRA1	Autophagy and beclin 1 regulator 1	Q9C0C7
AMN1	Antagonist of mitotic exit network 1 homolog	Q8IY45
AMPD2	Adenosine monophosphate deaminase 2	Q01433
AMT	Aminomethyltransferase	P48728
ANXA1	Annexin A1	P04083
ANXA11	Annexin A11	P50995
ANXA2	Annexin A2	P07355
AOAH	Acyloxyacyl hydrolase	P28039
APAF1	Apoptotic peptidase activating factor 1	O14727
APBB1IP	Amyloid beta precursor protein binding family B member 1 interacting protein	Q7Z5R6
APLP2	Amyloid beta precursor like protein 2	Q06481
APP	Amyloid beta precursor protein	P05067
APPL1	Adaptor protein, phosphotyrosine interacting with PH domain and leucine zipper 1	Q9UKG1
AQP3	Aquaporin 3 (Gill blood group)	Q92482
ARHGAP10	Rho GTPase activating protein 10	A1A4S6
ARHGAP25	Rho GTPase activating protein 25	P42331
ARHGAP9	Rho GTPase activating protein 9	Q9BRR9
ARL4D	ADP ribosylation factor like GTPase 4D	P49703
ARL5A	ADP ribosylation factor like GTPase 5A	Q9Y689
ARL6IP6	ADP ribosylation factor like GTPase 6 interacting protein 6	Q8N6S5
ARMCX1	Armadillo repeat containing X-linked 1	Q9P291
ARMH1	Armadillo like helical domain containing 1	Q6PIY5
ARRB1	Arrestin beta 1	P49407
ARRDC3	Arrestin domain containing 3	Q96B67
ASAP1	ArfGAP with SH3 domain, ankyrin repeat and PH domain 1	Q9ULH1
ASB9	Ankyrin repeat and SOCS box containing 9	Q96DX5
ASPH	Aspartate beta-hydroxylase	Q12797
ASRGL1	Asparaginase and isoaspartyl peptidase 1	Q7L266
ATG101	Autophagy related 101	Q9BSB4
ATG16L2	Autophagy related 16 like 2	Q8NAA4
ATG2A	Autophagy related 2A	Q2TAZ0
ATP13A2	ATPase cation transporting 13A2	Q9NQ11
ATP6V0A2	ATPase H+ transporting V0 subunit a2	Q9Y487
ATP6V0B	ATPase H+ transporting V0 subunit b	Q99437
ATP6V1A	ATPase H+ transporting V1 subunit A	P38606
ATP6V1B2	ATPase H+ transporting V1 subunit B2	P21281
ATP8B2	ATPase phospholipid transporting 8B2	P98198
ATXN7	Ataxin 7	O15265
AXIN2	Axin 2	Q9Y2T1
B4GALT1	Beta-1,4-galactosyltransferase 1	P15291
B9D2	B9 domain containing 2	Q9BPU9
BACH1	BTB domain and CNC homolog 1	O14867
BAIAP2	BAR/IMD domain containing adaptor protein 2	Q9UQB8
BAZ1A	Bromodomain adjacent to zinc finger domain 1A	Q9NRL2
BAZ2B	Bromodomain adjacent to zinc finger domain 2B	Q9UIF8
BCAS4	Breast carcinoma amplified sequence 4	Q8TDM0
BCL11A	BAF chromatin remodeling complex subunit BCL11A	Q9H165
BCL6	BCL6 transcription repressor	P41182
BEND5	BEN domain containing 5	Q7L4P6
BEX1	Brain expressed X-linked 1	Q9HBH7
BHLHE40	Basic helix-loop-helix family member e40	O14503
BIK	BCL2 interacting killer	Q13323
BIRC3	Baculoviral IAP repeat containing 3	Q13489
BIRC6	Baculoviral IAP repeat containing 6	Q9NR09
BLVRB	Biliverdin reductase B	P30043
BLZF1	Basic leucine zipper nuclear factor 1	Q9H2G9
BMERB1	BMERB domain containing 1	Q96MC5
BMP4	Bone morphogenetic protein 4	P12644
BRCA1	BRCA1 DNA repair associated	P38398
BRI3	Brain protein I3	O95415
BSDC1	BSD domain containing 1	Q9NW68
BTG3	BTG anti-proliferation factor 3	Q14201
C12orf75	Chromosome 12 open reading frame 75	Q8TAD7
C12orf76	Chromosome 12 open reading frame 76
C1orf198	Chromosome 1 open reading frame 198	Q9H425
C1orf54	Chromosome 1 open reading frame 54	Q8WWF1
C20orf27	Chromosome 20 open reading frame 27	Q9GZN8
C21orf91	Chromosome 21 open reading frame 91	Q9NYK6
C2CD3	C2 domain containing 3 centriole elongation regulator	Q4AC94
C2orf81	Chromosome 2 open reading frame 81	A6NN90
C3AR1	Complement C3a receptor 1	Q16581
C3orf14	Chromosome 3 open reading frame 14	Q9HBI5
C5orf22	Chromosome 5 open reading frame 22	Q49AR2
C7orf25	Chromosome 7 open reading frame 25	Q9BPX7
C8orf44-SGK3	C8orf44-SGK3 readthrough
C9orf72	C9orf72-SMCR8 complex subunit	Q96LT7
CALHM6	Calcium homeostasis modulator family member 6	Q5R3K3
CAMK1D	Calcium/calmodulin dependent protein kinase ID	Q8IU85
CAMK2G	Calcium/calmodulin dependent protein kinase II gamma	Q13555
CAPG	Capping actin protein, gelsolin like	P40121
CARD11	Caspase recruitment domain family member 11	Q9BXL7
CARD6	Caspase recruitment domain family member 6	Q9BX69
CASK	Calcium/calmodulin dependent serine protein kinase	O14936
CASP3	Caspase 3	P42574
CASS4	Cas scaffold protein family member 4	Q9NQ75
CAT	Catalase	P04040
CBL	Cbl proto-oncogene	P22681
CC2D1B	Coiled-coil and C2 domain containing 1B	Q5T0F9
CCDC102B	Coiled-coil domain containing 102B	Q68D86
CCDC106	Coiled-coil domain containing 106	Q9BWC9
CCDC121	Coiled-coil domain containing 121	Q6ZUS5
CCDC126	Coiled-coil domain containing 126	Q96EE4
CCDC146	Coiled-coil domain containing 146	Q8IYE0
CCDC186	Coiled-coil domain containing 186	Q7Z3E2
CCDC50	Coiled-coil domain containing 50	Q8IVM0
CCDC71	Coiled-coil domain containing 71	Q8IV32
CCL4	C-C motif chemokine ligand 4	P13236
CCL5	C-C motif chemokine ligand 5	P13501
CCNG2	Cyclin G2	Q16589
CCNY	Cyclin Y	Q8ND76
CCPG1	Cell cycle progression 1	Q9ULG6
CCR10	C-C motif chemokine receptor 10	P46092
CD101	CD101 molecule	Q93033
CD14	CD14 molecule	P08571
CD200	CD200 molecule	P41217
CD200R1	CD200 receptor 1	Q8TD46
CD244	CD244 molecule	Q9BZW8
CD248	CD248 molecule	Q9HCU0
CD2AP	CD2 associated protein	Q9Y5K6
CD38	CD38 molecule	P28907
CD40	CD40 molecule	P25942
CD46	CD46 molecule	P15529
CD5	CD5 molecule	P06127
CD55	CD55 molecule (Cromer blood group)	P08174
CD63	CD63 molecule	P08962
CD68	CD68 molecule	P34810
CD7	CD7 molecule	P09564
CD74	CD74 molecule	P04233
CD81	CD81 molecule	P60033
CD82	CD82 molecule	P27701
CD9	CD9 molecule	P21926
CDC14B	Cell division cycle 14B	O60729
CDCA7L	Cell division cycle associated 7 like	Q96GN5
CDK11A	Cyclin dependent kinase 11A	Q9UQ88
CDK20	Cyclin dependent kinase 20	Q8IZL9
CENPM	Centromere protein M	Q9NSP4
CEP128	Centrosomal protein 128	Q6ZU80
CEP19	Centrosomal protein 19	Q96LK0
CEP43	Centrosomal protein 43	O95684
CEP63	Centrosomal protein 63	Q96MT8
CEP72	Centrosomal protein 72	Q9P209
CEP78	Centrosomal protein 78	Q5JTW2
CEP85	Centrosomal protein 85	Q6P2H3
CFD	Complement factor D	P00746
CFLAR	CASP8 and FADD like apoptosis regulator	O15519
CHEK1	Checkpoint kinase 1	O14757
CHPF	Chondroitin polymerizing factor	Q8IZ52
CHST7	Carbohydrate sulfotransferase 7	Q9NS84
CIR1	Corepressor interacting with RBPJ, CIR1	Q86X95
CITED2	Cbp/p300 interacting transactivator with Glu/Asp rich carboxy-terminal domain 2	Q99967
CKAP4	Cytoskeleton associated protein 4	Q07065
CKLF	Chemokine like factor	Q9UBR5
CKS2	CDC28 protein kinase regulatory subunit 2	P33552
CLASP1	Cytoplasmic linker associated protein 1	Q7Z460
CLEC11A	C-type lectin domain containing 11A	Q9Y240
CLEC2B	C-type lectin domain family 2 member B	Q92478
CLIC3	Chloride intracellular channel 3	O95833
CLINT1	Clathrin interactor 1	Q14677
CLIP4	CAP-Gly domain containing linker protein family member 4	Q8N3C7
CLN8	CLN8 transmembrane ER and ERGIC protein	Q9UBY8
CLU	Clusterin	P10909
CMC1	C-X9-C motif containing 1	Q7Z7K0
COLGALT1	Collagen beta(1-O)galactosyltransferase 1	Q8NBJ5
COQ7	Coenzyme Q7, hydroxylase	Q99807
CORO1B	Coronin 1B	Q9BR76
COTL1	Coactosin like F-actin binding protein 1	Q14019
CPD	Carboxypeptidase D	O75976
CPPED1	Calcineurin like phosphoesterase domain containing 1	Q9BRF8
CPQ	Carboxypeptidase Q	Q9Y646
CPVL	Carboxypeptidase vitellogenic like	Q9H3G5
CRACR2A	Calcium release activated channel regulator 2A	Q9BSW2
CRBN	Cereblon	Q96SW2
CREBRF	CREB3 regulatory factor	Q8IUR6
CREG1	Cellular repressor of E1A stimulated genes 1	O75629
CRTAP	Cartilage associated protein	O75718
CRTC3	CREB regulated transcription coactivator 3	Q6UUV7
CSAD	Cysteine sulfinic acid decarboxylase	Q9Y600
CSF2RA	Colony stimulating factor 2 receptor subunit alpha	P15509
CSGALNACT1	Chondroitin sulfate N-acetylgalactosaminyltransferase 1	Q8TDX6
CSNK1E	Casein kinase 1 epsilon	P49674
CSRNP1	Cysteine and serine rich nuclear protein 1	Q96S65
CST3	Cystatin C	P01034
CTNNAL1	Catenin alpha like 1	Q9UBT7
CTNNBIP1	Catenin beta interacting protein 1	Q9NSA3
CTSB	Cathepsin B	P07858
CTSH	Cathepsin H	P09668
CTSL	Cathepsin L	P07711
CTSS	Cathepsin S	P25774
CTSW	Cathepsin W	P56202
CUX1	Cut like homeobox 1	P39880, Q13948
CWC25	CWC25 spliceosome associated protein homolog	Q9NXE8
CX3CR1	C-X3-C motif chemokine receptor 1	P49238
CXCR2	C-X-C motif chemokine receptor 2	P25025
CXCR3	C-X-C motif chemokine receptor 3	P49682
CXCR5	C-X-C motif chemokine receptor 5	P32302
CXCR6	C-X-C motif chemokine receptor 6	O00574
CYB561A3	Cytochrome b561 family member A3	Q8NBI2
CYB5R4	Cytochrome b5 reductase 4	Q7L1T6
CYBA	Cytochrome b-245 alpha chain	P13498
CYSLTR1	Cysteinyl leukotriene receptor 1	Q9Y271
CYSTM1	Cysteine rich transmembrane module containing 1	Q9H1C7
DBNDD1	Dysbindin domain containing 1	Q9H9R9
DCPS	Decapping enzyme, scavenger	Q96C86
DCUN1D2	Defective in cullin neddylation 1 domain containing 2	Q6PH85
DDIT3	DNA damage inducible transcript 3	P35638
DDX24	DEAD-box helicase 24	Q9GZR7
DDX60L	DExD/H-box 60 like	Q5H9U9
DENND6A	DENN domain containing 6A	Q8IWF6
DENR	Density regulated re-initiation and release factor	O43583
DEPDC5	DEP domain containing 5, GATOR1 subcomplex subunit	O75140
DGCR6	DiGeorge syndrome critical region gene 6	Q14129
DGLUCY	D-glutamate cyclase	Q7Z3D6
DHRS12	Dehydrogenase/reductase 12	A0PJE2
DHRS13	Dehydrogenase/reductase 13	Q6UX07
DHX34	DExH-box helicase 34	Q14147
DNAJC2	DnaJ heat shock protein family (Hsp40) member C2	Q99543
DNAJC25-GNG10	DNAJC25-GNG10 readthrough
DNTTIP1	Deoxynucleotidyltransferase terminal interacting protein 1	Q9H147
DOK2	Docking protein 2	O60496
DPCD	Deleted in primary ciliary dyskinesia homolog (mouse)	Q9BVM2
DPEP2	Dipeptidase 2	Q9H4A9
DPP4	Dipeptidyl peptidase 4	P27487
DPYSL2	Dihydropyrimidinase like 2	Q16555
DUSP1	Dual specificity phosphatase 1	P28562
DUSP10	Dual specificity phosphatase 10	Q9Y6W6
DUSP2	Dual specificity phosphatase 2	Q05923
DUSP28	Dual specificity phosphatase 28	Q4G0W2
DUSP6	Dual specificity phosphatase 6	Q16828
DYNC2I2	Dynein 2 intermediate chain 2	Q96EX3
DYNC2LI1	Dynein cytoplasmic 2 light intermediate chain 1	Q8TCX1
EAF2	ELL associated factor 2	Q96CJ1
ECE1	Endothelin converting enzyme 1	P42892
EEPD1	Endonuclease/exonuclease/phosphatase family domain containing 1	Q7L9B9
EFCAB11	EF-hand calcium binding domain 11	Q9BUY7
EFCAB7	EF-hand calcium binding domain 7	A8K855
EFHD2	EF-hand domain family member D2	Q96C19
EGLN1	Egl-9 family hypoxia inducible factor 1	Q9GZT9
EIF2AK4	Eukaryotic translation initiation factor 2 alpha kinase 4	Q9P2K8
EIF4E3	Eukaryotic translation initiation factor 4E family member 3	Q8N5X7
ELAPOR1	Endosome-lysosome associated apoptosis and autophagy regulator 1	Q6UXG2
ELK4	ETS transcription factor ELK4	P28324
ELP1	Elongator acetyltransferase complex subunit 1	O95163
ENG	Endoglin	P17813
ENSG00000187186	Novel protein
ENSG00000241489	Novel protein
ENSG00000260170	Novel protein
ENSG00000287856	Novel protein
ENSG00000288681	Novel protein
ENSG00000288841	Novel protein
ENTPD5	Ectonucleoside triphosphate diphosphohydrolase 5 (inactive)	O75356
EPN2	Epsin 2	O95208
EPS8	Epidermal growth factor receptor pathway substrate 8	Q12929
ESAM	Endothelial cell adhesion molecule	Q96AP7
ETV7	ETS variant transcription factor 7	Q9Y603
EVI2B	Ecotropic viral integration site 2B	P34910
EXOC3	Exocyst complex component 3	O60645
EZH2	Enhancer of zeste 2 polycomb repressive complex 2 subunit	Q15910
F11R	F11 receptor	Q9Y624
F2RL1	F2R like trypsin receptor 1	P55085
FAAH2	Fatty acid amide hydrolase 2	Q6GMR7
FAH	Fumarylacetoacetate hydrolase	P16930
FAM110A	Family with sequence similarity 110 member A	Q9BQ89
FAM117A	Family with sequence similarity 117 member A	Q9C073
FAM174A	Family with sequence similarity 174 member A	Q8TBP5
FAM174B	Family with sequence similarity 174 member B	Q3ZCQ3
FAM200B	Family with sequence similarity 200 member B	P0CF97
FAM3C	FAM3 metabolism regulating signaling molecule C	Q92520
FAM53C	Family with sequence similarity 53 member C	Q9NYF3
FANCI	FA complementation group I	Q9NVI1
FAS	Fas cell surface death receptor	P25445
FASLG	Fas ligand	P48023
FBP1	Fructose-bisphosphatase 1	P09467
FBXL5	F-box and leucine rich repeat protein 5	Q9UKA1
FBXW7	F-box and WD repeat domain containing 7	Q969H0
FCER1A	Fc epsilon receptor Ia	P12319
FCER1G	Fc epsilon receptor Ig	P30273
FCGR3A	Fc gamma receptor IIIa	P08637
FCGRT	Fc gamma receptor and transporter	P55899
FCRL6	Fc receptor like 6	Q6DN72
FEZ2	Fasciculation and elongation protein zeta 2	Q9UHY8
FGF23	Fibroblast growth factor 23	Q9GZV9
FGFBP2	Fibroblast growth factor binding protein 2	Q9BYJ0
FGL2	Fibrinogen like 2	Q14314
FKBP11	FKBP prolyl isomerase 11	Q9NYL4
FKBP2	FKBP prolyl isomerase 2	P26885
FKBP8	FKBP prolyl isomerase 8	Q14318
FLOT1	Flotillin 1	O75955
FNDC3B	Fibronectin type III domain containing 3B	Q53EP0
FNIP1	Folliculin interacting protein 1	Q8TF40
FOXO3	Forkhead box O3	O43524
FRAT2	FRAT regulator of WNT signaling pathway 2	O75474
FRYL	FRY like transcription coactivator	O94915
FZD3	Frizzled class receptor 3	Q9NPG1
G6PD	Glucose-6-phosphate dehydrogenase	P11413
GAA	Alpha glucosidase	P10253
GABARAPL1	GABA type A receptor associated protein like 1	Q9H0R8
GADD45A	Growth arrest and DNA damage inducible alpha	P24522
GALM	Galactose mutarotase	Q96C23
GALNT3	Polypeptide N-acetylgalactosaminyltransferase 3	Q14435
GALNT6	Polypeptide N-acetylgalactosaminyltransferase 6	Q8NCL4
GBF1	Golgi brefeldin A resistant guanine nucleotide exchange factor 1	Q92538
GBP5	Guanylate binding protein 5	Q96PP8
GCH1	GTP cyclohydrolase 1	P30793
GCNT4	Glucosaminyl (N-acetyl) transferase 4	Q9P109
GGH	Gamma-glutamyl hydrolase	Q92820
GINS2	GINS complex subunit 2	Q9Y248
GJB6	Gap junction protein beta 6	O95452
GK	Glycerol kinase	P32189
GLUL	Glutamate-ammonia ligase	P15104
GMCL1	Germ cell-less 1, spermatogenesis associated	Q96IK5
GNA11	G protein subunit alpha 11	P29992
GNAI1	G protein subunit alpha i1	P63096
GNAQ	G protein subunit alpha q	P50148
GNG10	G protein subunit gamma 10	P50151
GNG8	G protein subunit gamma 8	Q9UK08
GNLY	Granulysin	P22749
GNS	Glucosamine (N-acetyl)-6-sulfatase	P15586
GPAT3	Glycerol-3-phosphate acyltransferase 3	Q53EU6
GPR171	G protein-coupled receptor 171	O14626
GPR183	G protein-coupled receptor 183	P32249
GRAPL	GRB2 related adaptor protein like	Q8TC17
GRN	Granulin precursor	P28799
GSR	Glutathione-disulfide reductase	P00390
GSTM4	Glutathione S-transferase mu 4	Q03013
GTF2A1	General transcription factor IIA subunit 1	P52655
GTF2H2C	GTF2H2 family member C	Q6P1K8
GTF2IRD2B	GTF2I repeat domain containing 2B	Q6EKJ0
GTF3C1	General transcription factor IIIC subunit 1	Q12789
GZMA	Granzyme A	P12544
GZMB	Granzyme B	P10144
GZMH	Granzyme H	P20718
GZMM	Granzyme M	P51124
H1-2	H1.2 linker histone, cluster member	P16403
H2AC17	H2A clustered histone 17	P0C0S8
H2AC18	H2A clustered histone 18	Q6FI13
H2AC19	H2A clustered histone 19	Q6FI13
H2AC6	H2A clustered histone 6	Q93077
H2AC7	H2A clustered histone 7	P20671
H2BC15	H2B clustered histone 15	Q99877
H2BC18	H2B clustered histone 18	Q5QNW6
H2BC21	H2B clustered histone 21	Q16778
H2BC3	H2B clustered histone 3	P33778
H2BC4	H2B clustered histone 4	P62807
H3-3A	H3.3 histone A	P84243
H3-3B	H3.3 histone B	P84243
H3C10	H3 clustered histone 10	P68431
H3C11	H3 clustered histone 11	P68431
H4C11	H4 clustered histone 11	P62805
H4C12	H4 clustered histone 12	P62805
H4C16	H4 histone 16	P62805
HACL1	2-hydroxyacyl-CoA lyase 1	Q9UJ83
HAPLN3	Hyaluronan and proteoglycan link protein 3	Q96S86
HAVCR2	Hepatitis A virus cellular receptor 2	Q8TDQ0
HCK	HCK proto-oncogene, Src family tyrosine kinase	P08631
HDGFL2	HDGF like 2	Q7Z4V5
HEATR5A	HEAT repeat containing 5A	Q86XA9
HID1	HID1 domain containing	Q8IV36
HIF1A	Hypoxia inducible factor 1 subunit alpha	Q16665
HIGD1A	HIG1 hypoxia inducible domain family member 1A	Q9Y241
HILPDA	Hypoxia inducible lipid droplet associated	Q9Y5L2
HIP1R	Huntingtin interacting protein 1 related	O75146
HK2	Hexokinase 2	P52789
HLA-DPA1	Major histocompatibility complex, class II, DP alpha 1	P20036
HLA-DPB1	Major histocompatibility complex, class II, DP beta 1	P04440
HLA-DRA	Major histocompatibility complex, class II, DR alpha	P01903
HOPX	HOP homeobox	Q9BPY8
HPGD	15-hydroxyprostaglandin dehydrogenase	P15428
HPSE	Heparanase	Q9Y251
HRH2	Histamine receptor H2	P25021
HS3ST3B1	Heparan sulfate-glucosamine 3-sulfotransferase 3B1	Q9Y662
HSD17B11	Hydroxysteroid 17-beta dehydrogenase 11	Q8NBQ5
HSD17B4	Hydroxysteroid 17-beta dehydrogenase 4	P51659
HSH2D	Hematopoietic SH2 domain containing	Q96JZ2
HYAL3	Hyaluronidase 3	O43820
HYCC2	Hyccin PI4KA lipid kinase complex subunit 2	Q8IXS8
HYI	Hydroxypyruvate isomerase (putative)	Q5T013
ICAM3	Intercellular adhesion molecule 3	P32942
ID2	Inhibitor of DNA binding 2	Q02363
ID3	Inhibitor of DNA binding 3	Q02535
IDH3A	Isocitrate dehydrogenase (NAD(+)) 3 catalytic subunit alpha	P50213
IFI27L1	Interferon alpha inducible protein 27 like 1	Q96BM0
IFI30	IFI30 lysosomal thiol reductase	P13284
IFIT1	Interferon induced protein with tetratricopeptide repeats 1	P09914
IFIT2	Interferon induced protein with tetratricopeptide repeats 2	P09913
IFIT3	Interferon induced protein with tetratricopeptide repeats 3	O14879
IFITM2	Interferon induced transmembrane protein 2	Q01629
IFITM3	Interferon induced transmembrane protein 3	Q01628
IFNGR2	Interferon gamma receptor 2	P38484
IFRD1	Interferon related developmental regulator 1	O00458
IFT140	Intraflagellar transport 140	Q96RY7
IFT57	Intraflagellar transport 57	Q9NWB7
IGF1R	Insulin like growth factor 1 receptor	P08069
IGFBP3	Insulin like growth factor binding protein 3	P17936
IGFLR1	IGF like family receptor 1	Q9H665
IGHJ3	Immunoglobulin heavy joining 3
IGHJ5	Immunoglobulin heavy joining 5
IGHV1-2	Immunoglobulin heavy variable 1-2	P23083
IGHV1-3	Immunoglobulin heavy variable 1-3	A0A0C4DH29
IGHV3-33	Immunoglobulin heavy variable 3-33	P01772
IGKC	Immunoglobulin kappa constant
IGKJ2	Immunoglobulin kappa joining 2
IGKJ3	Immunoglobulin kappa joining 3
IGKJ4	Immunoglobulin kappa joining 4
IGKV3-15	Immunoglobulin kappa variable 3-15	P01624
IGKV4-1	Immunoglobulin kappa variable 4-1	P06312
IGLC1	Immunoglobulin lambda constant 1
IGLC2	Immunoglobulin lambda constant 2	P0DOY2
IGLC3	Immunoglobulin lambda constant 3 (Kern-Oz+ marker)	P0DOY3
IGLV2-11	Immunoglobulin lambda variable 2-11	P01706
IGLV2-14	Immunoglobulin lambda variable 2-14	P01704
IKBIP	IKBKB interacting protein	Q70UQ0
IL17RA	Interleukin 17 receptor A	Q96F46
IL2RA	Interleukin 2 receptor subunit alpha	P01589
IL2RB	Interleukin 2 receptor subunit beta	P14784
IL32	Interleukin 32	P24001
IL4R	Interleukin 4 receptor	P24394
IL6R	Interleukin 6 receptor	P08887
IMPACT	Impact RWD domain protein	Q9P2X3
IMPDH1	Inosine monophosphate dehydrogenase 1	P20839
INAFM1	InaF motif containing 1	C9JVW0
ING5	Inhibitor of growth family member 5	Q8WYH8
INKA1	Inka box actin regulator 1
INPP1	Inositol polyphosphate-1-phosphatase	P49441
INPP4B	Inositol polyphosphate-4-phosphatase type II B	O15327
IPO11	Importin 11	Q9UI26
IQGAP2	IQ motif containing GTPase activating protein 2	Q13576
IQSEC1	IQ motif and Sec7 domain ArfGEF 1	Q6DN90
IRF4	Interferon regulatory factor 4	Q15306
IRF7	Interferon regulatory factor 7	Q92985
IRF8	Interferon regulatory factor 8	Q02556
ITGA5	Integrin subunit alpha 5	P08648
ITGA6	Integrin subunit alpha 6	P23229
ITGAL	Integrin subunit alpha L	P20701
ITM2B	Integral membrane protein 2B	Q9Y287
ITM2C	Integral membrane protein 2C	Q9NQX7
ITPK1	Inositol-tetrakisphosphate 1-kinase	Q13572
ITPR2	Inositol 1,4,5-trisphosphate receptor type 2	Q14571
ITPRIP	Inositol 1,4,5-trisphosphate receptor interacting protein	Q8IWB1
JAK2	Janus kinase 2	O60674
JAM3	Junctional adhesion molecule 3	Q9BX67
JAML	Junction adhesion molecule like	Q86YT9
JCHAIN	Joining chain of multimeric IgA and IgM	P01591
JMJD1C	Jumonji domain containing 1C	Q15652
JPT1	Jupiter microtubule associated homolog 1	Q9UK76
JUNB	JunB proto-oncogene, AP-1 transcription factor subunit	P17275
KANK1	KN motif and ankyrin repeat domains 1	Q14678
KAT8	Lysine acetyltransferase 8	Q9H7Z6
KATNBL1	Katanin regulatory subunit B1 like 1	Q9H079
KATNIP	Katanin interacting protein	O60303
KCNK6	Potassium two pore domain channel subfamily K member 6	Q9Y257
KCTD5	Potassium channel tetramerization domain containing 5	Q9NXV2
KIAA0232	KIAA0232	Q92628
KIF21A	Kinesin family member 21A	Q7Z4S6
KIF27	Kinesin family member 27	Q86VH2
KIF3A	Kinesin family member 3A	Q9Y496
KLHDC8B	Kelch domain containing 8B	Q8IXV7
KLHL21	Kelch like family member 21	Q9UJP4
KLHL23	Kelch like family member 23	Q8NBE8
KLHL25	Kelch like family member 25	Q9H0H3
KLRB1	Killer cell lectin like receptor B1	Q12918
KLRD1	Killer cell lectin like receptor D1	Q13241
KLRF1	Killer cell lectin like receptor F1	Q9NZS2
KLRG1	Killer cell lectin like receptor G1	Q96E93
KLRK1	Killer cell lectin like receptor K1	P26718
KPTN	Kaptin, actin binding protein	Q9Y664
KRT18	Keratin 18	P05783
L2HGDH	L-2-hydroxyglutarate dehydrogenase	Q9H9P8
LAIR2	Leukocyte associated immunoglobulin like receptor 2	Q6ISS4
LAMP2	Lysosomal associated membrane protein 2	P13473
LAMTOR4	Late endosomal/lysosomal adaptor, MAPK and MTOR activator 4	Q0VGL1
LAT2	Linker for activation of T cells family member 2	Q9GZY6
LDLR	Low density lipoprotein receptor	P01130
LDOC1	LDOC1 regulator of NFKB signaling	O95751
LETM2	Leucine zipper and EF-hand containing transmembrane protein 2	Q2VYF4
LGALS2	Galectin 2	P05162
LGALS3	Galectin 3	P17931
LGALS8	Galectin 8	O00214
LGMN	Legumain	Q99538
LIMK2	LIM domain kinase 2	P53671
LIMS2	LIM zinc finger domain containing 2	Q7Z4I7
LIPA	Lipase A, lysosomal acid type	P38571
LITAF	Lipopolysaccharide induced TNF factor	Q99732
LMBRD1	LMBR1 domain containing 1	Q9NUN5
LMBRD2	LMBR1 domain containing 2	Q68DH5
LPP	LIM domain containing preferred translocation partner in lipoma	Q93052
LRCH3	Leucine rich repeats and calponin homology domain containing 3	Q96II8
LRP10	LDL receptor related protein 10	Q7Z4F1
LST1	Leukocyte specific transcript 1	O00453
LTB4R	Leukotriene B4 receptor	Q15722
LTBP3	Latent transforming growth factor beta binding protein 3	Q9NS15
LUZP1	Leucine zipper protein 1	Q86V48
LY6E	Lymphocyte antigen 6 family member E	Q16553
LY86	Lymphocyte antigen 86	O95711
LY96	Lymphocyte antigen 96	Q9Y6Y9
LYRM1	LYR motif containing 1	O43325
LYST	Lysosomal trafficking regulator	Q99698
LYZ	Lysozyme	P61626
MACIR	Macrophage immunometabolism regulator	Q96GV9
MADD	MAP kinase activating death domain	Q8WXG6
MAFF	MAF bZIP transcription factor F	Q9ULX9
MAN2B1	Mannosidase alpha class 2B member 1	O00754
MANF	Mesencephalic astrocyte derived neurotrophic factor	P55145
MANSC1	MANSC domain containing 1	Q9H8J5
MAP1LC3A	Microtubule associated protein 1 light chain 3 alpha	Q9H492
MAP2K4	Mitogen-activated protein kinase kinase 4	P45985
MAP2K6	Mitogen-activated protein kinase kinase 6	P52564
MAP3K2	Mitogen-activated protein kinase kinase kinase 2	Q9Y2U5
MAP3K4	Mitogen-activated protein kinase kinase kinase 4	Q9Y6R4
MAP3K7CL	MAP3K7 C-terminal like	P57077
MAPK14	Mitogen-activated protein kinase 14	Q16539
MAPK3	Mitogen-activated protein kinase 3	P27361
MARCHF3	Membrane associated ring-CH-type finger 3	Q86UD3
MARCKSL1	MARCKS like 1	P49006
MARK3	Microtubule affinity regulating kinase 3	P27448
MAST4	Microtubule associated serine/threonine kinase family member 4	O15021
MATK	Megakaryocyte-associated tyrosine kinase	P42679
MB21D2	Mab-21 domain containing 2	Q8IYB1
MBOAT7	Membrane bound O-acyltransferase domain containing 7	Q96N66
MCL1	MCL1 apoptosis regulator, BCL2 family member	Q07820
MCOLN1	Mucolipin TRP cation channel 1	Q9GZU1
MECP2	Methyl-CpG binding protein 2	P51608
MED25	Mediator complex subunit 25	Q71SY5
MEOX1	Mesenchyme homeobox 1	P50221
METTL22	Methyltransferase 22, Kin17 lysine	Q9BUU2
MFGE8	Milk fat globule EGF and factor V/VIII domain containing	Q08431
MGRN1	Mahogunin ring finger 1	O60291
MGST2	Microsomal glutathione S-transferase 2	Q99735
MID1IP1	MID1 interacting protein 1	Q9NPA3
MINDY1	MINDY lysine 48 deubiquitinase 1	Q8N5J2
MKLN1	Muskelin 1	Q9UL63
MLF1	Myeloid leukemia factor 1	P58340
MOSPD2	Motile sperm domain containing 2	Q8NHP6
MPP1	MAGUK p55 scaffold protein 1	Q00013
MPPE1	Metallophosphoesterase 1	Q53F39
MPRIP	Myosin phosphatase Rho interacting protein	Q6WCQ1
MPZL1	Myelin protein zero like 1	O95297
MPZL3	Myelin protein zero like 3	Q6UWV2
MRTFA	Myocardin related transcription factor A	Q969V6
MS4A6A	Membrane spanning 4-domains A6A	Q9H2W1
MSRB1	Methionine sulfoxide reductase B1	Q9NZV6
MT-ATP6	Mitochondrially encoded ATP synthase membrane subunit 6	P00846
MT-ATP8	Mitochondrially encoded ATP synthase membrane subunit 8	P03928
MT-ND1	Mitochondrially encoded NADH:ubiquinone oxidoreductase core subunit 1	P03886
MT-ND2	Mitochondrially encoded NADH:ubiquinone oxidoreductase core subunit 2	P03891
MT-ND4	Mitochondrially encoded NADH:ubiquinone oxidoreductase core subunit 4	P03905
MTMR10	Myotubularin related protein 10	Q9NXD2
MTSS1	MTSS I-BAR domain containing 1	O43312
MX2	MX dynamin like GTPase 2	P20592
MXD1	MAX dimerization protein 1	Q05195
MYADM	Myeloid associated differentiation marker	Q96S97
MYL6B	Myosin light chain 6B	P14649
MZT2A	Mitotic spindle organizing protein 2A	Q6P582
N4BP1	NEDD4 binding protein 1	O75113
NAA80	N-alpha-acetyltransferase 80, NatH catalytic subunit	Q93015
NAAA	N-acylethanolamine acid amidase	Q02083
NADK	NAD kinase	O95544
NAGA	Alpha-N-acetylgalactosaminidase	P17050
NAMPT	Nicotinamide phosphoribosyltransferase	P43490
NCALD	Neurocalcin delta	P61601
NCF1	Neutrophil cytosolic factor 1	P14598
NCF2	Neutrophil cytosolic factor 2	P19878
NCF4	Neutrophil cytosolic factor 4	Q15080
NDFIP2	Nedd4 family interacting protein 2	Q9NV92
NDRG2	NDRG family member 2	Q9UN36
NEIL1	Nei like DNA glycosylase 1	Q96FI4
NEURL1	Neuralized E3 ubiquitin protein ligase 1	O76050
NIN	Ninein	Q8N4C6
NINJ1	Ninjurin 1	Q92982
NOPCHAP1	NOP protein chaperone 1	Q8N5I9
NOTCH2NLA	Notch 2 N-terminal like A	Q7Z3S9
NPC1	NPC intracellular cholesterol transporter 1	O15118
NPIPB3	Nuclear pore complex interacting protein family member B3	Q92617
NPL	N-acetylneuraminate pyruvate lyase	Q9BXD5
NPLOC4	NPL4 homolog, ubiquitin recognition factor	Q8TAT6
NQO2	N-ribosyldihydronicotinamide:quinone reductase 2	P16083
NR1D1	Nuclear receptor subfamily 1 group D member 1	P20393
NR1H3	Nuclear receptor subfamily 1 group H member 3	Q13133
NR3C2	Nuclear receptor subfamily 3 group C member 2	P08235
NRBF2	Nuclear receptor binding factor 2	Q96F24
NREP	Neuronal regeneration related protein	Q16612
NSG1	Neuronal vesicle trafficking associated 1	P42857
NT5E	5'-nucleotidase ecto	P21589
NTAN1	N-terminal asparagine amidase	Q96AB6
NUAK2	NUAK family kinase 2	Q9H093
NUDT16	Nudix hydrolase 16	Q96DE0
NUDT17	Nudix hydrolase 17	P0C025
NUMB	NUMB endocytic adaptor protein	P49757
NUP214	Nucleoporin 214	P35658
OAS1	2'-5'-oligoadenylate synthetase 1	P00973
OAS3	2'-5'-oligoadenylate synthetase 3	Q9Y6K5
OASL	2'-5'-oligoadenylate synthetase like	Q15646
OAZ2	Ornithine decarboxylase antizyme 2	O95190
OCM	Oncomodulin	P0CE72
OFD1	OFD1 centriole and centriolar satellite protein	O75665
OLFM2	Olfactomedin 2	O95897
ORAI2	ORAI calcium release-activated calcium modulator 2	Q96SN7
OSBPL2	Oxysterol binding protein like 2	Q9H1P3
OSGIN2	Oxidative stress induced growth inhibitor family member 2	Q9Y236
P2RY10	P2Y receptor family member 10	O00398
PACSIN2	Protein kinase C and casein kinase substrate in neurons 2	Q9UNF0
PAK1	P21 (RAC1) activated kinase 1	Q13153
PALS2	Protein associated with LIN7 2, MAGUK p55 family member	Q9NZW5
PAPSS1	3'-phosphoadenosine 5'-phosphosulfate synthase 1	O43252
PARP10	Poly(ADP-ribose) polymerase family member 10	Q53GL7
PBX3	PBX homeobox 3	P40426
PCSK5	Proprotein convertase subtilisin/kexin type 5	Q92824
PCTP	Phosphatidylcholine transfer protein	Q9UKL6
PDE4B	Phosphodiesterase 4B	Q07343
PDF	Peptide deformylase, mitochondrial	Q9HBH1
PDGFA	Platelet derived growth factor subunit A	P04085
PDGFB	Platelet derived growth factor subunit B	P01127
PDLIM7	PDZ and LIM domain 7	Q9NR12
PECAM1	Platelet and endothelial cell adhesion molecule 1	P16284
PEX11G	Peroxisomal biogenesis factor 11 gamma	Q96HA9
PFAS	Phosphoribosylformylglycinamidine synthase	O15067
PFKFB3	6-phosphofructo-2-kinase/fructose-2,6-biphosphatase 3	Q16875
PFKFB4	6-phosphofructo-2-kinase/fructose-2,6-biphosphatase 4	Q16877
PGAP6	Post-GPI attachment to proteins 6	Q9HCN3
PGD	Phosphogluconate dehydrogenase	P52209
PGPEP1	Pyroglutamyl-peptidase I	Q9NXJ5
PHC2	Polyhomeotic homolog 2	Q8IXK0
PHF12	PHD finger protein 12	Q96QT6
PHF19	PHD finger protein 19	Q5T6S3
PHGDH	Phosphoglycerate dehydrogenase	O43175
PHTF2	Putative homeodomain transcription factor 2	Q8N3S3
PHYHD1	Phytanoyl-CoA dioxygenase domain containing 1	Q5SRE7
PI16	Peptidase inhibitor 16	Q6UXB8
PICALM	Phosphatidylinositol binding clathrin assembly protein	Q13492
PIGA	Phosphatidylinositol glycan anchor biosynthesis class A	P37287
PIGX	Phosphatidylinositol glycan anchor biosynthesis class X	Q8TBF5
PILRA	Paired immunoglobin like type 2 receptor alpha	Q9UKJ1
PILRB	Paired immunoglobin like type 2 receptor beta	Q9UKJ0
PIM1	Pim-1 proto-oncogene, serine/threonine kinase	P11309
PIM3	Pim-3 proto-oncogene, serine/threonine kinase	Q86V86
PIP4P2	Phosphatidylinositol-4,5-bisphosphate 4-phosphatase 2	Q8N4L2
PKIG	CAMP-dependent protein kinase inhibitor gamma	Q9Y2B9
PKN2	Protein kinase N2	Q16513
PLAAT3	Phospholipase A and acyltransferase 3	P53816
PLAC8	Placenta associated 8	Q9NZF1
PLAGL2	PLAG1 like zinc finger 2	Q9UPG8
PLD3	Phospholipase D family member 3	Q8IV08
PLD4	Phospholipase D family member 4	Q96BZ4
PLGRKT	Plasminogen receptor with a C-terminal lysine	Q9HBL7
PLIN2	Perilipin 2	Q99541
PLPP5	Phospholipid phosphatase 5	Q8NEB5
PLXNC1	Plexin C1	O60486
PMAIP1	Phorbol-12-myristate-13-acetate-induced protein 1	Q13794
PMEPA1	Prostate transmembrane protein, androgen induced 1	Q969W9
PMM2	Phosphomannomutase 2	O15305
POFUT1	Protein O-fucosyltransferase 1	Q9H488
POLM	DNA polymerase mu	Q9NP87
POLR1G	RNA polymerase I subunit G	O15446
PON2	Paraoxonase 2	Q15165
POU2F2	POU class 2 homeobox 2	P09086
PPBP	Pro-platelet basic protein	P02775
PPDPF	Pancreatic progenitor cell differentiation and proliferation factor	Q9H3Y8
PPIF	Peptidylprolyl isomerase F	P30405
PPM1F	Protein phosphatase, Mg2+/Mn2+ dependent 1F	P49593
PPP1R12B	Protein phosphatase 1 regulatory subunit 12B	O60237
PPP1R14B	Protein phosphatase 1 regulatory inhibitor subunit 14B	Q96C90
PPP1R15A	Protein phosphatase 1 regulatory subunit 15A	O75807
PPP1R18	Protein phosphatase 1 regulatory subunit 18	Q6NYC8
PPP1R3B	Protein phosphatase 1 regulatory subunit 3B	Q86XI6
PPP1R3F	Protein phosphatase 1 regulatory subunit 3F	Q6ZSY5
PPP4R1	Protein phosphatase 4 regulatory subunit 1	Q8TF05
PPP6R1	Protein phosphatase 6 regulatory subunit 1	Q9UPN7
PPT1	Palmitoyl-protein thioesterase 1	P50897
PRC1	Protein regulator of cytokinesis 1	O43663
PRDM1	PR/SET domain 1	O75626
PRIMPOL	Primase and DNA directed polymerase	Q96LW4
PRKX	Protein kinase cAMP-dependent X-linked catalytic subunit	P51817
PRNP	Prion protein	P04156
PROSER3	Proline and serine rich 3	Q2NL68
PRSS23	Serine protease 23	O95084
PRXL2A	Peroxiredoxin like 2A	Q9BRX8
PRXL2C	Peroxiredoxin like 2C	Q7RTV5
PSAP	Prosaposin	P07602
PSAT1	Phosphoserine aminotransferase 1	Q9Y617
PTCH1	Patched 1	Q13635
PTDSS1	Phosphatidylserine synthase 1	P48651
PTEN	Phosphatase and tensin homolog	P60484
PTGDR	Prostaglandin D2 receptor	Q13258
PTGIR	Prostaglandin I2 receptor	P43119
PTGR2	Prostaglandin reductase 2	Q8N8N7
PTPN4	Protein tyrosine phosphatase non-receptor type 4	P29074
PTPRE	Protein tyrosine phosphatase receptor type E	P23469
PTPRM	Protein tyrosine phosphatase receptor type M	P28827
PTPRN2	Protein tyrosine phosphatase receptor type N2	Q92932
PTTG1	PTTG1 regulator of sister chromatid separation, securin	O95997
PXN	Paxillin	P49023
PYCARD	PYD and CARD domain containing	Q9ULZ3
PYCR1	Pyrroline-5-carboxylate reductase 1	P32322
PYCR3	Pyrroline-5-carboxylate reductase 3	Q53H96
PYROXD2	Pyridine nucleotide-disulphide oxidoreductase domain 2	Q8N2H3
QRSL1	Glutaminyl-tRNA amidotransferase subunit QRSL1	Q9H0R6
R3HDM4	R3H domain containing 4	Q96D70
RAB11FIP1	RAB11 family interacting protein 1	Q6WKZ4
RAB11FIP4	RAB11 family interacting protein 4	Q86YS3
RAB27A	RAB27A, member RAS oncogene family	P51159
RAB30	RAB30, member RAS oncogene family	Q15771
RAB33B	RAB33B, member RAS oncogene family	Q9H082
RAB34	RAB34, member RAS oncogene family	P0DI83, Q9BZG1
RAB37	RAB37, member RAS oncogene family	Q96AX2
RAB3D	RAB3D, member RAS oncogene family	O95716
RAB40B	RAB40B, member RAS oncogene family	Q12829
RAB40C	RAB40C, member RAS oncogene family	Q96S21
RAB43	RAB43, member RAS oncogene family	Q86YS6
RAB4A	RAB4A, member RAS oncogene family	P20338
RAF1	Raf-1 proto-oncogene, serine/threonine kinase	P04049
RALBP1	RalA binding protein 1	Q15311
RALGDS	Ral guanine nucleotide dissociation stimulator	Q12967
RARA	Retinoic acid receptor alpha	P10276
RARG	Retinoic acid receptor gamma	P13631
RASGEF1B	RasGEF domain family member 1B	Q0VAM2
RASGRP1	RAS guanyl releasing protein 1	O95267
RASSF1	Ras association domain family member 1	Q9NS23
RASSF3	Ras association domain family member 3	Q86WH2
RBBP9	RB binding protein 9, serine hydrolase	O75884
RCAN3	RCAN family member 3	Q9UKA8
RCHY1	Ring finger and CHY zinc finger domain containing 1	Q96PM5
RELB	RELB proto-oncogene, NF-kB subunit	Q01201
RELL1	RELT like 1	Q8IUW5
REPIN1	Replication initiator 1	Q9BWE0
RESF1	Retroelement silencing factor 1	Q9HCM1
RGS16	Regulator of G protein signaling 16	O15492
RGS2	Regulator of G protein signaling 2	P41220
RHBDD2	Rhomboid domain containing 2	Q6NTF9
RHEBL1	RHEB like 1	Q8TAI7
RHOBTB3	Rho related BTB domain containing 3	O94955
RHOC	Ras homolog family member C	P08134
RICTOR	RPTOR independent companion of MTOR complex 2	Q6R327
RIMOC1	RAB7A interacting MON1-CCZ1 complex subunit 1	A6NDU8
RIN3	Ras and Rab interactor 3	Q8TB24
RIPOR2	RHO family interacting cell polarization regulator 2	Q9Y4F9
RNASE6	Ribonuclease A family member k6	Q93091
RNF103	Ring finger protein 103	O00237
RNF11	Ring finger protein 11	Q9Y3C5
RNF115	Ring finger protein 115	Q9Y4L5
RNF13	Ring finger protein 13	O43567
RNF130	Ring finger protein 130	Q86XS8
RNF144A	Ring finger protein 144A	P50876
RNF144B	Ring finger protein 144B	Q7Z419
RNF149	Ring finger protein 149	Q8NC42
RNF175	Ring finger protein 175	Q8N4F7
RNF214	Ring finger protein 214	Q8ND24
RNF24	Ring finger protein 24	Q9Y225
ROGDI	Rogdi atypical leucine zipper	Q9GZN7
RPGR	Retinitis pigmentosa GTPase regulator	Q92834
RPP25	Ribonuclease P and MRP subunit p25	Q9BUL9
RPS10-NUDT3	RPS10-NUDT3 readthrough
RPS6KC1	Ribosomal protein S6 kinase C1	Q96S38
RRAS	RAS related	P10301
RRBP1	Ribosome binding protein 1	Q9P2E9
RSAD2	Radical S-adenosyl methionine domain containing 2	Q8WXG1
RSBN1L	Round spermatid basic protein 1 like	Q6PCB5
RTN3	Reticulon 3	O95197
RTN4	Reticulon 4	Q9NQC3
RUNX1	RUNX family transcription factor 1	Q01196
S100A11	S100 calcium binding protein A11	P31949
S100A8	S100 calcium binding protein A8	P05109
S100A9	S100 calcium binding protein A9	P06702
S1PR1	Sphingosine-1-phosphate receptor 1	P21453
S1PR2	Sphingosine-1-phosphate receptor 2	O95136
S1PR5	Sphingosine-1-phosphate receptor 5	Q9H228
SAMD8	Sterile alpha motif domain containing 8	Q96LT4
SAMSN1	SAM domain, SH3 domain and nuclear localization signals 1	Q9NSI8
SAT1	Spermidine/spermine N1-acetyltransferase 1	P21673
SCARB2	Scavenger receptor class B member 2	Q14108
SCCPDH	Saccharopine dehydrogenase (putative)	Q8NBX0
SCIMP	SLP adaptor and CSK interacting membrane protein	Q6UWF3
SCLT1	Sodium channel and clathrin linker 1	Q96NL6
SCPEP1	Serine carboxypeptidase 1	Q9HB40
SDCBP	Syndecan binding protein	O00560
SEC14L1	SEC14 like lipid binding 1	Q92503
SEL1L3	SEL1L family member 3	Q68CR1
SELENOK	Selenoprotein K	Q9Y6D0
SELENOS	Selenoprotein S	Q9BQE4
SENP7	SUMO specific peptidase 7	Q9BQF6
SFT2D2	SFT2 domain containing 2	O95562
SFXN1	Sideroflexin 1	Q9H9B4
SGK1	Serum/glucocorticoid regulated kinase 1	O00141
SGO2	Shugoshin 2	Q562F6
SGSM2	Small G protein signaling modulator 2	O43147
SH3GLB1	SH3 domain containing GRB2 like, endophilin B1	Q9Y371
SIAE	Sialic acid acetylesterase	Q9HAT2
SIDT1	SID1 transmembrane family member 1	Q9NXL6
SIDT2	SID1 transmembrane family member 2	Q8NBJ9
SIRPB1	Signal regulatory protein beta 1	O00241, Q5TFQ8
SIRT7	Sirtuin 7	Q9NRC8
SLC10A3	Solute carrier family 10 member 3	P09131
SLC12A2	Solute carrier family 12 member 2	P55011
SLC12A6	Solute carrier family 12 member 6	Q9UHW9
SLC15A4	Solute carrier family 15 member 4	Q8N697
SLC16A3	Solute carrier family 16 member 3	O15427
SLC16A5	Solute carrier family 16 member 5	O15375
SLC19A1	Solute carrier family 19 member 1	P41440
SLC1A5	Solute carrier family 1 member 5	Q15758
SLC25A1	Solute carrier family 25 member 1	P53007
SLC25A37	Solute carrier family 25 member 37	Q9NYZ2
SLC25A44	Solute carrier family 25 member 44	Q96H78
SLC25A51	Solute carrier family 25 member 51	Q9H1U9
SLC29A1	Solute carrier family 29 member 1 (Augustine blood group)	Q99808
SLC2A3	Solute carrier family 2 member 3	P11169
SLC31A1	Solute carrier family 31 member 1	O15431
SLC35D1	Solute carrier family 35 member D1	Q9NTN3
SLC36A1	Solute carrier family 36 member 1	Q7Z2H8
SLC40A1	Solute carrier family 40 member 1	Q9NP59
SLC43A3	Solute carrier family 43 member 3	Q8NBI5
SLC44A1	Solute carrier family 44 member 1	Q8WWI5
SLC9B2	Solute carrier family 9 member B2	Q86UD5
SMAD5	SMAD family member 5	Q99717
SMC4	Structural maintenance of chromosomes 4	Q9NTJ3
SMCHD1	Structural maintenance of chromosomes flexible hinge domain containing 1	A6NHR9
SMG1	SMG1 nonsense mediated mRNA decay associated PI3K related kinase	Q96Q15
SMIM1	Small integral membrane protein 1 (Vel blood group)	B2RUZ4
SMIM27	Small integral membrane protein 27	A0A1B0GUW7
SMIM29	Small integral membrane protein 29	Q86T20
SNAP23	Synaptosome associated protein 23	O00161
SNRNP25	Small nuclear ribonucleoprotein U11/U12 subunit 25	Q9BV90
SNX10	Sorting nexin 10	Q9Y5X0
SNX2	Sorting nexin 2	O60749
SNX27	Sorting nexin 27	Q96L92
SNX29	Sorting nexin 29	Q8TEQ0
SNX9	Sorting nexin 9	Q9Y5X1
SOCS1	Suppressor of cytokine signaling 1	O15524
SOCS2	Suppressor of cytokine signaling 2	O14508
SOCS3	Suppressor of cytokine signaling 3	O14543
SOD2	Superoxide dismutase 2	P04179
SORD	Sorbitol dehydrogenase	Q00796
SORL1	Sortilin related receptor 1	Q92673
SOWAHD	Sosondowah ankyrin repeat domain family member D	A6NJG2
SOX4	SRY-box transcription factor 4	Q06945
SPAG5	Sperm associated antigen 5	Q96R06
SPART	Spartin	Q8N0X7
SPATC1L	Spermatogenesis and centriole associated 1 like	Q9H0A9
SPATS2L	Spermatogenesis associated serine rich 2 like	Q9NUQ6
SPECC1	Sperm antigen with calponin homology and coiled-coil domains 1	Q5M775
SPG21	SPG21 abhydrolase domain containing, maspardin	Q9NZD8
SPON2	Spondin 2	Q9BUD6
SPRY1	Sprouty RTK signaling antagonist 1	O43609
SRPK1	SRSF protein kinase 1	Q96SB4
SRRM2	Serine/arginine repetitive matrix 2	Q9UQ35
SSH2	Slingshot protein phosphatase 2	Q76I76
ST20-MTHFS	ST20-MTHFS readthrough
ST6GALNAC4	ST6 N-acetylgalactosaminide alpha-2,6-sialyltransferase 4	Q9H4F1
ST8SIA4	ST8 alpha-N-acetyl-neuraminide alpha-2,8-sialyltransferase 4	Q92187
STAM	Signal transducing adaptor molecule	Q92783
STAM2	Signal transducing adaptor molecule 2	O75886
STAP2	Signal transducing adaptor family member 2	Q9UGK3
STARD10	StAR related lipid transfer domain containing 10	Q9Y365
STK11IP	Serine/threonine kinase 11 interacting protein	Q8N1F8
STK32C	Serine/threonine kinase 32C	Q86UX6
STK40	Serine/threonine kinase 40	Q8N2I9
STMN1	Stathmin 1	P16949
STMP1	Short transmembrane mitochondrial protein 1	E0CX11
STX7	Syntaxin 7	O15400
STXBP2	Syntaxin binding protein 2	Q15833
SULT1A1	Sulfotransferase family 1A member 1	P50225
SULT1B1	Sulfotransferase family 1B member 1	O43704
SVIL	Supervillin	O95425
SWAP70	Switching B cell complex subunit SWAP70	Q9UH65
SYNE1	Spectrin repeat containing nuclear envelope protein 1	Q8NF91
SYNE2	Spectrin repeat containing nuclear envelope protein 2	Q8WXH0
SYTL2	Synaptotagmin like 2	Q9HCH5
SYTL3	Synaptotagmin like 3	Q4VX76
TACC3	Transforming acidic coiled-coil containing protein 3	Q9Y6A5
TALDO1	Transaldolase 1	P37837
TBC1D13	TBC1 domain family member 13	Q9NVG8
TBC1D2	TBC1 domain family member 2	Q9BYX2
TBC1D4	TBC1 domain family member 4	O60343
TBL1X	Transducin beta like 1 X-linked	O60907
TBXA2R	Thromboxane A2 receptor	P21731
TBXAS1	Thromboxane A synthase 1	P24557
TC2N	Tandem C2 domains, nuclear	Q8N9U0
TCEAL9	Transcription elongation factor A like 9	Q9UHQ7
TCP11L2	T-complex 11 like 2	Q8N4U5
TDP2	Tyrosyl-DNA phosphodiesterase 2	O95551
TET2	Tet methylcytosine dioxygenase 2	Q6N021
TEX2	Testis expressed 2	Q8IWB9
TFDP1	Transcription factor Dp-1	Q14186
TFRC	Transferrin receptor	P02786
TGFBR3	Transforming growth factor beta receptor 3	Q03167
THADA	THADA armadillo repeat containing	Q6YHU6
THEMIS2	Thymocyte selection associated family member 2	Q5TEJ8
TIPARP	TCDD inducible poly(ADP-ribose) polymerase	Q7Z3E1
TLE2	TLE family member 2, transcriptional corepressor	Q04725
TLE3	TLE family member 3, transcriptional corepressor	Q04726
TLE4	TLE family member 4, transcriptional corepressor	Q04727
TLR1	Toll like receptor 1	Q15399
TLR2	Toll like receptor 2	O60603
TLR5	Toll like receptor 5	O60602
TM7SF2	Transmembrane 7 superfamily member 2	O76062
TMCC1	Transmembrane and coiled-coil domain family 1	O94876
TMCO3	Transmembrane and coiled-coil domains 3	Q6UWJ1
TMEM120A	Transmembrane protein 120A	Q9BXJ8
TMEM140	Transmembrane protein 140	Q9NV12
TMEM216	Transmembrane protein 216	Q9P0N5
TMEM53	Transmembrane protein 53	Q6P2H8
TMEM71	Transmembrane protein 71	Q6P5X7
TMEM91	Transmembrane protein 91	Q6ZNR0
TNF	Tumor necrosis factor	P01375
TNFRSF12A	TNF receptor superfamily member 12A	Q9NP84
TNFRSF1A	TNF receptor superfamily member 1A	P19438
TNFRSF1B	TNF receptor superfamily member 1B	P20333
TNFRSF4	TNF receptor superfamily member 4	P43489
TNFSF10	TNF superfamily member 10	P50591
TNFSF13	TNF superfamily member 13	O75888
TNFSF13B	TNF superfamily member 13b	Q9Y275
TNRC6B	Trinucleotide repeat containing adaptor 6B	Q9UPQ9
TNRC6C	Trinucleotide repeat containing adaptor 6C	Q9HCJ0
TOPORS	TOP1 binding arginine/serine rich protein, E3 ubiquitin ligase	Q9NS56
TP53I13	Tumor protein p53 inducible protein 13	Q8NBR0
TPD52	Tumor protein D52	P55327
TPGS2	Tubulin polyglutamylase complex subunit 2	Q68CL5
TPM1	Tropomyosin 1	P09493
TPST1	Tyrosylprotein sulfotransferase 1	O60507
TRAF1	TNF receptor associated factor 1	Q13077
TRAF3IP2	TRAF3 interacting protein 2	O43734
TRAF4	TNF receptor associated factor 4	Q9BUZ4
TRAJ17	T cell receptor alpha joining 17
TRAJ28	T cell receptor alpha joining 28
TRAJ39	T cell receptor alpha joining 39
TRAJ59	T cell receptor alpha joining 59 (non-functional)
TRANK1	Tetratricopeptide repeat and ankyrin repeat containing 1	O15050
TRAPPC8	Trafficking protein particle complex subunit 8	Q9Y2L5
TRBV6-4	T cell receptor beta variable 6-4	A0A1B0GX49
TRDJ1	T cell receptor delta joining 1	A0A075B706
TRDJ4	T cell receptor delta joining 4
TRDV2	T cell receptor delta variable 2	A0JD36
TREML2	Triggering receptor expressed on myeloid cells like 2	Q5T2D2
TRGC2	T cell receptor gamma constant 2
TRGJP2	T cell receptor gamma joining P2
TRGV10	T cell receptor gamma variable 10 (non-functional)	A0A0A0MS01
TRGV3	T cell receptor gamma variable 3	P03979
TRGV4	T cell receptor gamma variable 4	A0A0C4DH28
TRIB2	Tribbles pseudokinase 2	Q92519
TRIM16	Tripartite motif containing 16	O95361
TRIM33	Tripartite motif containing 33	Q9UPN9
TRIM37	Tripartite motif containing 37	O94972
TRMT61A	TRNA methyltransferase 61A	Q96FX7
TSC22D1	TSC22 domain family member 1	Q15714
TSNAX	Translin associated factor X	Q99598
TSPAN15	Tetraspanin 15	O95858
TSPAN2	Tetraspanin 2	O60636
TSPAN3	Tetraspanin 3	O60637
TSPAN4	Tetraspanin 4	O14817
TTC38	Tetratricopeptide repeat domain 38	Q5R3I4
TTC39C	Tetratricopeptide repeat domain 39C	Q8N584
TUBA1A	Tubulin alpha 1a	Q71U36
TUBA1C	Tubulin alpha 1c	Q9BQE3
TUBGCP4	Tubulin gamma complex associated protein 4	Q9UGJ1
TUT7	Terminal uridylyl transferase 7	Q5VYS8
TXK	TXK tyrosine kinase	P42681
TYMP	Thymidine phosphorylase	P19971
TYROBP	Transmembrane immune signaling adaptor TYROBP	O43914
UBALD1	UBA like domain containing 1	Q8TB05
UBALD2	UBA like domain containing 2	Q8IYN6
UBE2B	Ubiquitin conjugating enzyme E2 B	P63146
UBE2D1	Ubiquitin conjugating enzyme E2 D1	P51668
UBE2E2	Ubiquitin conjugating enzyme E2 E2	Q96LR5
UBN1	Ubinuclein 1	Q9NPG3
UBR2	Ubiquitin protein ligase E3 component n-recognin 2	Q8IWV8
UBR4	Ubiquitin protein ligase E3 component n-recognin 4	Q5T4S7
UBXN11	UBX domain protein 11	Q5T124
UBXN2B	UBX domain protein 2B	Q14CS0
UGCG	UDP-glucose ceramide glucosyltransferase	Q16739
UGP2	UDP-glucose pyrophosphorylase 2	Q16851
UIMC1	Ubiquitin interaction motif containing 1	Q96RL1
USP10	Ubiquitin specific peptidase 10	Q14694
USP15	Ubiquitin specific peptidase 15	Q9Y4E8
USP32	Ubiquitin specific peptidase 32	Q8NFA0
UTRN	Utrophin	P46939
VAT1	Vesicle amine transport 1	Q99536
VMP1	Vacuole membrane protein 1	Q96GC9
VNN2	Vanin 2	O95498
VSIR	V-set immunoregulatory receptor	Q9H7M9
VWA5A	Von Willebrand factor A domain containing 5A	O00534
WARS1	Tryptophanyl-tRNA synthetase 1	P23381
WAS	WASP actin nucleation promoting factor	P42768
WRAP53	WD repeat containing antisense to TP53	Q9BUR4
XCL2	X-C motif chemokine ligand 2	Q9UBD3
XKR8	XK related 8	Q9H6D3
XPO6	Exportin 6	Q96QU8
XXYLT1	Xyloside xylosyltransferase 1	Q8NBI6
YES1	YES proto-oncogene 1, Src family tyrosine kinase	P07947
YPEL3	Yippee like 3	P61236
YRDC	YrdC N6-threonylcarbamoyltransferase domain containing	Q86U90
ZBTB16	Zinc finger and BTB domain containing 16	Q05516
ZBTB6	Zinc finger and BTB domain containing 6	Q15916
ZC2HC1A	Zinc finger C2HC-type containing 1A	Q96GY0
ZDHHC17	Zinc finger DHHC-type palmitoyltransferase 17	Q8IUH5
ZFP36	ZFP36 ring finger protein	P26651
ZFP36L1	ZFP36 ring finger protein like 1	Q07352
ZNF12	Zinc finger protein 12	P17014
ZNF185	Zinc finger protein 185 with LIM domain	O15231
ZNF285	Zinc finger protein 285	Q96NJ3
ZNF396	Zinc finger protein 396	Q96N95
ZNF439	Zinc finger protein 439	Q8NDP4
ZNF440	Zinc finger protein 440	Q8IYI8
ZNF486	Zinc finger protein 486	Q96H40
ZNF549	Zinc finger protein 549	Q6P9A3
ZNF552	Zinc finger protein 552	Q9H707
ZNF565	Zinc finger protein 565	Q8N9K5
ZNF597	Zinc finger protein 597	Q96LX8
ZNF600	Zinc finger protein 600	Q6ZNG1
ZNF620	Zinc finger protein 620	Q6ZNG0
ZNF646	Zinc finger protein 646	O15015
ZNF654	Zinc finger protein 654	Q8IZM8
ZNF658	Zinc finger protein 658	Q5TYW1
ZNF66	Zinc finger protein 66	Q6ZN08
ZNF69	Zinc finger protein 69	Q9UC07
ZNF726	Zinc finger protein 726	A6NNF4
ZNF778	Zinc finger protein 778	Q96MU6
ZNF821	Zinc finger protein 821	O75541
ZSCAN16	Zinc finger and SCAN domain containing 16	Q9H4T2
ZWINT	ZW10 interacting kinetochore protein	O95229
ZYX	Zyxin	Q15942
PMCH	Pro-melanin concentrating hormone	P20382
CYP2E1	Cytochrome P450 family 2 subfamily E member 1	P05181
ANG	Angiogenin	P03950
LEF1	Lymphoid enhancer binding factor 1	Q9UJU2
TRBV5-1	T cell receptor beta variable 5-1	A0A578
FHIT	Fragile histidine triad diadenosine triphosphatase	P49789
PAGE5	PAGE family member 5	Q96GU1
CCR9	C-C motif chemokine receptor 9	P51686
SLC4A10	Solute carrier family 4 member 10	Q6U841
NUPR2	Nuclear protein 2, transcriptional regulator	A6NF83
ROM1	Retinal outer segment membrane protein 1	Q03395
BLK	BLK proto-oncogene, Src family tyrosine kinase	P51451
TRBV7-4	T cell receptor beta variable 7-4	A0A1B0GX95
GPA33	Glycoprotein A33	Q99795
RTKN2	Rhotekin 2	Q8IZC4
TRAV16	T cell receptor alpha variable 16	A0A0A6YYK6
TRGJP	T cell receptor gamma joining P
APBA2	Amyloid beta precursor protein binding family A member 2	Q99767
OSM	Oncostatin M	P13725
TRABD2A	TraB domain containing 2A	Q86V40
TRGC1	T cell receptor gamma constant 1
AK5	Adenylate kinase 5	Q9Y6K8
EOMES	Eomesodermin	O95936
GPR141	G protein-coupled receptor 141	Q7Z602
CCR8	C-C motif chemokine receptor 8	P51685
CD160	CD160 molecule	O95971
CD72	CD72 molecule	P21854
CFH	Complement factor H	P08603
F5	Coagulation factor V	P12259
FCRL3	Fc receptor like 3	Q96P31
KIF2C	Kinesin family member 2C	Q99661
SULT1A3	Sulfotransferase family 1A member 3	P0DMM9
TTYH2	Tweety family member 2	Q9BSA4
USP44	Ubiquitin specific peptidase 44	Q9H0E7
ALCAM	Activated leukocyte cell adhesion molecule	Q13740
CCL20	C-C motif chemokine ligand 20	P78556
CELA1	Chymotrypsin like elastase 1	Q9UNI1
ENPP5	Ectonucleotide pyrophosphatase/phosphodiesterase family member 5	Q9UJA9
EPHX4	Epoxide hydrolase 4	Q8IUS5
GCNT1	Glucosaminyl (N-acetyl) transferase 1	Q02742
GFI1	Growth factor independent 1 transcriptional repressor	Q99684
HAVCR1	Hepatitis A virus cellular receptor 1	Q96D42
HEMGN	Hemogen	Q9BXL5
IL18RAP	Interleukin 18 receptor accessory protein	O95256
IL4I1	Interleukin 4 induced 1	Q96RQ9
MS4A1	Membrane spanning 4-domains A1	P11836
PCLAF	PCNA clamp associated factor	Q15004
RNF32	Ring finger protein 32	Q9H0A6
TBX21	T-box transcription factor 21	Q9UL17
TRAJ38	T cell receptor alpha joining 38
ZFP57	ZFP57 zinc finger protein	Q9NU63
ARG1	Arginase 1	P05089
ASB2	Ankyrin repeat and SOCS box containing 2	Q96Q27
CAPN12	Calpain 12	Q6ZSI9
CCNB2	Cyclin B2	O95067
DLGAP5	DLG associated protein 5	Q15398
FUT7	Fucosyltransferase 7	Q11130
FXYD2	FXYD domain containing ion transport regulator 2	P54710
GRAMD1B	GRAM domain containing 1B	Q3KR37
H2AC14	H2A clustered histone 14	Q99878
MICAL2	Microtubule associated monooxygenase, calponin and LIM domain containing 2	O94851
NUGGC	Nuclear GTPase, germinal center associated	Q68CJ6
RNASE4	Ribonuclease A family member 4	P34096
SATB1	SATB homeobox 1	Q01826
TRAV8-3	T cell receptor alpha variable 8-3	A0A0A6YYJ7
TRPS1	Transcriptional repressor GATA binding 1	Q9UHF7
VSIG1	V-set and immunoglobulin domain containing 1	Q86XK7
ABHD15	Abhydrolase domain containing 15	Q6UXT9
ABLIM1	Actin binding LIM protein 1	O14639
ADAM19	ADAM metallopeptidase domain 19	Q9H013
ADIRF	Adipogenesis regulatory factor	Q15847
ADTRP	Androgen dependent TFPI regulating protein	Q96IZ2
AFMID	Arylformamidase	Q63HM1
AIM2	Absent in melanoma 2	O14862
ANKRD55	Ankyrin repeat domain 55	Q3KP44
AP2A1	Adaptor related protein complex 2 subunit alpha 1	O95782
APBB1	Amyloid beta precursor protein binding family B member 1	O00213
ASF1B	Anti-silencing function 1B histone chaperone	Q9NVP2
ATOSB	Atos homolog B	Q7L5A3
ATP1B1	ATPase Na+/K+ transporting subunit beta 1	P05026
AURKB	Aurora kinase B	Q96GD4
B3GALT2	Beta-1,3-galactosyltransferase 2	O43825
B3GNT8	UDP-GlcNAc:betaGal beta-1,3-N-acetylglucosaminyltransferase 8	Q7Z7M8
BAG3	BAG cochaperone 3	O95817
BCL3	BCL3 transcription coactivator	P20749
BEX3	Brain expressed X-linked 3	Q00994
BFSP2	Beaded filament structural protein 2	Q13515
BIRC5	Baculoviral IAP repeat containing 5	O15392
BIVM	Basic, immunoglobulin-like variable motif containing	Q86UB2
C3orf62	Chromosome 3 open reading frame 62	Q6ZUJ4
CADM1	Cell adhesion molecule 1	Q9BY67
CCNE2	Cyclin E2	O96020
CCR2	C-C motif chemokine receptor 2	P41597
CCR3	C-C motif chemokine receptor 3	P51677
CCR4	C-C motif chemokine receptor 4	P51679
CCR5	C-C motif chemokine receptor 5	P51681
CCR7	C-C motif chemokine receptor 7	P32248
CD274	CD274 molecule	Q9NZQ7
CD70	CD70 molecule	P32970
CDADC1	Cytidine and dCMP deaminase domain containing 1	Q9BWV3
CDCA7	Cell division cycle associated 7	Q9BWT1
CDKN1A	Cyclin dependent kinase inhibitor 1A	P38936
CDKN2A	Cyclin dependent kinase inhibitor 2A	P42771, Q8N726
CDYL	Chromodomain Y like	Q9Y232
CEACAM1	CEA cell adhesion molecule 1	P13688
CES4A	Carboxylesterase 4A	Q5XG92
CHI3L2	Chitinase 3 like 2	Q15782
CHPT1	Choline phosphotransferase 1	Q8WUD6
CHST11	Carbohydrate sulfotransferase 11	Q9NPF2
CHST14	Carbohydrate sulfotransferase 14	Q8NCH0
CLIC5	Chloride intracellular channel 5	Q9NZA1
CLSTN3	Calsyntenin 3	Q9BQT9
CMKLR1	Chemerin chemokine-like receptor 1	Q99788
CNFN	Cornifelin	Q9BYD5
CNN3	Calponin 3	Q15417
COLQ	Collagen like tail subunit of asymmetric acetylcholinesterase	Q9Y215
CPM	Carboxypeptidase M	P14384
CPNE7	Copine 7	Q9UBL6
CRB3	Crumbs cell polarity complex component 3	Q9BUF7
CXCL16	C-X-C motif chemokine ligand 16	Q9H2A7
CXCR1	C-X-C motif chemokine receptor 1	P25024
CYFIP1	Cytoplasmic FMR1 interacting protein 1	Q7L576
DEPDC1B	DEP domain containing 1B	Q8WUY9
DUSP16	Dual specificity phosphatase 16	Q9BY84
DUSP5	Dual specificity phosphatase 5	Q16690
ECRG4	ECRG4 augurin precursor	Q9H1Z8
EDARADD	EDAR associated death domain	Q8WWZ3
EFNA1	Ephrin A1	P20827
EGLN3	Egl-9 family hypoxia inducible factor 3	Q9H6Z9
EHD3	EH domain containing 3	Q9NZN3
ELOVL4	ELOVL fatty acid elongase 4	Q9GZR5
ENTPD1	Ectonucleoside triphosphate diphosphohydrolase 1	P49961
ERN1	Endoplasmic reticulum to nucleus signaling 1	O75460
F2R	Coagulation factor II thrombin receptor	P25116
FADS3	Fatty acid desaturase 3	Q9Y5Q0
FANK1	Fibronectin type III and ankyrin repeat domains 1	Q8TC84
FAR2	Fatty acyl-CoA reductase 2	Q96K12
FLVCR2	FLVCR heme transporter 2	Q9UPI3
FOSL2	FOS like 2, AP-1 transcription factor subunit	P15408
FOXP3	Forkhead box P3	Q9BZS1
FXYD1	FXYD domain containing ion transport regulator 1	O00168
G0S2	G0/G1 switch 2	P27469
GDPD5	Glycerophosphodiester phosphodiesterase domain containing 5	Q8WTR4
GNA15	G protein subunit alpha 15	P30679
GPR146	G protein-coupled receptor 146	Q96CH1
GPR19	G protein-coupled receptor 19	Q15760
GPR68	G protein-coupled receptor 68	Q15743
H2BC9	H2B clustered histone 9	Q93079
H3C13	H3 clustered histone 13	Q71DI3
HACD1	3-hydroxyacyl-CoA dehydratase 1	B0YJ81
HDAC9	Histone deacetylase 9	Q9UKV0
HLA-DQA1	Major histocompatibility complex, class II, DQ alpha 1	P01909
HLA-DQB1	Major histocompatibility complex, class II, DQ beta 1
HLA-DRB1	Major histocompatibility complex, class II, DR beta 1	P01911
HMGB3	High mobility group box 3	O15347
HOOK1	Hook microtubule tethering protein 1	Q9UJC3
HRH4	Histamine receptor H4	Q9H3N8
HYKK	Hydroxylysine kinase	A2RU49
ICA1	Islet cell autoantigen 1	Q05084
IFI27	Interferon alpha inducible protein 27	P40305
IGFBP4	Insulin like growth factor binding protein 4	P22692
IGFBP6	Insulin like growth factor binding protein 6	P24592
IGKV1-5	Immunoglobulin kappa variable 1-5	P01602
IGKV2D-28	Immunoglobulin kappa variable 2D-28	P01615
IGKV3OR2-268	Immunoglobulin kappa variable 3/OR2-268 (non-functional)
IGLV2-23	Immunoglobulin lambda variable 2-23	P01705
IGLV2-8	Immunoglobulin lambda variable 2-8	P01709
IGLV3-12	Immunoglobulin lambda variable 3-12	A0A075B6K2
IGLV3-9	Immunoglobulin lambda variable 3-9	A0A075B6K5
IGLV5-52	Immunoglobulin lambda variable 5-52	A0A0A0MRZ9
IL12RB2	Interleukin 12 receptor subunit beta 2	Q99665
IL18R1	Interleukin 18 receptor 1	Q13478
IL5RA	Interleukin 5 receptor subunit alpha	Q01344
IL6ST	Interleukin 6 cytokine family signal transducer	P40189
IL7	Interleukin 7	P13232
ITPRIPL1	ITPRIP like 1	Q6GPH6
JAZF1	JAZF zinc finger 1	Q86VZ6
LAG3	Lymphocyte activating 3	P18627
LGR6	Leucine rich repeat containing G protein-coupled receptor 6	Q9HBX8
LMCD1	LIM and cysteine rich domains 1	Q9NZU5
LMNA	Lamin A/C	P02545
LMO7	LIM domain 7	Q8WWI1
LONRF3	LON peptidase N-terminal domain and ring finger 3	Q496Y0
LOXL1	Lysyl oxidase like 1	Q08397
LRP12	LDL receptor related protein 12	Q9Y561
LRRN3	Leucine rich repeat neuronal 3	Q9H3W5
LTC4S	Leukotriene C4 synthase	Q16873
LYPD3	LY6/PLAUR domain containing 3	O95274
MAF	MAF bZIP transcription factor	O75444
MAGED4	MAGE family member D4	Q96JG8
MAGED4B	MAGE family member D4B	Q96JG8
MAN1C1	Mannosidase alpha class 1C member 1	Q9NR34
MAPK9	Mitogen-activated protein kinase 9	P45984
MAPKAPK2	MAPK activated protein kinase 2	P49137
MCOLN2	Mucolipin TRP cation channel 2	Q8IZK6
MCTP2	Multiple C2 and transmembrane domain containing 2	Q6DN12
METTL7A	Methyltransferase like 7A	Q9H8H3
MEX3C	Mex-3 RNA binding family member C	Q5U5Q3
MSC	Musculin	O60682
NAP1L3	Nucleosome assembly protein 1 like 3	Q99457
NCAPH	Non-SMC condensin I complex subunit H	Q15003
NELL2	Neural EGFL like 2	Q99435
NET1	Neuroepithelial cell transforming 1	Q7Z628
NHSL2	NHS like 2	Q5HYW2
NIBAN1	Niban apoptosis regulator 1	Q9BZQ8
NMUR1	Neuromedin U receptor 1	Q9HB89
NOD2	Nucleotide binding oligomerization domain containing 2	Q9HC29
NOG	Noggin	Q13253
NOL3	Nucleolar protein 3	O60936
NPEPL1	Aminopeptidase like 1	Q8NDH3
ODF3B	Outer dense fiber of sperm tails 3B	A8MYP8
OR2A7	Olfactory receptor family 2 subfamily A member 7	Q96R45
OXNAD1	Oxidoreductase NAD binding domain containing 1	Q96HP4
P2RX5	Purinergic receptor P2X 5	Q93086
P2RY11	Purinergic receptor P2Y11	Q96G91
PALM2AKAP2	PALM2 and AKAP2 fusion	Q8IXS6, Q9Y2D5
PDE4D	Phosphodiesterase 4D	Q08499
PDGFD	Platelet derived growth factor D	Q9GZP0
PDIA5	Protein disulfide isomerase family A member 5	Q14554
PDLIM1	PDZ and LIM domain 1	O00151
PERP	P53 apoptosis effector related to PMP22	Q96FX8
PIK3IP1	Phosphoinositide-3-kinase interacting protein 1	Q96FE7
PLA2G6	Phospholipase A2 group VI	O60733
PLEKHA5	Pleckstrin homology domain containing A5	Q9HAU0
PLEKHB1	Pleckstrin homology domain containing B1	Q9UF11
PLLP	Plasmolipin	Q9Y342
PLPP2	Phospholipid phosphatase 2	O43688
PLXND1	Plexin D1	Q9Y4D7
PRELID2	PRELI domain containing 2	Q8N945
PROCR	Protein C receptor	Q9UNN8
PROK2	Prokineticin 2	Q9HC23
PTGDR2	Prostaglandin D2 receptor 2	Q9Y5Y4
PTGDS	Prostaglandin D2 synthase	P41222
RAB25	RAB25, member RAS oncogene family	P57735
RAPGEF1	Rap guanine nucleotide exchange factor 1	Q13905
RBBP8	RB binding protein 8, endonuclease	Q99708
RCN3	Reticulocalbin 3	Q96D15
RGCC	Regulator of cell cycle	Q9H4X1
RGMB	Repulsive guidance molecule BMP co-receptor b	Q6NW40
RGPD2	RANBP2 like and GRIP domain containing 2	P0DJD1
RGS1	Regulator of G protein signaling 1	Q08116
RIPOR1	RHO family interacting cell polarization regulator 1	Q6ZS17
RNF19B	Ring finger protein 19B	Q6ZMZ0
RORC	RAR related orphan receptor C	P51449
RRAS2	RAS related 2	P62070
RUNX2	RUNX family transcription factor 2	Q13950
S100A2	S100 calcium binding protein A2	P29034
S100P	S100 calcium binding protein P	P25815
SCML1	Scm polycomb group protein like 1	Q9UN30
SEC14L2	SEC14 like lipid binding 2	O76054
SEMA4A	Semaphorin 4A	Q9H3S1
SEPTIN10	Septin 10	Q9P0V9
SH3BP5L	SH3 binding domain protein 5 like	Q7L8J4
SIGLEC9	Sialic acid binding Ig like lectin 9	Q9Y336
SIPA1L1	Signal induced proliferation associated 1 like 1	O43166
SLAMF8	SLAM family member 8	Q9P0V8
SLC16A1	Solute carrier family 16 member 1	P53985
SLC2A8	Solute carrier family 2 member 8	Q9NY64
SLC6A6	Solute carrier family 6 member 6	P31641
SLFN12	Schlafen family member 12	Q8IYM2
SPAG9	Sperm associated antigen 9	O60271
SPEN	Spen family transcriptional repressor	Q96T58
SRXN1	Sulfiredoxin 1	Q9BYN0
SSH3	Slingshot protein phosphatase 3	Q8TE77
ST3GAL4	ST3 beta-galactoside alpha-2,3-sialyltransferase 4	Q11206
TAFA2	TAFA chemokine like family member 2	Q8N3H0
TENT5C	Terminal nucleotidyltransferase 5C	Q5VWP2
TESC	Tescalcin	Q96BS2
TFEB	Transcription factor EB	P19484
TGFA	Transforming growth factor alpha	P01135
TGFBI	Transforming growth factor beta induced	Q15582
TK1	Thymidine kinase 1	P04183
TM4SF19	Transmembrane 4 L six family member 19	Q96DZ7
TMCC3	Transmembrane and coiled-coil domain family 3	Q9ULS5
TMEM106A	Transmembrane protein 106A	Q96A25
TMEM121	Transmembrane protein 121	Q9BTD3
TMEM154	Transmembrane protein 154	Q6P9G4
TMEM204	Transmembrane protein 204	Q9BSN7
TMEM273	Transmembrane protein 273	Q5T292
TMPRSS3	Transmembrane serine protease 3	P57727
TNFRSF18	TNF receptor superfamily member 18	Q9Y5U5
TNFRSF9	TNF receptor superfamily member 9	Q07011
TNIP3	TNFAIP3 interacting protein 3	Q96KP6
TNRC18	Trinucleotide repeat containing 18	O15417
TP53I11	Tumor protein p53 inducible protein 11	O14683
TP53INP1	Tumor protein p53 inducible nuclear protein 1	Q96A56
TPTEP2-CSNK1E	TPTEP2-CSNK1E readthrough
TPX2	TPX2 microtubule nucleation factor	Q9ULW0
TRAJ52	T cell receptor alpha joining 52
TRAPPC10	Trafficking protein particle complex subunit 10	P48553
TRBV5-7	T cell receptor beta variable 5-7 (non-functional)	A0A0A0MS05
TRGV8	T cell receptor gamma variable 8	A0A0C4DH27
TRGV9	T cell receptor gamma variable 9	Q99603
TROAP	Trophinin associated protein	Q12815
TSHZ2	Teashirt zinc finger homeobox 2	Q9NRE2
TYMS	Thymidylate synthetase	P04818
UBQLN4	Ubiquilin 4	Q9NRR5
UTS2	Urotensin 2	O95399
VANGL1	VANGL planar cell polarity protein 1	Q8TAA9
WIPI1	WD repeat domain, phosphoinositide interacting 1	Q5MNZ9
XCL1	X-C motif chemokine ligand 1	P47992
ZDHHC18	Zinc finger DHHC-type palmitoyltransferase 18	Q9NUE0
ZSCAN31	Zinc finger and SCAN domain containing 31	Q96LW9
AAAS	Aladin WD repeat nucleoporin	Q9NRG9
AACS	Acetoacetyl-CoA synthetase	Q86V21
AAGAB	Alpha and gamma adaptin binding protein	Q6PD74
AAK1	AP2 associated kinase 1	Q2M2I8
AAMP	Angio associated migratory cell protein	Q13685
AAR2	AAR2 splicing factor	Q9Y312
AARS1	Alanyl-tRNA synthetase 1	P49588
AARS2	Alanyl-tRNA synthetase 2, mitochondrial	Q5JTZ9
AARSD1	Alanyl-tRNA synthetase domain containing 1	Q9BTE6
AASDH	Aminoadipate-semialdehyde dehydrogenase	Q4L235
AASDHPPT	Aminoadipate-semialdehyde dehydrogenase-phosphopantetheinyl transferase	Q9NRN7
AATF	Apoptosis antagonizing transcription factor	Q9NY61
ABCB6	ATP binding cassette subfamily B member 6 (Langereis blood group)	Q9NP58
ABCB7	ATP binding cassette subfamily B member 7	O75027
ABCB8	ATP binding cassette subfamily B member 8	Q9NUT2
ABCC10	ATP binding cassette subfamily C member 10	Q5T3U5
ABCC5	ATP binding cassette subfamily C member 5	O15440
ABCD1	ATP binding cassette subfamily D member 1	P33897
ABCD2	ATP binding cassette subfamily D member 2	Q9UBJ2
ABCD3	ATP binding cassette subfamily D member 3	P28288
ABCD4	ATP binding cassette subfamily D member 4	O14678
ABCE1	ATP binding cassette subfamily E member 1	P61221
ABCF1	ATP binding cassette subfamily F member 1	Q8NE71
ABCF2	ATP binding cassette subfamily F member 2	Q9UG63
ABCF2-H2BK1	ABCF2-H2BK1 readthrough
ABCF3	ATP binding cassette subfamily F member 3	Q9NUQ8
ABHD10	Abhydrolase domain containing 10, depalmitoylase	Q9NUJ1
ABHD11	Abhydrolase domain containing 11	Q8NFV4
ABHD12	Abhydrolase domain containing 12, lysophospholipase	Q8N2K0
ABHD13	Abhydrolase domain containing 13	Q7L211
ABHD14A	Abhydrolase domain containing 14A	Q9BUJ0
ABHD14B	Abhydrolase domain containing 14B	Q96IU4
ABHD16A	Abhydrolase domain containing 16A, phospholipase	O95870
ABHD17A	Abhydrolase domain containing 17A, depalmitoylase	Q96GS6
ABHD17B	Abhydrolase domain containing 17B, depalmitoylase	Q5VST6
ABHD18	Abhydrolase domain containing 18	Q0P651
ABHD3	Abhydrolase domain containing 3, phospholipase	Q8WU67
ABHD8	Abhydrolase domain containing 8	Q96I13
ABI1	Abl interactor 1	Q8IZP0
ABI2	Abl interactor 2	Q9NYB9
ABITRAM	Actin binding transcription modulator	Q9NX38
ABRACL	ABRA C-terminal like	Q9P1F3
ABRAXAS1	Abraxas 1, BRCA1 A complex subunit	Q6UWZ7
ABRAXAS2	Abraxas 2, BRISC complex subunit	Q15018
ABT1	Activator of basal transcription 1	Q9ULW3
ACAA1	Acetyl-CoA acyltransferase 1	P09110
ACAA2	Acetyl-CoA acyltransferase 2	P42765
ACACA	Acetyl-CoA carboxylase alpha	Q13085
ACAD10	Acyl-CoA dehydrogenase family member 10	Q6JQN1
ACAD11	Acyl-CoA dehydrogenase family member 11	Q709F0
ACAD8	Acyl-CoA dehydrogenase family member 8	Q9UKU7
ACAD9	Acyl-CoA dehydrogenase family member 9	Q9H845
ACADM	Acyl-CoA dehydrogenase medium chain	P11310
ACADS	Acyl-CoA dehydrogenase short chain	P16219
ACADSB	Acyl-CoA dehydrogenase short/branched chain	P45954
ACADVL	Acyl-CoA dehydrogenase very long chain	P49748
ACAP1	ArfGAP with coiled-coil, ankyrin repeat and PH domains 1	Q15027
ACAT1	Acetyl-CoA acetyltransferase 1	P24752
ACAT2	Acetyl-CoA acetyltransferase 2	Q9BWD1
ACBD3	Acyl-CoA binding domain containing 3	Q9H3P7
ACBD4	Acyl-CoA binding domain containing 4	Q8NC06
ACBD5	Acyl-CoA binding domain containing 5	Q5T8D3
ACBD6	Acyl-CoA binding domain containing 6	Q9BR61
ACCS	1-aminocyclopropane-1-carboxylate synthase homolog (inactive)	Q96QU6
ACD	ACD shelterin complex subunit and telomerase recruitment factor	Q96AP0
ACIN1	Apoptotic chromatin condensation inducer 1	Q9UKV3
ACKR3	Atypical chemokine receptor 3	P25106
ACLY	ATP citrate lyase	P53396
ACO1	Aconitase 1	P21399
ACO2	Aconitase 2	Q99798
ACOT1	Acyl-CoA thioesterase 1	Q86TX2
ACOT13	Acyl-CoA thioesterase 13	Q9NPJ3
ACOT2	Acyl-CoA thioesterase 2	P49753
ACOT4	Acyl-CoA thioesterase 4	Q8N9L9
ACOT8	Acyl-CoA thioesterase 8	O14734
ACOT9	Acyl-CoA thioesterase 9	Q9Y305
ACOX3	Acyl-CoA oxidase 3, pristanoyl	O15254
ACP1	Acid phosphatase 1	P24666
ACP6	Acid phosphatase 6, lysophosphatidic	Q9NPH0
ACSF3	Acyl-CoA synthetase family member 3	Q4G176
ACSL3	Acyl-CoA synthetase long chain family member 3	O95573
ACSL4	Acyl-CoA synthetase long chain family member 4	O60488
ACSL5	Acyl-CoA synthetase long chain family member 5	Q9ULC5
ACSS1	Acyl-CoA synthetase short chain family member 1	Q9NUB1
ACTA1	Actin alpha 1, skeletal muscle	P68133
ACTB	Actin beta	P60709
ACTG1	Actin gamma 1	P63261
ACTL10	Actin like 10	Q5JWF8
ACTL6A	Actin like 6A	O96019
ACTN4	Actinin alpha 4	O43707
ACTR10	Actin related protein 10	Q9NZ32
ACTR1A	Actin related protein 1A	P61163
ACTR1B	Actin related protein 1B	P42025
ACTR2	Actin related protein 2	P61160
ACTR3	Actin related protein 3	P61158
ACTR3B	Actin related protein 3B	Q9P1U1
ACTR3C	Actin related protein 3C	Q9C0K3
ACTR5	Actin related protein 5	Q9H9F9
ACTR6	Actin related protein 6	Q9GZN1
ACVR2A	Activin A receptor type 2A	P27037
ACY1	Aminoacylase 1	Q03154
ACYP1	Acylphosphatase 1	P07311
ACYP2	Acylphosphatase 2	P14621
ADA2	Adenosine deaminase 2	Q9NZK5
[truncated: 7,530 more rows]

## Sheet: CD8+ T
Supplementary Table S1: Protein annotations for each analyzed cell population were retrieved from the Human Protein Atlas. Each tab in the file presents a list of proteins associated with the specific cell type indicated by the tab name.
Acronym	Protein Name	Uniprot ID
CA6	Carbonic anhydrase 6	P23280
TRBV12-5	T cell receptor beta variable 12-5	A0A1B0GX78
TRAJ61	T cell receptor alpha joining 61 (non-functional)
TRBV15	T cell receptor beta variable 15
SH2D1A	SH2 domain containing 1A	O60880
TRBV12-4	T cell receptor beta variable 12-4	A0A0B4J2E0
TRBV14	T cell receptor beta variable 14	A0A5B0
TRAJ49	T cell receptor alpha joining 49
TRAV26-2	T cell receptor alpha variable 26-2	A0A0B4J265
TRBV11-3	T cell receptor beta variable 11-3	A0A5A6
CD3D	CD3 delta subunit of T-cell receptor complex	P04234
TRBV11-1	T cell receptor beta variable 11-1	A0A0K0K1C0
TRBV5-5	T cell receptor beta variable 5-5	A0A597
TRBV5-6	T cell receptor beta variable 5-6	A0A599
TRBV12-3	T cell receptor beta variable 12-3	P01733
TRBV3-1	T cell receptor beta variable 3-1	A0A576
TRAV13-2	T cell receptor alpha variable 13-2	A0A0B4J235
TRAV40	T cell receptor alpha variable 40	A0A0B4J280
TRBV2	T cell receptor beta variable 2	A0A1B0GX68
TRAV34	T cell receptor alpha variable 34	A0A0B4J273
TRBV13	T cell receptor beta variable 13	A0A0A6YYD4
GRAP2	GRB2 related adaptor protein 2	O75791
LCK	LCK proto-oncogene, Src family tyrosine kinase	P06239
TRAV36DV7	T cell receptor alpha variable 36/delta variable 7	A0A075B6V5
CD3E	CD3 epsilon subunit of T-cell receptor complex	P07766
TRAV39	T cell receptor alpha variable 39	A0A0B4J263
TRAV10	T cell receptor alpha variable 10	A0A0B4J240
TRAV21	T cell receptor alpha variable 21	A0A0B4J279
CPA5	Carboxypeptidase A5	Q8WXQ8
TRBV7-7	T cell receptor beta variable 7-7	A0A0K0K1E9
CD8B	CD8b molecule	P10966
TRBV19	T cell receptor beta variable 19	A0A075B6N1
TRBV27	T cell receptor beta variable 27	A0A0K0K1C4
CD8A	CD8a molecule	P01732
ITK	IL2 inducible T cell kinase	Q08881
TCF7	Transcription factor 7	P36402
TRAV1-1	T cell receptor alpha variable 1-1	A0A0B4J248
TRAV27	T cell receptor alpha variable 27	A0A087WT01
TRAV29DV5	T cell receptor alpha variable 29/delta variable 5	P04437
TRBV10-1	T cell receptor beta variable 10-1	A0A0K0K1A3
TRBV7-9	T cell receptor beta variable 7-9	P04435
TRAV17	T cell receptor alpha variable 17	A0A0B4J275
TRAV18	T cell receptor alpha variable 18	A0A075B6X5
TRAV38-2DV8	T cell receptor alpha variable 38-2/delta variable 8	A0JD32
TRAV8-4	T cell receptor alpha variable 8-4	P01737
TRAV8-6	T cell receptor alpha variable 8-6	A0A0B4J262
THEMIS	Thymocyte selection associated	Q8N1K5
TRAJ40	T cell receptor alpha joining 40
TRAV4	T cell receptor alpha variable 4	A0A0B4J268
TRBJ1-2	T cell receptor beta joining 1-2	A0A0J9YX06
TRBJ1-5	T cell receptor beta joining 1-5	A0A0J9YXM7
TRBV6-5	T cell receptor beta variable 6-5	A0A0K0K1A5
C20orf204	Chromosome 20 open reading frame 204	A0A1B0GTL2
TRAV14DV4	T cell receptor alpha variable 14/delta variable 4	A0A0A6YYC5
TRAV19	T cell receptor alpha variable 19	A0A0A6YYK7
TRAV24	T cell receptor alpha variable 24	A0A0B4J272
TTC16	Tetratricopeptide repeat domain 16	Q8NEE8
APBA2	Amyloid beta precursor protein binding family A member 2	Q99767
CD2	CD2 molecule	P06729
CD226	CD226 molecule	Q15762
CD3G	CD3 gamma subunit of T-cell receptor complex	P09693
TRAV20	T cell receptor alpha variable 20	A0A0B4J274
TRAV25	T cell receptor alpha variable 25	A0A0B4J276
TRAV8-2	T cell receptor alpha variable 8-2	A0A0B4J237
DLL3	Delta like canonical Notch ligand 3	Q9NYJ7
DSC1	Desmocollin 1	Q08554
KRT73	Keratin 73	Q86Y46
MT3	Metallothionein 3	P25713
NKG7	Natural killer cell granule protein 7	Q16617
SIT1	Signaling threshold regulating transmembrane adaptor 1	Q9Y3P8
TRAV38-1	T cell receptor alpha variable 38-1	A0A0B4J264
TRBV25-1	T cell receptor beta variable 25-1	A0A075B6N4
BIN1	Bridging integrator 1	O00499
CD247	CD247 molecule	P20963
ENO2	Enolase 2	P09104
EOMES	Eomesodermin	O95936
GPR141	G protein-coupled receptor 141	Q7Z602
MEST	Mesoderm specific transcript	Q5EB52
PCSK1N	Proprotein convertase subtilisin/kexin type 1 inhibitor	Q9UHG2
TRAC	T cell receptor alpha constant	P01848
TRAJ58	T cell receptor alpha joining 58 (non-functional)
TRAJ7	T cell receptor alpha joining 7
TRAV12-1	T cell receptor alpha variable 12-1	A0A0B4J245
TRAV3	T cell receptor alpha variable 3	A0A0B4J244
TRAV8-1	T cell receptor alpha variable 8-1	A0A0A6YYK1
TRBV7-6	T cell receptor beta variable 7-6	A0A1B0GX31
UBASH3A	Ubiquitin associated and SH3 domain containing A	P57075
XPNPEP2	X-prolyl aminopeptidase 2	O43895
CAMK4	Calcium/calmodulin dependent protein kinase IV	Q16566
CD160	CD160 molecule	O95971
GPC3	Glypican 3	P51654
IGHV3-74	Immunoglobulin heavy variable 3-74	A0A0B4J1X5
PRKCQ	Protein kinase C theta	Q04759
RGS9	Regulator of G protein signaling 9	O75916
SNPH	Syntaphilin	O15079
TIMD4	T cell immunoglobulin and mucin domain containing 4	Q96H15
TRAJ4	T cell receptor alpha joining 4
TRAJ44	T cell receptor alpha joining 44
TRAV30	T cell receptor alpha variable 30	A0A087WSZ9
TRGJ1	T cell receptor gamma joining 1	A0A075B6S0
TRGJ2	T cell receptor gamma joining 2
CD8B2	CD8b2 molecule	A6NJW9
CFAP97D2	CFAP97 domain containing 2	A0A1B0GU71
ENSG00000289723	Novel T cell receptor alpha variable
EPHA1	EPH receptor A1	P21709
FBXO32	F-box protein 32	Q969P5
IFNG	Interferon gamma	P01579
IL23A	Interleukin 23 subunit alpha	Q9NPF7
JAKMIP1	Janus kinase and microtubule interacting protein 1	Q96N16
PRF1	Perforin 1	P14222
REG4	Regenerating family member 4	Q9BYZ8
TRAJ13	T cell receptor alpha joining 13
TRAJ14	T cell receptor alpha joining 14
TRAJ16	T cell receptor alpha joining 16
TRAJ18	T cell receptor alpha joining 18
TRAJ20	T cell receptor alpha joining 20
TRAJ25	T cell receptor alpha joining 25 (non-functional)
TRAJ3	T cell receptor alpha joining 3	A0A075B6Y3
TRAJ31	T cell receptor alpha joining 31	A0A075B700
TRAJ35	T cell receptor alpha joining 35 (non-functional)
TRAJ36	T cell receptor alpha joining 36
TRAJ57	T cell receptor alpha joining 57
TRAJ6	T cell receptor alpha joining 6
TRAV12-2	T cell receptor alpha variable 12-2	A0A075B6T6
TRAV6	T cell receptor alpha variable 6	A0A075B6T7
TRBV29-1	T cell receptor beta variable 29-1	A0A5B7
BCL11B	BAF chromatin remodeling complex subunit BCL11B	Q9C0K0
CYP2J2	Cytochrome P450 family 2 subfamily J member 2	P51589
FXYD2	FXYD domain containing ion transport regulator 2	P54710
LIME1	Lck interacting transmembrane adaptor 1	Q9H400
PVRIG	PVR related immunoglobulin domain containing	Q6DKI7
PYHIN1	Pyrin and HIN domain family member 1	Q6K0P9
SERPINE2	Serpin family E member 2	P07093
SFRP5	Secreted frizzled related protein 5	Q5T4F7
TRAJ42	T cell receptor alpha joining 42	A0A075B6Y9
TRAV5	T cell receptor alpha variable 5	A0A0B4J249
TRBV24-1	T cell receptor beta variable 24-1	A0A075B6N3
ZCCHC12	Zinc finger CCHC-type containing 12	Q6PEW1
ZNF365	Zinc finger protein 365	Q70YC5
ADIRF	Adipogenesis regulatory factor	Q15847
ANXA2R	Annexin A2 receptor	Q3ZCQ2
APOBEC3H	Apolipoprotein B mRNA editing enzyme catalytic subunit 3H	Q6NTF7
ARHGEF4	Rho guanine nucleotide exchange factor 4	Q9NR80
BEX5	Brain expressed X-linked 5	Q5H9J7
C1orf21	Chromosome 1 open reading frame 21	Q9H246
CCDC57	Coiled-coil domain containing 57	Q2TAC2
CCDC65	Coiled-coil domain containing 65	Q8IXS2
CD248	CD248 molecule	Q9HCU0
CD6	CD6 molecule	P30203
CD96	CD96 molecule	P40200
CEP70	Centrosomal protein 70	Q8NHQ1
CFAP95	Cilia and flagella associated protein 95	Q5VTT2
CLEC2D	C-type lectin domain family 2 member D	Q9UHP7
COL6A2	Collagen type VI alpha 2 chain	P12110
CPEB1	Cytoplasmic polyadenylation element binding protein 1	Q9BZB8
CTSW	Cathepsin W	P56202
DENND2D	DENN domain containing 2D	Q9H6A0
DHRS3	Dehydrogenase/reductase 3	O75911
DMTN	Dematin actin binding protein	Q08495
DOCK9	Dedicator of cytokinesis 9	Q9BZ29
ECRG4	ECRG4 augurin precursor	Q9H1Z8
EDAR	Ectodysplasin A receptor	Q9UNE0
EFNA1	Ephrin A1	P20827
ELOVL6	ELOVL fatty acid elongase 6	Q9H5J4
ENSG00000235007	Novel protein
ENSG00000284691	Novel zinc finger protein
EPHX2	Epoxide hydrolase 2	P34913
EVA1C	Eva-1 homolog C	P58658
FAM171A1	Family with sequence similarity 171 member A1	Q5VUB5
FAM241B	Family with sequence similarity 241 member B	Q96D05
FBLN2	Fibulin 2	P98095
FCRL6	Fc receptor like 6	Q6DN72
FLT3LG	Fms related receptor tyrosine kinase 3 ligand	P49771
GAL3ST4	Galactose-3-O-sulfotransferase 4	Q96RP7
GATA3	GATA binding protein 3	P23771
GLB1L3	Galactosidase beta 1 like 3	Q8NCI6
GRAMD2B	GRAM domain containing 2B	Q96HH9
GZMA	Granzyme A	P12544
GZMH	Granzyme H	P20718
HKDC1	Hexokinase domain containing 1	Q2TB90
IFITM1	Interferon induced transmembrane protein 1	P13164
IFNL1	Interferon lambda 1	Q8IU54
IL7R	Interleukin 7 receptor	P16871
IQCA1	IQ motif containing with AAA domain 1	Q86XH1
ITM2A	Integral membrane protein 2A	O43736
JAKMIP2	Janus kinase and microtubule interacting protein 2	Q96AA8
KCNA3	Potassium voltage-gated channel subfamily A member 3	P22001
KIF21A	Kinesin family member 21A	Q7Z4S6
KLRC4	Killer cell lectin like receptor C4	O43908
KLRD1	Killer cell lectin like receptor D1	Q13241
KLRK1	Killer cell lectin like receptor K1	P26718
KRTCAP3	Keratinocyte associated protein 3	Q53RY4
LAIR2	Leukocyte associated immunoglobulin like receptor 2	Q6ISS4
LAT	Linker for activation of T cells	O43561
LBH	LBH regulator of WNT signaling pathway	Q53QV2
LGR6	Leucine rich repeat containing G protein-coupled receptor 6	Q9HBX8
LRRN3	Leucine rich repeat neuronal 3	Q9H3W5
LY9	Lymphocyte antigen 9	Q9HBG7
MAL	Mal, T cell differentiation protein	P21145
MKRN3	Makorin ring finger protein 3	Q13064
MMP28	Matrix metallopeptidase 28	Q9H239
MT1F	Metallothionein 1F	P04733
MTUS1	Microtubule associated scaffold protein 1	Q9ULD2
MXRA8	Matrix remodeling associated 8	Q9BRK3
MYO6	Myosin VI	Q9UM54
N4BP3	NEDD4 binding protein 3	O15049
NELL2	Neural EGFL like 2	Q99435
NMT2	N-myristoyltransferase 2	O60551
NMUR1	Neuromedin U receptor 1	Q9HB89
NOG	Noggin	Q13253
NRCAM	Neuronal cell adhesion molecule	Q92823
NSG1	Neuronal vesicle trafficking associated 1	P42857
NT5E	5'-nucleotidase ecto	P21589
OSBPL5	Oxysterol binding protein like 5	Q9H0X9
P3H4	Prolyl 3-hydroxylase family member 4 (inactive)	Q92791
PBX4	PBX homeobox 4	Q9BYU1
PCSK5	Proprotein convertase subtilisin/kexin type 5	Q92824
PDGFD	Platelet derived growth factor D	Q9GZP0
PHGDH	Phosphoglycerate dehydrogenase	O43175
PLCG1	Phospholipase C gamma 1	P19174
PLLP	Plasmolipin	Q9Y342
PODN	Podocan	Q7Z5L7
PPP2R2B	Protein phosphatase 2 regulatory subunit Bbeta	Q00005
PPT2	Palmitoyl-protein thioesterase 2	Q9UMR5
PRDM1	PR/SET domain 1	O75626
PRKCH	Protein kinase C eta	P24723
PTGDR	Prostaglandin D2 receptor	Q13258
PTPN4	Protein tyrosine phosphatase non-receptor type 4	P29074
RAI2	Retinoic acid induced 2	Q9Y5P3
RALGDS	Ral guanine nucleotide dissociation stimulator	Q12967
RASGRF2	Ras protein specific guanine nucleotide releasing factor 2	O14827
RCAN2	Regulator of calcineurin 2	Q14206
RLN2	Relaxin 2	P04090
S1PR5	Sphingosine-1-phosphate receptor 5	Q9H228
SALL2	Spalt like transcription factor 2	Q9Y467
SCML4	Scm polycomb group protein like 4	Q8N228
SEC14L2	SEC14 like lipid binding 2	O76054
SLA2	Src like adaptor 2	Q9H6Q3
SLC25A42	Solute carrier family 25 member 42	Q86VD7
SLFN5	Schlafen family member 5	Q08AF3
SPEF2	Sperm flagellar 2	Q9C093
SPOCK2	SPARC (osteonectin), cwcv and kazal like domains proteoglycan 2	Q92563
TAFA1	TAFA chemokine like family member 1	Q7Z5A9
TGFBR3	Transforming growth factor beta receptor 3	Q03167
TJP3	Tight junction protein 3	O95049
TM4SF19	Transmembrane 4 L six family member 19	Q96DZ7
TRAJ10	T cell receptor alpha joining 10
TRAJ24	T cell receptor alpha joining 24
TRAJ26	T cell receptor alpha joining 26
TRAJ27	T cell receptor alpha joining 27
TRAJ29	T cell receptor alpha joining 29
TRAJ30	T cell receptor alpha joining 30
TRAJ32	T cell receptor alpha joining 32
TRAJ34	T cell receptor alpha joining 34
TRAJ37	T cell receptor alpha joining 37
TRAJ41	T cell receptor alpha joining 41
TRAJ43	T cell receptor alpha joining 43
TRAJ45	T cell receptor alpha joining 45
TRAJ47	T cell receptor alpha joining 47
TRAJ48	T cell receptor alpha joining 48
TRAJ5	T cell receptor alpha joining 5
TRAJ53	T cell receptor alpha joining 53
TRAJ54	T cell receptor alpha joining 54
TRAJ56	T cell receptor alpha joining 56
TRAJ59	T cell receptor alpha joining 59 (non-functional)
TRAJ9	T cell receptor alpha joining 9
TRBJ2-2	T cell receptor beta joining 2-2
TRBJ2-2P	T cell receptor beta joining 2-2P (non-functional)
TRBJ2-3	T cell receptor beta joining 2-3	A0A0B4J200
TRBJ2-7	T cell receptor beta joining 2-7	A0A0A0MT78
TRBV10-2	T cell receptor beta variable 10-2	A0A0K0K1G8
TRBV20OR9-2	T cell receptor beta variable 20/OR9-2 (non-functional)
TRBV9	T cell receptor beta variable 9	A0A0B4J1U6
TRGV8	T cell receptor gamma variable 8	A0A0C4DH27
VIT	Vitrin	Q6UXI7
WNT1	Wnt family member 1	P04628
XKRX	XK related X-linked	Q6PP77
ZAP70	Zeta chain of T cell receptor associated protein kinase 70	P43403
TRBV10-3	T cell receptor beta variable 10-3	A0A0K0K1G6
CHN1	Chimerin 1	P15882
ZNF683	Zinc finger protein 683	Q8IZ20
RDM1	RAD52 motif containing 1	Q8NG50
TMEM171	Transmembrane protein 171	Q8WVE6
TRAJ1	T cell receptor alpha joining 1 (non-functional)
TRAJ2	T cell receptor alpha joining 2 (non-functional)
TRGV2	T cell receptor gamma variable 2	A0A075B6R0
GPR15	G protein-coupled receptor 15	P49685
TRAJ19	T cell receptor alpha joining 19 (non-functional)
ACSL6	Acyl-CoA synthetase long chain family member 6	Q9UKU0
CCL5	C-C motif chemokine ligand 5	P13501
CDC20	Cell division cycle 20	Q12834
DKK3	Dickkopf WNT signaling pathway inhibitor 3	Q9UBP4
EPHA4	EPH receptor A4	P54764
FGFBP2	Fibroblast growth factor binding protein 2	Q9BYJ0
IGLV3-12	Immunoglobulin lambda variable 3-12	A0A075B6K2
ITGAE	Integrin subunit alpha E	P38570
LAG3	Lymphocyte activating 3	P18627
MSC	Musculin	O60682
NPDC1	Neural proliferation, differentiation and control 1	Q9NQX5
PDCD1	Programmed cell death 1	Q15116
PTPRM	Protein tyrosine phosphatase receptor type M	P28827
SLC35G2	Solute carrier family 35 member G2	Q8TBE7
TLR3	Toll like receptor 3	O15455
TNFRSF25	TNF receptor superfamily member 25	Q93038
TNFRSF9	TNF receptor superfamily member 9	Q07011
TNIP3	TNFAIP3 interacting protein 3	Q96KP6
TRBV16	T cell receptor beta variable 16	A0A087WV62
CPB1	Carboxypeptidase B1	P15086
TSACC	TSSK6 activating cochaperone	Q96A04
PDE6G	Phosphodiesterase 6G	P18545
TRBV6-1	T cell receptor beta variable 6-1	A0A0K0K1D8
SERPINA1	Serpin family A member 1	P01009
FXYD7	FXYD domain containing ion transport regulator 7	P58549
TEX54	Testis expressed 54	A0A1B0GVG6
TRBC2	T cell receptor beta constant 2	A0A5B9
TRAV41	T cell receptor alpha variable 41	A0A0B4J266
RHOXF1P3	Rhox homeobox family member 1 pseudogene 3
TRBV28	T cell receptor beta variable 28	A0A5B6
TKTL1	Transketolase like 1	P51854
TRBV20-1	T cell receptor beta variable 20-1	A0A075B6N2
LEF1	Lymphoid enhancer binding factor 1	Q9UJU2
TRBC1	T cell receptor beta constant 1	P01850
TRAT1	T cell receptor associated transmembrane adaptor 1	Q6PIZ9
TRBV4-1	T cell receptor beta variable 4-1	A0A577
TRBV4-2	T cell receptor beta variable 4-2	A0A539
TRBV5-1	T cell receptor beta variable 5-1	A0A578
FEZ1	Fasciculation and elongation protein zeta 1	Q99689
FHIT	Fragile histidine triad diadenosine triphosphatase	P49789
FHL3	Four and a half LIM domains 3	Q13643
TRBV18	T cell receptor beta variable 18	A0A087X0M5
ATF5	Activating transcription factor 5	Q9Y2D1
TRAV2	T cell receptor alpha variable 2	A0A0B4J234
TRAV22	T cell receptor alpha variable 22	A0A0B4J277
NUPR2	Nuclear protein 2, transcriptional regulator	A6NF83
CNP	2',3'-cyclic nucleotide 3' phosphodiesterase	P09543
TRDV3	T cell receptor delta variable 3	A0JD37
TRBV7-4	T cell receptor beta variable 7-4	A0A1B0GX95
TRDV1	T cell receptor delta variable 1	A0A1B0GX56
CRTAM	Cytotoxic and regulatory T cell molecule	O95727
SPINK2	Serine peptidase inhibitor Kazal type 2	P20155
TRDC	T cell receptor delta constant	B7Z8K6
C12orf42	Chromosome 12 open reading frame 42	Q96LP6
DMKN	Dermokine	Q6E0U4
GATM	Glycine amidinotransferase	P50440
GPA33	Glycoprotein A33	Q99795
HMGB2	High mobility group box 2	P26583
ROPN1L	Rhophilin associated tail protein 1 like	Q96C74
TRAV23DV6	T cell receptor alpha variable 23/delta variable 6	A0A075B6W5
TRBJ1-3	T cell receptor beta joining 1-3	A0A0J9YWP8
TRDJ3	T cell receptor delta joining 3
CLC	Charcot-Leyden crystal galectin	Q05315
CLPB	Caseinolytic mitochondrial matrix peptidase chaperone subunit B	Q9H078
HBB	Hemoglobin subunit beta	P68871
NLRP6	NLR family pyrin domain containing 6	P59044
TRBV7-2	T cell receptor beta variable 7-2	A0A1B0GXF2
TTC24	Tetratricopeptide repeat domain 24	A2A3L6
CR2	Complement C3d receptor 2	P20023
SRGN	Serglycin	P10124
TRAV12-3	T cell receptor alpha variable 12-3	A0A0B4J271
TRAV16	T cell receptor alpha variable 16	A0A0A6YYK6
TRBJ1-4	T cell receptor beta joining 1-4	A0A0J9YXG5
TRBV30	T cell receptor beta variable 30	A0A0K0K1B3
TRGJP	T cell receptor gamma joining P
TRGJP1	T cell receptor gamma joining P1
ZNF106	Zinc finger protein 106	Q9H2Y7
BTLA	B and T lymphocyte associated	Q7Z6A9
CAMKK2	Calcium/calmodulin dependent protein kinase kinase 2	Q96RR4
CES1	Carboxylesterase 1	P23141
FCGR2B	Fc gamma receptor IIb	P31994
GZMK	Granzyme K	P49863
NPC2	NPC intracellular cholesterol transporter 2	P61916
PADI4	Peptidyl arginine deiminase 4	Q9UM07
S100B	S100 calcium binding protein B	P04271
SPNS3	Sphingolipid transporter 3 (putative)	Q6ZMD2
TRAJ12	T cell receptor alpha joining 12
TRAJ22	T cell receptor alpha joining 22
TRAV9-2	T cell receptor alpha variable 9-2	A0A087WT02
TRBJ1-1	T cell receptor beta joining 1-1	A0A0J9YXA8
TRBV6-2	T cell receptor beta variable 6-2	A0A0J9YXY3, P0DPF7
ADA	Adenosine deaminase	P00813
ETV2	ETS variant transcription factor 2	O00321
FHL2	Four and a half LIM domains 2	Q14192
GNGT2	G protein subunit gamma transducin 2	O14610
OSM	Oncostatin M	P13725
PPM1N	Protein phosphatase, Mg2+/Mn2+ dependent 1N (putative)	Q8N819
RGL4	Ral guanine nucleotide dissociation stimulator like 4	Q8IZJ4
SLAMF1	Signaling lymphocytic activation molecule family member 1	Q13291
SPN	Sialophorin	P16150
TARP	TCR gamma alternate reading frame protein
TRABD2A	TraB domain containing 2A	Q86V40
TRAV13-1	T cell receptor alpha variable 13-1	A0A0B4J241
TRAV26-1	T cell receptor alpha variable 26-1	A0A087WT03
TRBV5-4	T cell receptor beta variable 5-4	A0A0C4DH59
TRBV7-3	T cell receptor beta variable 7-3	A0A075B6L6
TRGC1	T cell receptor gamma constant 1
USP13	Ubiquitin specific peptidase 13	Q92995
AK5	Adenylate kinase 5	Q9Y6K8
AP1S2	Adaptor related protein complex 1 subunit sigma 2	P56377
CST7	Cystatin F	O76096
ENSG00000269711	Novel protein
FCN1	Ficolin 1	O00602
FHL1	Four and a half LIM domains 1	Q13642
ICOS	Inducible T cell costimulator	Q9Y6W8
IGHJ4	Immunoglobulin heavy joining 4
LAMP3	Lysosomal associated membrane protein 3	Q9UQV4
PDLIM5	PDZ and LIM domain 5	Q96HC4
RTN4R	Reticulon 4 receptor	Q9BZR6
SIRPG	Signal regulatory protein gamma	Q9P1W8
SMIM24	Small integral membrane protein 24	O75264
TIGIT	T cell immunoreceptor with Ig and ITIM domains	Q495A1
TMIGD2	Transmembrane and immunoglobulin domain containing 2	Q96BF3
TNFSF14	TNF superfamily member 14	O43557
TRAJ46	T cell receptor alpha joining 46
TRBV6-6	T cell receptor beta variable 6-6	A0A0A6YYG2
YBX3	Y-box binding protein 3	P16989
APH1B	Aph-1 homolog B, gamma-secretase subunit	Q8WW43
BCL2A1	BCL2 related protein A1	Q16548
C19orf47	Chromosome 19 open reading frame 47	Q8N9M1
CD72	CD72 molecule	P21854
CFH	Complement factor H	P08603
CFP	Complement factor properdin	P27918
DEPDC7	DEP domain containing 7	Q96QD5
DTHD1	Death domain containing 1	Q6ZMT9
ENSG00000273047	Novel transcript, LIME1-SLC2A4RG readthrough
FCRL3	Fc receptor like 3	Q96P31
IL1RAP	Interleukin 1 receptor accessory protein	Q9NPH3
MLC1	Modulator of VRAC current 1	Q15049
NUF2	NUF2 component of NDC80 kinetochore complex	Q9BZD4
PKIA	CAMP-dependent protein kinase inhibitor alpha	P61925
PLAUR	Plasminogen activator, urokinase receptor	Q03405
SH3BGR	SH3 domain binding glutamate rich protein	P55822
SLC4A5	Solute carrier family 4 member 5	Q9BY07
STX11	Syntaxin 11	O75558
TRAV1-2	T cell receptor alpha variable 1-2	A0A0B4J238
TRBJ1-6	T cell receptor beta joining 1-6	A0A0J9YWX3
TRBJ2-1	T cell receptor beta joining 2-1	A0A0A0MTA7
TRBJ2-5	T cell receptor beta joining 2-5
TTYH2	Tweety family member 2	Q9BSA4
USP44	Ubiquitin specific peptidase 44	Q9H0E7
ADGRG5	Adhesion G protein-coupled receptor G5	Q8IZF4
ALDH6A1	Aldehyde dehydrogenase 6 family member A1	Q02252
ALS2	Alsin Rho guanine nucleotide exchange factor ALS2	Q96Q42
BACH2	BTB domain and CNC homolog 2	Q9BYV9
C19orf38	Chromosome 19 open reading frame 38	A8MVS5
CD28	CD28 molecule	P10747
CD79A	CD79a molecule	P11912
CDKN3	Cyclin dependent kinase inhibitor 3	Q16667
CELA1	Chymotrypsin like elastase 1	Q9UNI1
DHDH	Dihydrodiol dehydrogenase	Q9UQ10
ENPP5	Ectonucleotide pyrophosphatase/phosphodiesterase family member 5	Q9UJA9
ENSG00000281179	Novel gene identicle to IGHV1OR15-1
ENSG00000288623	Novel protein
EPHX4	Epoxide hydrolase 4	Q8IUS5
FAM153A	Family with sequence similarity 153 member A	Q9UHL3
FYB1	FYN binding protein 1	O15117
GCA	Grancalcin	P28676
GCNT1	Glucosaminyl (N-acetyl) transferase 1	Q02742
GFI1	Growth factor independent 1 transcriptional repressor	Q99684
HAVCR1	Hepatitis A virus cellular receptor 1	Q96D42
HBA2	Hemoglobin subunit alpha 2	P69905
HEMGN	Hemogen	Q9BXL5
IGHV1-69-2	Immunoglobulin heavy variable 1-69-2	A0A0G2JMI3
IGHV1OR15-1	Immunoglobulin heavy variable 1/OR15-1 (non-functional)
IGKJ1	Immunoglobulin kappa joining 1	A0A0A0MT89
IL18RAP	Interleukin 18 receptor accessory protein	O95256
INSIG1	Insulin induced gene 1	O15503
KRBA2	KRAB-A domain containing 2	Q6ZNG9
LILRB1	Leukocyte immunoglobulin like receptor B1
MS4A1	Membrane spanning 4-domains A1	P11836
MTHFS	Methenyltetrahydrofolate synthetase	P49914
MVB12B	Multivesicular body subunit 12B	Q9H7P6
MYO1F	Myosin IF	O00160
NCR3	Natural cytotoxicity triggering receptor 3	O14931
NFKBIZ	NFKB inhibitor zeta	Q9BYH8
NKX3-1	NK3 homeobox 1	Q99801
PCLAF	PCNA clamp associated factor	Q15004
PELI1	Pellino E3 ubiquitin protein ligase 1	Q96FA3
PSTPIP2	Proline-serine-threonine phosphatase interacting protein 2	Q9H939
PTP4A3	Protein tyrosine phosphatase 4A3	O75365
RALB	RAS like proto-oncogene B	P11234
RETN	Resistin	Q9HD89
RNF227	Ring finger protein 227	A6NIN4
SARDH	Sarcosine dehydrogenase	Q9UL12
SERPINF1	Serpin family F member 1	P36955
SH3TC1	SH3 domain and tetratricopeptide repeats 1	Q8TE82
SLCO4C1	Solute carrier organic anion transporter family member 4C1	Q6ZQN7
SP140	SP140 nuclear body protein	Q13342
TBX21	T-box transcription factor 21	Q9UL17
TMEM156	Transmembrane protein 156	Q8N614
TOX	Thymocyte selection associated high mobility group box	O94900
TRAJ11	T cell receptor alpha joining 11
TRAJ21	T cell receptor alpha joining 21
TRAJ23	T cell receptor alpha joining 23
TRAJ33	T cell receptor alpha joining 33
TRAJ38	T cell receptor alpha joining 38
TRAJ50	T cell receptor alpha joining 50
TRDJ2	T cell receptor delta joining 2
ZFP57	ZFP57 zinc finger protein	Q9NU63
ALAS1	5'-aminolevulinate synthase 1	P13196
ALOX5AP	Arachidonate 5-lipoxygenase activating protein	P20292
AZIN2	Antizyme inhibitor 2	Q96A70
CAPN12	Calpain 12	Q6ZSI9
CCDC141	Coiled-coil domain containing 141	Q6ZP82
CD27	CD27 molecule	P26842
CD79B	CD79b molecule	P40259
CRIP2	Cysteine rich protein 2	P52943
ENPP2	Ectonucleotide pyrophosphatase/phosphodiesterase 2	Q13822
ENSG00000255641	Novel protein
ENSG00000265118	Novel protein
EXOC6	Exocyst complex component 6	Q8TAG9
FUT7	Fucosyltransferase 7	Q11130
GAS7	Growth arrest specific 7	O60861
GPR25	G protein-coupled receptor 25	O00155
H2AC12	H2A clustered histone 12	Q96KK5
H4C2	H4 clustered histone 2	P62805
HBA1	Hemoglobin subunit alpha 1	P69905
IGHM	Immunoglobulin heavy constant mu	P01871
IGKJ5	Immunoglobulin kappa joining 5
IGSF6	Immunoglobulin superfamily member 6	O95976
KLRC3	Killer cell lectin like receptor C3	Q07444
LEXM	Lymphocyte expansion molecule	Q3ZCV2
MNDA	Myeloid cell nuclear differentiation antigen	P41218
NAALADL1	N-acetylated alpha-linked acidic dipeptidase like 1	Q9UQQ1
NUGGC	Nuclear GTPase, germinal center associated	Q68CJ6
PEA15	Proliferation and apoptosis adaptor protein 15	Q15121
PRSS21	Serine protease 21	Q9Y6M0
RFLNB	Refilin B	Q8N5W9
RRP12	Ribosomal RNA processing 12 homolog	Q5JTH9
SATB1	SATB homeobox 1	Q01826
SBK1	SH3 domain binding kinase 1	Q52WX2
SCGB3A1	Secretoglobin family 3A member 1	Q96QR1
SLC31A2	Solute carrier family 31 member 2	O15432
SWT1	SWT1 RNA endoribonuclease homolog	Q5T5J6
TEX30	Testis expressed 30	Q5JUR7
TKT	Transketolase	P29401
TRAV8-3	T cell receptor alpha variable 8-3	A0A0A6YYJ7
VSIG1	V-set and immunoglobulin domain containing 1	Q86XK7
AAMDC	Adipogenesis associated Mth938 domain containing	Q9H7C9
ABCB1	ATP binding cassette subfamily B member 1	P08183
ABCG1	ATP binding cassette subfamily G member 1	P45844
ABHD15	Abhydrolase domain containing 15	Q6UXT9
ABHD2	Abhydrolase domain containing 2, acylglycerol lipase	P08910
ABHD4	Abhydrolase domain containing 4, N-acyl phospholipase B	Q8TB40
ABHD5	Abhydrolase domain containing 5, lysophosphatidic acid acyltransferase	Q8WTS1
ABI3	ABI family member 3	Q9P2A4
ABLIM1	Actin binding LIM protein 1	O14639
ABTB1	Ankyrin repeat and BTB domain containing 1	Q969K4
ABTB3	Ankyrin repeat and BTB domain containing 3	A6QL63
ACAP2	ArfGAP with coiled-coil, ankyrin repeat and PH domains 2	Q15057
ACOT7	Acyl-CoA thioesterase 7	O00154
ACOX1	Acyl-CoA oxidase 1	Q15067
ACP2	Acid phosphatase 2, lysosomal	P11117
ACP5	Acid phosphatase 5, tartrate resistant	P13686
ACSL1	Acyl-CoA synthetase long chain family member 1	P33121
ACSM3	Acyl-CoA synthetase medium chain family member 3	Q53FZ2
ACSS2	Acyl-CoA synthetase short chain family member 2	Q9NR19
ACTA2	Actin alpha 2, smooth muscle	P62736
ACTN1	Actinin alpha 1	P12814
ACTR8	Actin related protein 8	Q9H981
ADAM15	ADAM metallopeptidase domain 15	Q13444
ADAM8	ADAM metallopeptidase domain 8	P78325
ADAT3	Adenosine deaminase tRNA specific 3
ADGRG1	Adhesion G protein-coupled receptor G1	Q9Y653
ADTRP	Androgen dependent TFPI regulating protein	Q96IZ2
AGK	Acylglycerol kinase	Q53H12
AGPAT3	1-acylglycerol-3-phosphate O-acyltransferase 3	Q9NRZ7
AIF1	Allograft inflammatory factor 1	P55008
AIM2	Absent in melanoma 2	O14862
AKR1C3	Aldo-keto reductase family 1 member C3	P42330
AKT1	AKT serine/threonine kinase 1	P31749
AMBRA1	Autophagy and beclin 1 regulator 1	Q9C0C7
AMIGO1	Adhesion molecule with Ig like domain 1	Q86WK6
AMN1	Antagonist of mitotic exit network 1 homolog	Q8IY45
AMPD2	Adenosine monophosphate deaminase 2	Q01433
ANXA1	Annexin A1	P04083
ANXA11	Annexin A11	P50995
ANXA2	Annexin A2	P07355
AOAH	Acyloxyacyl hydrolase	P28039
AP2A1	Adaptor related protein complex 2 subunit alpha 1	O95782
APAF1	Apoptotic peptidase activating factor 1	O14727
APBB1	Amyloid beta precursor protein binding family B member 1	O00213
APBB1IP	Amyloid beta precursor protein binding family B member 1 interacting protein	Q7Z5R6
APLP2	Amyloid beta precursor like protein 2	Q06481
APPL1	Adaptor protein, phosphotyrosine interacting with PH domain and leucine zipper 1	Q9UKG1
APPL2	Adaptor protein, phosphotyrosine interacting with PH domain and leucine zipper 2	Q8NEU8
AQP3	Aquaporin 3 (Gill blood group)	Q92482
ARHGAP10	Rho GTPase activating protein 10	A1A4S6
ARHGAP25	Rho GTPase activating protein 25	P42331
ARHGAP26	Rho GTPase activating protein 26	Q9UNA1
ARHGAP9	Rho GTPase activating protein 9	Q9BRR9
ARL4D	ADP ribosylation factor like GTPase 4D	P49703
ARL5A	ADP ribosylation factor like GTPase 5A	Q9Y689
ARL6IP6	ADP ribosylation factor like GTPase 6 interacting protein 6	Q8N6S5
ARMCX1	Armadillo repeat containing X-linked 1	Q9P291
ARMH1	Armadillo like helical domain containing 1	Q6PIY5
ARRB1	Arrestin beta 1	P49407
ARRDC3	Arrestin domain containing 3	Q96B67
ASCL2	Achaete-scute family bHLH transcription factor 2	Q99929
ASF1B	Anti-silencing function 1B histone chaperone	Q9NVP2
ASPH	Aspartate beta-hydroxylase	Q12797
ASRGL1	Asparaginase and isoaspartyl peptidase 1	Q7L266
ATG101	Autophagy related 101	Q9BSB4
ATG16L2	Autophagy related 16 like 2	Q8NAA4
ATG2A	Autophagy related 2A	Q2TAZ0
ATL1	Atlastin GTPase 1	Q8WXF7
ATP13A2	ATPase cation transporting 13A2	Q9NQ11
ATP1B1	ATPase Na+/K+ transporting subunit beta 1	P05026
ATP6V0A2	ATPase H+ transporting V0 subunit a2	Q9Y487
ATP6V0B	ATPase H+ transporting V0 subunit b	Q99437
ATP6V1A	ATPase H+ transporting V1 subunit A	P38606
ATP6V1B2	ATPase H+ transporting V1 subunit B2	P21281
ATP8B2	ATPase phospholipid transporting 8B2	P98198
ATXN7	Ataxin 7	O15265
B4GALT1	Beta-1,4-galactosyltransferase 1	P15291
B9D2	B9 domain containing 2	Q9BPU9
BACH1	BTB domain and CNC homolog 1	O14867
BAG3	BAG cochaperone 3	O95817
BAIAP2	BAR/IMD domain containing adaptor protein 2	Q9UQB8
BAZ1A	Bromodomain adjacent to zinc finger domain 1A	Q9NRL2
BAZ2B	Bromodomain adjacent to zinc finger domain 2B	Q9UIF8
BCAS4	Breast carcinoma amplified sequence 4	Q8TDM0
BCL11A	BAF chromatin remodeling complex subunit BCL11A	Q9H165
BCL6	BCL6 transcription repressor	P41182
BEND5	BEN domain containing 5	Q7L4P6
BEX3	Brain expressed X-linked 3	Q00994
BHLHE40	Basic helix-loop-helix family member e40	O14503
BIK	BCL2 interacting killer	Q13323
BIRC3	Baculoviral IAP repeat containing 3	Q13489
BIRC6	Baculoviral IAP repeat containing 6	Q9NR09
BIVM	Basic, immunoglobulin-like variable motif containing	Q86UB2
BLVRB	Biliverdin reductase B	P30043
BLZF1	Basic leucine zipper nuclear factor 1	Q9H2G9
BMERB1	BMERB domain containing 1	Q96MC5
BOK	BCL2 family apoptosis regulator BOK	Q9UMX3
BRCA1	BRCA1 DNA repair associated	P38398
BRI3	Brain protein I3	O95415
BSDC1	BSD domain containing 1	Q9NW68
BTG3	BTG anti-proliferation factor 3	Q14201
C12orf75	Chromosome 12 open reading frame 75	Q8TAD7
C12orf76	Chromosome 12 open reading frame 76
C1orf198	Chromosome 1 open reading frame 198	Q9H425
C1orf54	Chromosome 1 open reading frame 54	Q8WWF1
C20orf27	Chromosome 20 open reading frame 27	Q9GZN8
C21orf91	Chromosome 21 open reading frame 91	Q9NYK6
C2CD3	C2 domain containing 3 centriole elongation regulator	Q4AC94
C2orf81	Chromosome 2 open reading frame 81	A6NN90
C3AR1	Complement C3a receptor 1	Q16581
C3orf62	Chromosome 3 open reading frame 62	Q6ZUJ4
C5orf22	Chromosome 5 open reading frame 22	Q49AR2
C5orf34	Chromosome 5 open reading frame 34	Q96MH7
C7orf25	Chromosome 7 open reading frame 25	Q9BPX7
C8orf44-SGK3	C8orf44-SGK3 readthrough
C8orf88	Chromosome 8 open reading frame 88	P0DMB2
C9orf72	C9orf72-SMCR8 complex subunit	Q96LT7
CADM1	Cell adhesion molecule 1	Q9BY67
CALHM6	Calcium homeostasis modulator family member 6	Q5R3K3
CAMK1D	Calcium/calmodulin dependent protein kinase ID	Q8IU85
CAMK2G	Calcium/calmodulin dependent protein kinase II gamma	Q13555
CAPG	Capping actin protein, gelsolin like	P40121
CARD11	Caspase recruitment domain family member 11	Q9BXL7
CARD6	Caspase recruitment domain family member 6	Q9BX69
CASK	Calcium/calmodulin dependent serine protein kinase	O14936
CASP3	Caspase 3	P42574
CASS4	Cas scaffold protein family member 4	Q9NQ75
CAT	Catalase	P04040
CBL	Cbl proto-oncogene	P22681
CC2D1B	Coiled-coil and C2 domain containing 1B	Q5T0F9
CCDC102B	Coiled-coil domain containing 102B	Q68D86
CCDC106	Coiled-coil domain containing 106	Q9BWC9
CCDC121	Coiled-coil domain containing 121	Q6ZUS5
CCDC126	Coiled-coil domain containing 126	Q96EE4
CCDC146	Coiled-coil domain containing 146	Q8IYE0
CCDC186	Coiled-coil domain containing 186	Q7Z3E2
CCDC50	Coiled-coil domain containing 50	Q8IVM0
CCL3	C-C motif chemokine ligand 3	P10147
CCL4	C-C motif chemokine ligand 4	P13236
CCL4L2	C-C motif chemokine ligand 4 like 2	Q8NHW4
CCNY	Cyclin Y	Q8ND76
CCPG1	Cell cycle progression 1	Q9ULG6
CCR10	C-C motif chemokine receptor 10	P46092
CCR5	C-C motif chemokine receptor 5	P51681
CCR7	C-C motif chemokine receptor 7	P32248
CD101	CD101 molecule	Q93033
CD14	CD14 molecule	P08571
CD200	CD200 molecule	P41217
CD200R1	CD200 receptor 1	Q8TD46
CD244	CD244 molecule	Q9BZW8
CD2AP	CD2 associated protein	Q9Y5K6
CD38	CD38 molecule	P28907
CD40	CD40 molecule	P25942
CD46	CD46 molecule	P15529
CD5	CD5 molecule	P06127
CD55	CD55 molecule (Cromer blood group)	P08174
CD63	CD63 molecule	P08962
CD68	CD68 molecule	P34810
CD7	CD7 molecule	P09564
CD70	CD70 molecule	P32970
CD74	CD74 molecule	P04233
CD81	CD81 molecule	P60033
CD82	CD82 molecule	P27701
CD9	CD9 molecule	P21926
CDADC1	Cytidine and dCMP deaminase domain containing 1	Q9BWV3
CDC6	Cell division cycle 6	Q99741
CDCA7	Cell division cycle associated 7	Q9BWT1
CDCA7L	Cell division cycle associated 7 like	Q96GN5
CDK11A	Cyclin dependent kinase 11A	Q9UQ88
CDK20	Cyclin dependent kinase 20	Q8IZL9
CDKN2A	Cyclin dependent kinase inhibitor 2A	P42771, Q8N726
CDYL	Chromodomain Y like	Q9Y232
CENPM	Centromere protein M	Q9NSP4
CEP19	Centrosomal protein 19	Q96LK0
CEP43	Centrosomal protein 43	O95684
CEP63	Centrosomal protein 63	Q96MT8
CEP72	Centrosomal protein 72	Q9P209
CEP78	Centrosomal protein 78	Q5JTW2
CEP85	Centrosomal protein 85	Q6P2H3
CFD	Complement factor D	P00746
CFLAR	CASP8 and FADD like apoptosis regulator	O15519
CHEK1	Checkpoint kinase 1	O14757
CHI3L2	Chitinase 3 like 2	Q15782
CHST11	Carbohydrate sulfotransferase 11	Q9NPF2
CHST7	Carbohydrate sulfotransferase 7	Q9NS84
CIR1	Corepressor interacting with RBPJ, CIR1	Q86X95
CITED2	Cbp/p300 interacting transactivator with Glu/Asp rich carboxy-terminal domain 2	Q99967
CKAP4	Cytoskeleton associated protein 4	Q07065
CKLF	Chemokine like factor	Q9UBR5
CKS2	CDC28 protein kinase regulatory subunit 2	P33552
CLASP1	Cytoplasmic linker associated protein 1	Q7Z460
CLEC11A	C-type lectin domain containing 11A	Q9Y240
CLEC2B	C-type lectin domain family 2 member B	Q92478
CLIC3	Chloride intracellular channel 3	O95833
CLINT1	Clathrin interactor 1	Q14677
CLIP4	CAP-Gly domain containing linker protein family member 4	Q8N3C7
CLN8	CLN8 transmembrane ER and ERGIC protein	Q9UBY8
CLSTN3	Calsyntenin 3	Q9BQT9
CLU	Clusterin	P10909
CMC1	C-X9-C motif containing 1	Q7Z7K0
CMKLR1	Chemerin chemokine-like receptor 1	Q99788
CNFN	Cornifelin	Q9BYD5
CNN3	Calponin 3	Q15417
CNR2	Cannabinoid receptor 2	P34972
COLGALT1	Collagen beta(1-O)galactosyltransferase 1	Q8NBJ5
COQ7	Coenzyme Q7, hydroxylase	Q99807
CORO1B	Coronin 1B	Q9BR76
COTL1	Coactosin like F-actin binding protein 1	Q14019
CPD	Carboxypeptidase D	O75976
CPPED1	Calcineurin like phosphoesterase domain containing 1	Q9BRF8
CPQ	Carboxypeptidase Q	Q9Y646
CPVL	Carboxypeptidase vitellogenic like	Q9H3G5
CRACR2A	Calcium release activated channel regulator 2A	Q9BSW2
CRB3	Crumbs cell polarity complex component 3	Q9BUF7
CRBN	Cereblon	Q96SW2
CREBRF	CREB3 regulatory factor	Q8IUR6
CREG1	Cellular repressor of E1A stimulated genes 1	O75629
CRTAP	Cartilage associated protein	O75718
CRTC3	CREB regulated transcription coactivator 3	Q6UUV7
CSAD	Cysteine sulfinic acid decarboxylase	Q9Y600
CSF2RA	Colony stimulating factor 2 receptor subunit alpha	P15509
CSGALNACT1	Chondroitin sulfate N-acetylgalactosaminyltransferase 1	Q8TDX6
CSNK1E	Casein kinase 1 epsilon	P49674
CSRNP1	Cysteine and serine rich nuclear protein 1	Q96S65
CST3	Cystatin C	P01034
CTNNBIP1	Catenin beta interacting protein 1	Q9NSA3
CTSB	Cathepsin B	P07858
CTSH	Cathepsin H	P09668
CTSL	Cathepsin L	P07711
CTSS	Cathepsin S	P25774
CUX1	Cut like homeobox 1	P39880, Q13948
CWC25	CWC25 spliceosome associated protein homolog	Q9NXE8
CX3CR1	C-X3-C motif chemokine receptor 1	P49238
CXCL16	C-X-C motif chemokine ligand 16	Q9H2A7
CXCR1	C-X-C motif chemokine receptor 1	P25024
CXCR2	C-X-C motif chemokine receptor 2	P25025
CXCR3	C-X-C motif chemokine receptor 3	P49682
CXCR6	C-X-C motif chemokine receptor 6	O00574
CXXC5	CXXC finger protein 5	Q7LFL8
CYB561A3	Cytochrome b561 family member A3	Q8NBI2
CYB5R4	Cytochrome b5 reductase 4	Q7L1T6
CYBA	Cytochrome b-245 alpha chain	P13498
CYSTM1	Cysteine rich transmembrane module containing 1	Q9H1C7
DAB2	DAB adaptor protein 2	P98082
DCPS	Decapping enzyme, scavenger	Q96C86
DDIT3	DNA damage inducible transcript 3	P35638
DDX24	DEAD-box helicase 24	Q9GZR7
DDX60L	DExD/H-box 60 like	Q5H9U9
DEGS2	Delta 4-desaturase, sphingolipid 2	Q6QHC5
DENND6A	DENN domain containing 6A	Q8IWF6
DENR	Density regulated re-initiation and release factor	O43583
DEPDC5	DEP domain containing 5, GATOR1 subcomplex subunit	O75140
DGCR6	DiGeorge syndrome critical region gene 6	Q14129
DGLUCY	D-glutamate cyclase	Q7Z3D6
DHRS12	Dehydrogenase/reductase 12	A0PJE2
DHRS13	Dehydrogenase/reductase 13	Q6UX07
DNAJC2	DnaJ heat shock protein family (Hsp40) member C2	Q99543
DNAJC25-GNG10	DNAJC25-GNG10 readthrough
DNTTIP1	Deoxynucleotidyltransferase terminal interacting protein 1	Q9H147
DOK2	Docking protein 2	O60496
DPCD	Deleted in primary ciliary dyskinesia homolog (mouse)	Q9BVM2
DPEP2	Dipeptidase 2	Q9H4A9
DPP4	Dipeptidyl peptidase 4	P27487
DPYSL2	Dihydropyrimidinase like 2	Q16555
DUSP1	Dual specificity phosphatase 1	P28562
DUSP10	Dual specificity phosphatase 10	Q9Y6W6
DUSP2	Dual specificity phosphatase 2	Q05923
DUSP28	Dual specificity phosphatase 28	Q4G0W2
DUSP5	Dual specificity phosphatase 5	Q16690
DUSP6	Dual specificity phosphatase 6	Q16828
DYNC2I2	Dynein 2 intermediate chain 2	Q96EX3
DYNC2LI1	Dynein cytoplasmic 2 light intermediate chain 1	Q8TCX1
EAF2	ELL associated factor 2	Q96CJ1
ECE1	Endothelin converting enzyme 1	P42892
EDARADD	EDAR associated death domain	Q8WWZ3
EEPD1	Endonuclease/exonuclease/phosphatase family domain containing 1	Q7L9B9
EFCAB11	EF-hand calcium binding domain 11	Q9BUY7
EFCAB7	EF-hand calcium binding domain 7	A8K855
EFHD2	EF-hand domain family member D2	Q96C19
EGLN1	Egl-9 family hypoxia inducible factor 1	Q9GZT9
EIF2AK4	Eukaryotic translation initiation factor 2 alpha kinase 4	Q9P2K8
EIF4E3	Eukaryotic translation initiation factor 4E family member 3	Q8N5X7
ELAPOR1	Endosome-lysosome associated apoptosis and autophagy regulator 1	Q6UXG2
ELK4	ETS transcription factor ELK4	P28324
ELOVL4	ELOVL fatty acid elongase 4	Q9GZR5
ELP1	Elongator acetyltransferase complex subunit 1	O95163
ENG	Endoglin	P17813
ENSG00000187186	Novel protein
ENSG00000276256
ENSG00000287856	Novel protein
ENSG00000288681	Novel protein
ENSG00000289768	Novel protein similar to Fc fragment of IgG, low affinity III, receptor (CD16a) proteins
ENTPD5	Ectonucleoside triphosphate diphosphohydrolase 5 (inactive)	O75356
EPN2	Epsin 2	O95208
ERBB2	Erb-b2 receptor tyrosine kinase 2	P04626
ETV7	ETS variant transcription factor 7	Q9Y603
EVI2B	Ecotropic viral integration site 2B	P34910
EXOC3	Exocyst complex component 3	O60645
F11R	F11 receptor	Q9Y624
F2R	Coagulation factor II thrombin receptor	P25116
F2RL1	F2R like trypsin receptor 1	P55085
FAH	Fumarylacetoacetate hydrolase	P16930
FAM110A	Family with sequence similarity 110 member A	Q9BQ89
FAM117A	Family with sequence similarity 117 member A	Q9C073
FAM174A	Family with sequence similarity 174 member A	Q8TBP5
FAM174B	Family with sequence similarity 174 member B	Q3ZCQ3
FAM200B	Family with sequence similarity 200 member B	P0CF97
FAM53C	Family with sequence similarity 53 member C	Q9NYF3
FAM8A1	Family with sequence similarity 8 member A1	Q9UBU6
FANCI	FA complementation group I	Q9NVI1
FAS	Fas cell surface death receptor	P25445
FASLG	Fas ligand	P48023
FBLN5	Fibulin 5	Q9UBX5
FBLN7	Fibulin 7	Q53RD9
FBP1	Fructose-bisphosphatase 1	P09467
FBXL5	F-box and leucine rich repeat protein 5	Q9UKA1
FBXW7	F-box and WD repeat domain containing 7	Q969H0
FCER1A	Fc epsilon receptor Ia	P12319
FCER1G	Fc epsilon receptor Ig	P30273
FCGR3A	Fc gamma receptor IIIa	P08637
FCGR3B	Fc gamma receptor IIIb	O75015
FCGRT	Fc gamma receptor and transporter	P55899
FGF23	Fibroblast growth factor 23	Q9GZV9
FGL2	Fibrinogen like 2	Q14314
FKBP11	FKBP prolyl isomerase 11	Q9NYL4
FKBP2	FKBP prolyl isomerase 2	P26885
FKBP8	FKBP prolyl isomerase 8	Q14318
FLOT1	Flotillin 1	O75955
FNDC3B	Fibronectin type III domain containing 3B	Q53EP0
FNIP1	Folliculin interacting protein 1	Q8TF40
FOSL2	FOS like 2, AP-1 transcription factor subunit	P15408
FOXO3	Forkhead box O3	O43524
FPR1	Formyl peptide receptor 1	P21462
FRAT2	FRAT regulator of WNT signaling pathway 2	O75474
FRYL	FRY like transcription coactivator	O94915
FZD3	Frizzled class receptor 3	Q9NPG1
G6PD	Glucose-6-phosphate dehydrogenase	P11413
GAA	Alpha glucosidase	P10253
GABARAPL1	GABA type A receptor associated protein like 1	Q9H0R8
GADD45A	Growth arrest and DNA damage inducible alpha	P24522
GALM	Galactose mutarotase	Q96C23
GALNT3	Polypeptide N-acetylgalactosaminyltransferase 3	Q14435
GALNT6	Polypeptide N-acetylgalactosaminyltransferase 6	Q8NCL4
GBF1	Golgi brefeldin A resistant guanine nucleotide exchange factor 1	Q92538
GBP5	Guanylate binding protein 5	Q96PP8
GCH1	GTP cyclohydrolase 1	P30793
GCNT4	Glucosaminyl (N-acetyl) transferase 4	Q9P109
GGH	Gamma-glutamyl hydrolase	Q92820
GINS2	GINS complex subunit 2	Q9Y248
GK	Glycerol kinase	P32189
GLB1L2	Galactosidase beta 1 like 2	Q8IW92
GLUL	Glutamate-ammonia ligase	P15104
GMCL1	Germ cell-less 1, spermatogenesis associated	Q96IK5
GNAQ	G protein subunit alpha q	P50148
GNG10	G protein subunit gamma 10	P50151
GNLY	Granulysin	P22749
GNS	Glucosamine (N-acetyl)-6-sulfatase	P15586
GPAT2	Glycerol-3-phosphate acyltransferase 2, mitochondrial	Q6NUI2
GPAT3	Glycerol-3-phosphate acyltransferase 3	Q53EU6
GPR146	G protein-coupled receptor 146	Q96CH1
GPR171	G protein-coupled receptor 171	O14626
GPR183	G protein-coupled receptor 183	P32249
GPR35	G protein-coupled receptor 35	Q9HC97
GPR68	G protein-coupled receptor 68	Q15743
GRN	Granulin precursor	P28799
GSR	Glutathione-disulfide reductase	P00390
GSTCD	Glutathione S-transferase C-terminal domain containing	Q8NEC7
GSTM3	Glutathione S-transferase mu 3	P21266
GSTM4	Glutathione S-transferase mu 4	Q03013
GTF2A1	General transcription factor IIA subunit 1	P52655
GTF2H2C	GTF2H2 family member C	Q6P1K8
GTF2IRD2B	GTF2I repeat domain containing 2B	Q6EKJ0
GTF3C1	General transcription factor IIIC subunit 1	Q12789
GTPBP2	GTP binding protein 2	Q9BX10
GZMB	Granzyme B	P10144
GZMM	Granzyme M	P51124
H1-2	H1.2 linker histone, cluster member	P16403
H2AC17	H2A clustered histone 17	P0C0S8
H2AC18	H2A clustered histone 18	Q6FI13
H2AC19	H2A clustered histone 19	Q6FI13
H2AC6	H2A clustered histone 6	Q93077
H2AC7	H2A clustered histone 7	P20671
H2BC18	H2B clustered histone 18	Q5QNW6
H2BC21	H2B clustered histone 21	Q16778
H2BC4	H2B clustered histone 4	P62807
H2BC7	H2B clustered histone 7	P62807
H3-3A	H3.3 histone A	P84243
H3-3B	H3.3 histone B	P84243
H3C10	H3 clustered histone 10	P68431
H3C11	H3 clustered histone 11	P68431
H4C11	H4 clustered histone 11	P62805
H4C12	H4 clustered histone 12	P62805
H4C16	H4 histone 16	P62805
HACL1	2-hydroxyacyl-CoA lyase 1	Q9UJ83
HAPLN3	Hyaluronan and proteoglycan link protein 3	Q96S86
HAVCR2	Hepatitis A virus cellular receptor 2	Q8TDQ0
HDAC9	Histone deacetylase 9	Q9UKV0
HEATR5A	HEAT repeat containing 5A	Q86XA9
HID1	HID1 domain containing	Q8IV36
HIF1A	Hypoxia inducible factor 1 subunit alpha	Q16665
HIGD1A	HIG1 hypoxia inducible domain family member 1A	Q9Y241
HILPDA	Hypoxia inducible lipid droplet associated	Q9Y5L2
HIP1R	Huntingtin interacting protein 1 related	O75146
HK2	Hexokinase 2	P52789
HLA-DOA	Major histocompatibility complex, class II, DO alpha	P06340
HLA-DPA1	Major histocompatibility complex, class II, DP alpha 1	P20036
HLA-DPB1	Major histocompatibility complex, class II, DP beta 1	P04440
HLA-DQA1	Major histocompatibility complex, class II, DQ alpha 1	P01909
HLA-DQB1	Major histocompatibility complex, class II, DQ beta 1
HLA-DRA	Major histocompatibility complex, class II, DR alpha	P01903
HLA-DRB1	Major histocompatibility complex, class II, DR beta 1	P01911
HLA-DRB5	Major histocompatibility complex, class II, DR beta 5	Q30154
HOOK1	Hook microtubule tethering protein 1	Q9UJC3
HOPX	HOP homeobox	Q9BPY8
HPGD	15-hydroxyprostaglandin dehydrogenase	P15428
HPSE	Heparanase	Q9Y251
HRH2	Histamine receptor H2	P25021
HS3ST3B1	Heparan sulfate-glucosamine 3-sulfotransferase 3B1	Q9Y662
HSD17B11	Hydroxysteroid 17-beta dehydrogenase 11	Q8NBQ5
HSD17B4	Hydroxysteroid 17-beta dehydrogenase 4	P51659
HSH2D	Hematopoietic SH2 domain containing	Q96JZ2
HSPA6	Heat shock protein family A (Hsp70) member 6	P17066
HYAL3	Hyaluronidase 3	O43820
HYCC2	Hyccin PI4KA lipid kinase complex subunit 2	Q8IXS8
HYI	Hydroxypyruvate isomerase (putative)	Q5T013
ICAM3	Intercellular adhesion molecule 3	P32942
ID2	Inhibitor of DNA binding 2	Q02363
ID3	Inhibitor of DNA binding 3	Q02535
IDH3A	Isocitrate dehydrogenase (NAD(+)) 3 catalytic subunit alpha	P50213
IFI27L1	Interferon alpha inducible protein 27 like 1	Q96BM0
IFI30	IFI30 lysosomal thiol reductase	P13284
IFIT1	Interferon induced protein with tetratricopeptide repeats 1	P09914
IFIT2	Interferon induced protein with tetratricopeptide repeats 2	P09913
IFIT3	Interferon induced protein with tetratricopeptide repeats 3	O14879
IFITM2	Interferon induced transmembrane protein 2	Q01629
IFITM3	Interferon induced transmembrane protein 3	Q01628
IFNGR2	Interferon gamma receptor 2	P38484
IFNLR1	Interferon lambda receptor 1	Q8IU57
IFRD1	Interferon related developmental regulator 1	O00458
IFT140	Intraflagellar transport 140	Q96RY7
IFT57	Intraflagellar transport 57	Q9NWB7
IGFBP3	Insulin like growth factor binding protein 3	P17936
IGFBP6	Insulin like growth factor binding protein 6	P24592
IGFLR1	IGF like family receptor 1	Q9H665
IGHA1	Immunoglobulin heavy constant alpha 1	P01876
IGHJ3	Immunoglobulin heavy joining 3
IGKC	Immunoglobulin kappa constant
IGKJ2	Immunoglobulin kappa joining 2
IGKJ3	Immunoglobulin kappa joining 3
IGKJ4	Immunoglobulin kappa joining 4
IGKV3-15	Immunoglobulin kappa variable 3-15	P01624
IGKV4-1	Immunoglobulin kappa variable 4-1	P06312
IGLC1	Immunoglobulin lambda constant 1
IGLC2	Immunoglobulin lambda constant 2	P0DOY2
IGLC3	Immunoglobulin lambda constant 3 (Kern-Oz+ marker)	P0DOY3
IGLV2-11	Immunoglobulin lambda variable 2-11	P01706
IGLV2-14	Immunoglobulin lambda variable 2-14	P01704
IGLV2-8	Immunoglobulin lambda variable 2-8	P01709
IGLV3-9	Immunoglobulin lambda variable 3-9	A0A075B6K5
IKBIP	IKBKB interacting protein	Q70UQ0
IL17RA	Interleukin 17 receptor A	Q96F46
IL18R1	Interleukin 18 receptor 1	Q13478
IL2RB	Interleukin 2 receptor subunit beta	P14784
IL32	Interleukin 32	P24001
IL4R	Interleukin 4 receptor	P24394
IL6R	Interleukin 6 receptor	P08887
IL6ST	Interleukin 6 cytokine family signal transducer	P40189
IMPACT	Impact RWD domain protein	Q9P2X3
IMPDH1	Inosine monophosphate dehydrogenase 1	P20839
INAFM1	InaF motif containing 1	C9JVW0
ING5	Inhibitor of growth family member 5	Q8WYH8
INKA1	Inka box actin regulator 1
INPP1	Inositol polyphosphate-1-phosphatase	P49441
INPP4B	Inositol polyphosphate-4-phosphatase type II B	O15327
IPO11	Importin 11	Q9UI26
IQGAP2	IQ motif containing GTPase activating protein 2	Q13576
IQSEC1	IQ motif and Sec7 domain ArfGEF 1	Q6DN90
IRF7	Interferon regulatory factor 7	Q92985
IRF8	Interferon regulatory factor 8	Q02556
ITGA5	Integrin subunit alpha 5	P08648
ITGA6	Integrin subunit alpha 6	P23229
ITGAL	Integrin subunit alpha L	P20701
ITM2B	Integral membrane protein 2B	Q9Y287
ITM2C	Integral membrane protein 2C	Q9NQX7
ITPK1	Inositol-tetrakisphosphate 1-kinase	Q13572
ITPR2	Inositol 1,4,5-trisphosphate receptor type 2	Q14571
ITPRIP	Inositol 1,4,5-trisphosphate receptor interacting protein	Q8IWB1
ITPRIPL1	ITPRIP like 1	Q6GPH6
JAK2	Janus kinase 2	O60674
JAM3	Junctional adhesion molecule 3	Q9BX67
JAML	Junction adhesion molecule like	Q86YT9
JAZF1	JAZF zinc finger 1	Q86VZ6
JCHAIN	Joining chain of multimeric IgA and IgM	P01591
JMJD1C	Jumonji domain containing 1C	Q15652
JPT1	Jupiter microtubule associated homolog 1	Q9UK76
JUNB	JunB proto-oncogene, AP-1 transcription factor subunit	P17275
KAT8	Lysine acetyltransferase 8	Q9H7Z6
KATNBL1	Katanin regulatory subunit B1 like 1	Q9H079
KCNK6	Potassium two pore domain channel subfamily K member 6	Q9Y257
KCTD11	Potassium channel tetramerization domain containing 11	Q693B1
KCTD5	Potassium channel tetramerization domain containing 5	Q9NXV2
KIAA0232	KIAA0232	Q92628
KIAA0930	KIAA0930	Q6ICG6
KIF3A	Kinesin family member 3A	Q9Y496
KLHDC8B	Kelch domain containing 8B	Q8IXV7
KLHL2	Kelch like family member 2	O95198
KLHL21	Kelch like family member 21	Q9UJP4
KLHL23	Kelch like family member 23	Q8NBE8
KLHL25	Kelch like family member 25	Q9H0H3
KLRB1	Killer cell lectin like receptor B1	Q12918
KLRC1	Killer cell lectin like receptor C1	P26715
KLRC2	Killer cell lectin like receptor C2	P26717
KLRF1	Killer cell lectin like receptor F1	Q9NZS2
KLRG1	Killer cell lectin like receptor G1	Q96E93
KPTN	Kaptin, actin binding protein	Q9Y664
KRT18	Keratin 18	P05783
L2HGDH	L-2-hydroxyglutarate dehydrogenase	Q9H9P8
LAMP2	Lysosomal associated membrane protein 2	P13473
LAMTOR4	Late endosomal/lysosomal adaptor, MAPK and MTOR activator 4	Q0VGL1
LAT2	Linker for activation of T cells family member 2	Q9GZY6
LDLR	Low density lipoprotein receptor	P01130
LDOC1	LDOC1 regulator of NFKB signaling	O95751
LETM2	Leucine zipper and EF-hand containing transmembrane protein 2	Q2VYF4
LGALS2	Galectin 2	P05162
LGALS3	Galectin 3	P17931
LGALS8	Galectin 8	O00214
LGMN	Legumain	Q99538
LIM2	Lens intrinsic membrane protein 2	P55344
LIMK2	LIM domain kinase 2	P53671
LIMS2	LIM zinc finger domain containing 2	Q7Z4I7
LIPA	Lipase A, lysosomal acid type	P38571
LITAF	Lipopolysaccharide induced TNF factor	Q99732
LLGL2	LLGL scribble cell polarity complex component 2	Q6P1M3
LMBRD1	LMBR1 domain containing 1	Q9NUN5
LMBRD2	LMBR1 domain containing 2	Q68DH5
LMO7	LIM domain 7	Q8WWI1
LPP	LIM domain containing preferred translocation partner in lipoma	Q93052
LRCH3	Leucine rich repeats and calponin homology domain containing 3	Q96II8
LRP10	LDL receptor related protein 10	Q7Z4F1
LST1	Leukocyte specific transcript 1	O00453
LTBP3	Latent transforming growth factor beta binding protein 3	Q9NS15
LTC4S	Leukotriene C4 synthase	Q16873
LUZP1	Leucine zipper protein 1	Q86V48
LY6E	Lymphocyte antigen 6 family member E	Q16553
LY86	Lymphocyte antigen 86	O95711
LY96	Lymphocyte antigen 96	Q9Y6Y9
LYPD3	LY6/PLAUR domain containing 3	O95274
LYRM1	LYR motif containing 1	O43325
LYST	Lysosomal trafficking regulator	Q99698
LYZ	Lysozyme	P61626
MACIR	Macrophage immunometabolism regulator	Q96GV9
MADD	MAP kinase activating death domain	Q8WXG6
MAFF	MAF bZIP transcription factor F	Q9ULX9
MAN1C1	Mannosidase alpha class 1C member 1	Q9NR34
MAN2B1	Mannosidase alpha class 2B member 1	O00754
MANF	Mesencephalic astrocyte derived neurotrophic factor	P55145
MAP1LC3A	Microtubule associated protein 1 light chain 3 alpha	Q9H492
MAP2K4	Mitogen-activated protein kinase kinase 4	P45985
MAP2K6	Mitogen-activated protein kinase kinase 6	P52564
MAP3K4	Mitogen-activated protein kinase kinase kinase 4	Q9Y6R4
MAP3K7CL	MAP3K7 C-terminal like	P57077
MAP4K5	Mitogen-activated protein kinase kinase kinase kinase 5	Q9Y4K4
MAPK14	Mitogen-activated protein kinase 14	Q16539
MAPK3	Mitogen-activated protein kinase 3	P27361
MAPKAPK2	MAPK activated protein kinase 2	P49137
MARCKSL1	MARCKS like 1	P49006
MARK3	Microtubule affinity regulating kinase 3	P27448
MAST4	Microtubule associated serine/threonine kinase family member 4	O15021
MATK	Megakaryocyte-associated tyrosine kinase	P42679
MBOAT7	Membrane bound O-acyltransferase domain containing 7	Q96N66
MCL1	MCL1 apoptosis regulator, BCL2 family member	Q07820
MCOLN1	Mucolipin TRP cation channel 1	Q9GZU1
MCOLN2	Mucolipin TRP cation channel 2	Q8IZK6
MCTP2	Multiple C2 and transmembrane domain containing 2	Q6DN12
ME3	Malic enzyme 3	Q16798
MECP2	Methyl-CpG binding protein 2	P51608
METTL7A	Methyltransferase like 7A	Q9H8H3
MEX3C	Mex-3 RNA binding family member C	Q5U5Q3
MFGE8	Milk fat globule EGF and factor V/VIII domain containing	Q08431
MGRN1	Mahogunin ring finger 1	O60291
MGST2	Microsomal glutathione S-transferase 2	Q99735
MID1IP1	MID1 interacting protein 1	Q9NPA3
MINDY1	MINDY lysine 48 deubiquitinase 1	Q8N5J2
MKLN1	Muskelin 1	Q9UL63
MLF1	Myeloid leukemia factor 1	P58340
MOK	MOK protein kinase	Q9UQ07
MOSPD2	Motile sperm domain containing 2	Q8NHP6
MPP1	MAGUK p55 scaffold protein 1	Q00013
MPPE1	Metallophosphoesterase 1	Q53F39
MPRIP	Myosin phosphatase Rho interacting protein	Q6WCQ1
MPZL1	Myelin protein zero like 1	O95297
MPZL3	Myelin protein zero like 3	Q6UWV2
MRTFA	Myocardin related transcription factor A	Q969V6
MS4A6A	Membrane spanning 4-domains A6A	Q9H2W1
MSRB1	Methionine sulfoxide reductase B1	Q9NZV6
MT-ATP6	Mitochondrially encoded ATP synthase membrane subunit 6	P00846
MT-ATP8	Mitochondrially encoded ATP synthase membrane subunit 8	P03928
MT-ND1	Mitochondrially encoded NADH:ubiquinone oxidoreductase core subunit 1	P03886
MT-ND2	Mitochondrially encoded NADH:ubiquinone oxidoreductase core subunit 2	P03891
MT-ND4	Mitochondrially encoded NADH:ubiquinone oxidoreductase core subunit 4	P03905
MTMR10	Myotubularin related protein 10	Q9NXD2
MTSS1	MTSS I-BAR domain containing 1	O43312
MX2	MX dynamin like GTPase 2	P20592
MXD1	MAX dimerization protein 1	Q05195
MYADM	Myeloid associated differentiation marker	Q96S97
MYL6B	Myosin light chain 6B	P14649
MZT2A	Mitotic spindle organizing protein 2A	Q6P582
N4BP1	NEDD4 binding protein 1	O75113
NAA80	N-alpha-acetyltransferase 80, NatH catalytic subunit	Q93015
NAAA	N-acylethanolamine acid amidase	Q02083
NADK	NAD kinase	O95544
NAGA	Alpha-N-acetylgalactosaminidase	P17050
NAMPT	Nicotinamide phosphoribosyltransferase	P43490
NAP1L3	Nucleosome assembly protein 1 like 3	Q99457
NCALD	Neurocalcin delta	P61601
NCAM1	Neural cell adhesion molecule 1	P13591
NCF1	Neutrophil cytosolic factor 1	P14598
NCF2	Neutrophil cytosolic factor 2	P19878
NCF4	Neutrophil cytosolic factor 4	Q15080
NDFIP2	Nedd4 family interacting protein 2	Q9NV92
NDRG2	NDRG family member 2	Q9UN36
NEIL1	Nei like DNA glycosylase 1	Q96FI4
NEK8	NIMA related kinase 8	Q86SG6
NET1	Neuroepithelial cell transforming 1	Q7Z628
NIBAN1	Niban apoptosis regulator 1	Q9BZQ8
NIN	Ninein	Q8N4C6
NINJ1	Ninjurin 1	Q92982
NLRX1	NLR family member X1	Q86UT6
NOPCHAP1	NOP protein chaperone 1	Q8N5I9
NOTCH2NLA	Notch 2 N-terminal like A	Q7Z3S9
NPC1	NPC intracellular cholesterol transporter 1	O15118
NPEPL1	Aminopeptidase like 1	Q8NDH3
NPIPB3	Nuclear pore complex interacting protein family member B3	Q92617
NPL	N-acetylneuraminate pyruvate lyase	Q9BXD5
NPLOC4	NPL4 homolog, ubiquitin recognition factor	Q8TAT6
NQO2	N-ribosyldihydronicotinamide:quinone reductase 2	P16083
NR1D1	Nuclear receptor subfamily 1 group D member 1	P20393
NR1H3	Nuclear receptor subfamily 1 group H member 3	Q13133
NR3C2	Nuclear receptor subfamily 3 group C member 2	P08235
NRBF2	Nuclear receptor binding factor 2	Q96F24
NREP	Neuronal regeneration related protein	Q16612
NTAN1	N-terminal asparagine amidase	Q96AB6
NUAK2	NUAK family kinase 2	Q9H093
NUDT16	Nudix hydrolase 16	Q96DE0
NUDT17	Nudix hydrolase 17	P0C025
NUMB	NUMB endocytic adaptor protein	P49757
NUP214	Nucleoporin 214	P35658
OAS1	2'-5'-oligoadenylate synthetase 1	P00973
OAS3	2'-5'-oligoadenylate synthetase 3	Q9Y6K5
OASL	2'-5'-oligoadenylate synthetase like	Q15646
OAZ2	Ornithine decarboxylase antizyme 2	O95190
OFD1	OFD1 centriole and centriolar satellite protein	O75665
OLFM2	Olfactomedin 2	O95897
ORAI2	ORAI calcium release-activated calcium modulator 2	Q96SN7
OSBPL2	Oxysterol binding protein like 2	Q9H1P3
OSGIN2	Oxidative stress induced growth inhibitor family member 2	Q9Y236
OXNAD1	Oxidoreductase NAD binding domain containing 1	Q96HP4
P2RY10	P2Y receptor family member 10	O00398
P2RY11	Purinergic receptor P2Y11	Q96G91
PACSIN2	Protein kinase C and casein kinase substrate in neurons 2	Q9UNF0
PAK1	P21 (RAC1) activated kinase 1	Q13153
PALLD	Palladin, cytoskeletal associated protein	Q8WX93
PALS2	Protein associated with LIN7 2, MAGUK p55 family member	Q9NZW5
PAPSS1	3'-phosphoadenosine 5'-phosphosulfate synthase 1	O43252
PARP10	Poly(ADP-ribose) polymerase family member 10	Q53GL7
PCTP	Phosphatidylcholine transfer protein	Q9UKL6
PDE4B	Phosphodiesterase 4B	Q07343
PDGFA	Platelet derived growth factor subunit A	P04085
PDGFB	Platelet derived growth factor subunit B	P01127
PDLIM1	PDZ and LIM domain 1	O00151
PDLIM7	PDZ and LIM domain 7	Q9NR12
PECAM1	Platelet and endothelial cell adhesion molecule 1	P16284
PERP	P53 apoptosis effector related to PMP22	Q96FX8
PFAS	Phosphoribosylformylglycinamidine synthase	O15067
PFKFB3	6-phosphofructo-2-kinase/fructose-2,6-biphosphatase 3	Q16875
PGAP6	Post-GPI attachment to proteins 6	Q9HCN3
PGD	Phosphogluconate dehydrogenase	P52209
PGPEP1	Pyroglutamyl-peptidase I	Q9NXJ5
PHC2	Polyhomeotic homolog 2	Q8IXK0
PHETA2	PH domain containing endocytic trafficking adaptor 2	Q6ICB4
PHF12	PHD finger protein 12	Q96QT6
PHF19	PHD finger protein 19	Q5T6S3
PHTF2	Putative homeodomain transcription factor 2	Q8N3S3
PHYHD1	Phytanoyl-CoA dioxygenase domain containing 1	Q5SRE7
PI16	Peptidase inhibitor 16	Q6UXB8
PICALM	Phosphatidylinositol binding clathrin assembly protein	Q13492
PIGA	Phosphatidylinositol glycan anchor biosynthesis class A	P37287
PIGX	Phosphatidylinositol glycan anchor biosynthesis class X	Q8TBF5
PIK3AP1	Phosphoinositide-3-kinase adaptor protein 1	Q6ZUJ8
PIK3IP1	Phosphoinositide-3-kinase interacting protein 1	Q96FE7
PIK3R3	Phosphoinositide-3-kinase regulatory subunit 3	Q92569
PILRA	Paired immunoglobin like type 2 receptor alpha	Q9UKJ1
PILRB	Paired immunoglobin like type 2 receptor beta	Q9UKJ0
PIM1	Pim-1 proto-oncogene, serine/threonine kinase	P11309
PIM3	Pim-3 proto-oncogene, serine/threonine kinase	Q86V86
PINLYP	Phospholipase A2 inhibitor and LY6/PLAUR domain containing	A6NC86
PIP4P2	Phosphatidylinositol-4,5-bisphosphate 4-phosphatase 2	Q8N4L2
PKIG	CAMP-dependent protein kinase inhibitor gamma	Q9Y2B9
PKN2	Protein kinase N2	Q16513
PLA2G6	Phospholipase A2 group VI	O60733
PLAAT3	Phospholipase A and acyltransferase 3	P53816
PLAC8	Placenta associated 8	Q9NZF1
PLD3	Phospholipase D family member 3	Q8IV08
PLEKHB1	Pleckstrin homology domain containing B1	Q9UF11
PLGRKT	Plasminogen receptor with a C-terminal lysine	Q9HBL7
PLIN2	Perilipin 2	Q99541
PLPP5	Phospholipid phosphatase 5	Q8NEB5
PLTP	Phospholipid transfer protein	P55058
PLXNC1	Plexin C1	O60486
PMAIP1	Phorbol-12-myristate-13-acetate-induced protein 1	Q13794
PMEPA1	Prostate transmembrane protein, androgen induced 1	Q969W9
PMM2	Phosphomannomutase 2	O15305
POFUT1	Protein O-fucosyltransferase 1	Q9H488
POLM	DNA polymerase mu	Q9NP87
POLR1G	RNA polymerase I subunit G	O15446
PON2	Paraoxonase 2	Q15165
POU2F2	POU class 2 homeobox 2	P09086
PPDPF	Pancreatic progenitor cell differentiation and proliferation factor	Q9H3Y8
PPIF	Peptidylprolyl isomerase F	P30405
PPM1F	Protein phosphatase, Mg2+/Mn2+ dependent 1F	P49593
PPM1L	Protein phosphatase, Mg2+/Mn2+ dependent 1L	Q5SGD2
PPP1R10	Protein phosphatase 1 regulatory subunit 10	Q96QC0
PPP1R12B	Protein phosphatase 1 regulatory subunit 12B	O60237
PPP1R14B	Protein phosphatase 1 regulatory inhibitor subunit 14B	Q96C90
PPP1R15A	Protein phosphatase 1 regulatory subunit 15A	O75807
PPP1R18	Protein phosphatase 1 regulatory subunit 18	Q6NYC8
PPP1R3B	Protein phosphatase 1 regulatory subunit 3B	Q86XI6
PPP4R1	Protein phosphatase 4 regulatory subunit 1	Q8TF05
PPP6R1	Protein phosphatase 6 regulatory subunit 1	Q9UPN7
PPT1	Palmitoyl-protein thioesterase 1	P50897
PRELID2	PRELI domain containing 2	Q8N945
PRIMPOL	Primase and DNA directed polymerase	Q96LW4
PRKX	Protein kinase cAMP-dependent X-linked catalytic subunit	P51817
PRNP	Prion protein	P04156
PROCR	Protein C receptor	Q9UNN8
PROK2	Prokineticin 2	Q9HC23
PRSS23	Serine protease 23	O95084
PRXL2A	Peroxiredoxin like 2A	Q9BRX8
PRXL2C	Peroxiredoxin like 2C	Q7RTV5
PSAP	Prosaposin	P07602
PSAT1	Phosphoserine aminotransferase 1	Q9Y617
PTCH1	Patched 1	Q13635
PTDSS1	Phosphatidylserine synthase 1	P48651
PTEN	Phosphatase and tensin homolog	P60484
PTGDS	Prostaglandin D2 synthase	P41222
PTGR2	Prostaglandin reductase 2	Q8N8N7
PTK7	Protein tyrosine kinase 7 (inactive)	Q13308
PTPRE	Protein tyrosine phosphatase receptor type E	P23469
PTPRN2	Protein tyrosine phosphatase receptor type N2	Q92932
PTTG1	PTTG1 regulator of sister chromatid separation, securin	O95997
PXN	Paxillin	P49023
PYCARD	PYD and CARD domain containing	Q9ULZ3
PYCR1	Pyrroline-5-carboxylate reductase 1	P32322
PYCR3	Pyrroline-5-carboxylate reductase 3	Q53H96
PYROXD2	Pyridine nucleotide-disulphide oxidoreductase domain 2	Q8N2H3
QRSL1	Glutaminyl-tRNA amidotransferase subunit QRSL1	Q9H0R6
R3HDM4	R3H domain containing 4	Q96D70
RAB11FIP1	RAB11 family interacting protein 1	Q6WKZ4
RAB11FIP4	RAB11 family interacting protein 4	Q86YS3
RAB25	RAB25, member RAS oncogene family	P57735
RAB27A	RAB27A, member RAS oncogene family	P51159
RAB27B	RAB27B, member RAS oncogene family	O00194
RAB30	RAB30, member RAS oncogene family	Q15771
RAB33B	RAB33B, member RAS oncogene family	Q9H082
RAB34	RAB34, member RAS oncogene family	P0DI83, Q9BZG1
RAB37	RAB37, member RAS oncogene family	Q96AX2
RAB3D	RAB3D, member RAS oncogene family	O95716
RAB43	RAB43, member RAS oncogene family	Q86YS6
RAB4A	RAB4A, member RAS oncogene family	P20338
RAF1	Raf-1 proto-oncogene, serine/threonine kinase	P04049
RALBP1	RalA binding protein 1	Q15311
RARA	Retinoic acid receptor alpha	P10276
RARG	Retinoic acid receptor gamma	P13631
RASGEF1B	RasGEF domain family member 1B	Q0VAM2
RASGRP1	RAS guanyl releasing protein 1	O95267
RASSF1	Ras association domain family member 1	Q9NS23
RASSF3	Ras association domain family member 3	Q86WH2
RASSF4	Ras association domain family member 4	Q9H2L5
RBBP8	RB binding protein 8, endonuclease	Q99708
RBBP9	RB binding protein 9, serine hydrolase	O75884
RCAN3	RCAN family member 3	Q9UKA8
RCHY1	Ring finger and CHY zinc finger domain containing 1	Q96PM5
RCN3	Reticulocalbin 3	Q96D15
RELL1	RELT like 1	Q8IUW5
REPIN1	Replication initiator 1	Q9BWE0
RESF1	Retroelement silencing factor 1	Q9HCM1
RGCC	Regulator of cell cycle	Q9H4X1
RGMB	Repulsive guidance molecule BMP co-receptor b	Q6NW40
RGS1	Regulator of G protein signaling 1	Q08116
RGS2	Regulator of G protein signaling 2	P41220
RHBDD2	Rhomboid domain containing 2	Q6NTF9
RHEBL1	RHEB like 1	Q8TAI7
RHOC	Ras homolog family member C	P08134
RICTOR	RPTOR independent companion of MTOR complex 2	Q6R327
RIMOC1	RAB7A interacting MON1-CCZ1 complex subunit 1	A6NDU8
RIN3	Ras and Rab interactor 3	Q8TB24
RIPOR2	RHO family interacting cell polarization regulator 2	Q9Y4F9
RNASE6	Ribonuclease A family member k6	Q93091
RNF11	Ring finger protein 11	Q9Y3C5
RNF115	Ring finger protein 115	Q9Y4L5
RNF13	Ring finger protein 13	O43567
RNF130	Ring finger protein 130	Q86XS8
RNF144A	Ring finger protein 144A	P50876
RNF144B	Ring finger protein 144B	Q7Z419
RNF149	Ring finger protein 149	Q8NC42
RNF214	Ring finger protein 214	Q8ND24
RNF24	Ring finger protein 24	Q9Y225
ROGDI	Rogdi atypical leucine zipper	Q9GZN7
RPGR	Retinitis pigmentosa GTPase regulator	Q92834
RPP25	Ribonuclease P and MRP subunit p25	Q9BUL9
RPS10-NUDT3	RPS10-NUDT3 readthrough
RPS6KC1	Ribosomal protein S6 kinase C1	Q96S38
RRAS2	RAS related 2	P62070
RRBP1	Ribosome binding protein 1	Q9P2E9
RSAD2	Radical S-adenosyl methionine domain containing 2	Q8WXG1
RSBN1L	Round spermatid basic protein 1 like	Q6PCB5
RSPH3	Radial spoke head 3
RTN3	Reticulon 3	O95197
RTN4	Reticulon 4	Q9NQC3
RUNX1	RUNX family transcription factor 1	Q01196
RUNX2	RUNX family transcription factor 2	Q13950
RXRA	Retinoid X receptor alpha	P19793
S100A11	S100 calcium binding protein A11	P31949
S100A8	S100 calcium binding protein A8	P05109
S100A9	S100 calcium binding protein A9	P06702
S1PR1	Sphingosine-1-phosphate receptor 1	P21453
S1PR2	Sphingosine-1-phosphate receptor 2	O95136
SAMD8	Sterile alpha motif domain containing 8	Q96LT4
SAMSN1	SAM domain, SH3 domain and nuclear localization signals 1	Q9NSI8
SAT1	Spermidine/spermine N1-acetyltransferase 1	P21673
SCARB2	Scavenger receptor class B member 2	Q14108
SCCPDH	Saccharopine dehydrogenase (putative)	Q8NBX0
SCIMP	SLP adaptor and CSK interacting membrane protein	Q6UWF3
SCLT1	Sodium channel and clathrin linker 1	Q96NL6
SCML1	Scm polycomb group protein like 1	Q9UN30
SCPEP1	Serine carboxypeptidase 1	Q9HB40
SDCBP	Syndecan binding protein	O00560
SEC14L1	SEC14 like lipid binding 1	Q92503
SEL1L3	SEL1L family member 3	Q68CR1
SELENOK	Selenoprotein K	Q9Y6D0
SELENOS	Selenoprotein S	Q9BQE4
SEMA4A	Semaphorin 4A	Q9H3S1
SENP7	SUMO specific peptidase 7	Q9BQF6
SFT2D2	SFT2 domain containing 2	O95562
SFXN1	Sideroflexin 1	Q9H9B4
SGK1	Serum/glucocorticoid regulated kinase 1	O00141
SGO2	Shugoshin 2	Q562F6
SH2D1B	SH2 domain containing 1B	O14796
SH3BGRL2	SH3 domain binding glutamate rich protein like 2	Q9UJC5
SH3GLB1	SH3 domain containing GRB2 like, endophilin B1	Q9Y371
SIAE	Sialic acid acetylesterase	Q9HAT2
SIDT1	SID1 transmembrane family member 1	Q9NXL6
SIDT2	SID1 transmembrane family member 2	Q8NBJ9
SIGLEC7	Sialic acid binding Ig like lectin 7	Q9Y286
SIGLEC9	Sialic acid binding Ig like lectin 9	Q9Y336
SIPA1L1	Signal induced proliferation associated 1 like 1	O43166
SIRPB1	Signal regulatory protein beta 1	O00241, Q5TFQ8
SLAMF8	SLAM family member 8	Q9P0V8
SLC10A3	Solute carrier family 10 member 3	P09131
SLC12A2	Solute carrier family 12 member 2	P55011
SLC12A5	Solute carrier family 12 member 5	Q9H2X9
SLC12A6	Solute carrier family 12 member 6	Q9UHW9
SLC14A1	Solute carrier family 14 member 1 (Kidd blood group)	Q13336
SLC15A4	Solute carrier family 15 member 4	Q8N697
SLC16A1	Solute carrier family 16 member 1	P53985
SLC16A10	Solute carrier family 16 member 10	Q8TF71
SLC16A3	Solute carrier family 16 member 3	O15427
SLC19A1	Solute carrier family 19 member 1	P41440
SLC1A5	Solute carrier family 1 member 5	Q15758
SLC25A1	Solute carrier family 25 member 1	P53007
SLC25A37	Solute carrier family 25 member 37	Q9NYZ2
SLC25A44	Solute carrier family 25 member 44	Q96H78
SLC25A51	Solute carrier family 25 member 51	Q9H1U9
SLC29A1	Solute carrier family 29 member 1 (Augustine blood group)	Q99808
SLC2A3	Solute carrier family 2 member 3	P11169
SLC2A6	Solute carrier family 2 member 6	Q9UGQ3
SLC2A8	Solute carrier family 2 member 8	Q9NY64
SLC31A1	Solute carrier family 31 member 1	O15431
SLC35D1	Solute carrier family 35 member D1	Q9NTN3
SLC36A1	Solute carrier family 36 member 1	Q7Z2H8
SLC40A1	Solute carrier family 40 member 1	Q9NP59
SLC43A3	Solute carrier family 43 member 3	Q8NBI5
SLC7A8	Solute carrier family 7 member 8	Q9UHI5
SLC9B2	Solute carrier family 9 member B2	Q86UD5
SLFN12	Schlafen family member 12	Q8IYM2
SMAD5	SMAD family member 5	Q99717
SMC4	Structural maintenance of chromosomes 4	Q9NTJ3
SMCHD1	Structural maintenance of chromosomes flexible hinge domain containing 1	A6NHR9
SMG1	SMG1 nonsense mediated mRNA decay associated PI3K related kinase	Q96Q15
SMIM1	Small integral membrane protein 1 (Vel blood group)	B2RUZ4
SMIM27	Small integral membrane protein 27	A0A1B0GUW7
SMIM29	Small integral membrane protein 29	Q86T20
SNAP23	Synaptosome associated protein 23	O00161
SNRNP25	Small nuclear ribonucleoprotein U11/U12 subunit 25	Q9BV90
SNX10	Sorting nexin 10	Q9Y5X0
SNX2	Sorting nexin 2	O60749
SNX27	Sorting nexin 27	Q96L92
SNX29	Sorting nexin 29	Q8TEQ0
SNX9	Sorting nexin 9	Q9Y5X1
SOCS1	Suppressor of cytokine signaling 1	O15524
SOCS2	Suppressor of cytokine signaling 2	O14508
SOD2	Superoxide dismutase 2	P04179
SORD	Sorbitol dehydrogenase	Q00796
SORL1	Sortilin related receptor 1	Q92673
SOX4	SRY-box transcription factor 4	Q06945
SPAG5	Sperm associated antigen 5	Q96R06
SPART	Spartin	Q8N0X7
SPATC1L	Spermatogenesis and centriole associated 1 like	Q9H0A9
SPATS2L	Spermatogenesis associated serine rich 2 like	Q9NUQ6
SPECC1	Sperm antigen with calponin homology and coiled-coil domains 1	Q5M775
SPG21	SPG21 abhydrolase domain containing, maspardin	Q9NZD8
SPON2	Spondin 2	Q9BUD6
SPRY1	Sprouty RTK signaling antagonist 1	O43609
SRPK1	SRSF protein kinase 1	Q96SB4
SRRM2	Serine/arginine repetitive matrix 2	Q9UQ35
SSH2	Slingshot protein phosphatase 2	Q76I76
ST20-MTHFS	ST20-MTHFS readthrough
ST3GAL4	ST3 beta-galactoside alpha-2,3-sialyltransferase 4	Q11206
ST6GALNAC4	ST6 N-acetylgalactosaminide alpha-2,6-sialyltransferase 4	Q9H4F1
ST8SIA4	ST8 alpha-N-acetyl-neuraminide alpha-2,8-sialyltransferase 4	Q92187
STAM	Signal transducing adaptor molecule	Q92783
STAM2	Signal transducing adaptor molecule 2	O75886
STAP2	Signal transducing adaptor family member 2	Q9UGK3
STARD10	StAR related lipid transfer domain containing 10	Q9Y365
STK11IP	Serine/threonine kinase 11 interacting protein	Q8N1F8
STK32C	Serine/threonine kinase 32C	Q86UX6
STK40	Serine/threonine kinase 40	Q8N2I9
STMN1	Stathmin 1	P16949
STMP1	Short transmembrane mitochondrial protein 1	E0CX11
STX7	Syntaxin 7	O15400
STXBP2	Syntaxin binding protein 2	Q15833
STYK1	Serine/threonine/tyrosine kinase 1	Q6J9G0
SULT1A1	Sulfotransferase family 1A member 1	P50225
SULT1B1	Sulfotransferase family 1B member 1	O43704
SUSD1	Sushi domain containing 1	Q6UWL2
SUSD4	Sushi domain containing 4	Q5VX71
SVIL	Supervillin	O95425
SWAP70	Switching B cell complex subunit SWAP70	Q9UH65
SYNE1	Spectrin repeat containing nuclear envelope protein 1	Q8NF91
SYNE2	Spectrin repeat containing nuclear envelope protein 2	Q8WXH0
SYTL2	Synaptotagmin like 2	Q9HCH5
SYTL3	Synaptotagmin like 3	Q4VX76
TACC3	Transforming acidic coiled-coil containing protein 3	Q9Y6A5
TALDO1	Transaldolase 1	P37837
TBC1D13	TBC1 domain family member 13	Q9NVG8
TBC1D2	TBC1 domain family member 2	Q9BYX2
TBC1D4	TBC1 domain family member 4	O60343
TBL1X	Transducin beta like 1 X-linked	O60907
TBXA2R	Thromboxane A2 receptor	P21731
TBXAS1	Thromboxane A synthase 1	P24557
TC2N	Tandem C2 domains, nuclear	Q8N9U0
TCEA3	Transcription elongation factor A3	O75764
TCEAL9	Transcription elongation factor A like 9	Q9UHQ7
TCP11L2	T-complex 11 like 2	Q8N4U5
TDP2	Tyrosyl-DNA phosphodiesterase 2	O95551
TENT5C	Terminal nucleotidyltransferase 5C	Q5VWP2
TESC	Tescalcin	Q96BS2
TET2	Tet methylcytosine dioxygenase 2	Q6N021
TEX2	Testis expressed 2	Q8IWB9
TFDP1	Transcription factor Dp-1	Q14186
TFEB	Transcription factor EB	P19484
TGFBI	Transforming growth factor beta induced	Q15582
THADA	THADA armadillo repeat containing	Q6YHU6
THEMIS2	Thymocyte selection associated family member 2	Q5TEJ8
TIGD2	Tigger transposable element derived 2	Q4W5G0
TIPARP	TCDD inducible poly(ADP-ribose) polymerase	Q7Z3E1
TK1	Thymidine kinase 1	P04183
TLE3	TLE family member 3, transcriptional corepressor	Q04726
TLE4	TLE family member 4, transcriptional corepressor	Q04727
TLR1	Toll like receptor 1	Q15399
TM7SF2	Transmembrane 7 superfamily member 2	O76062
TMCC1	Transmembrane and coiled-coil domain family 1	O94876
TMCC3	Transmembrane and coiled-coil domain family 3	Q9ULS5
TMCO3	Transmembrane and coiled-coil domains 3	Q6UWJ1
TMEM106A	Transmembrane protein 106A	Q96A25
TMEM120A	Transmembrane protein 120A	Q9BXJ8
TMEM140	Transmembrane protein 140	Q9NV12
TMEM204	Transmembrane protein 204	Q9BSN7
TMEM216	Transmembrane protein 216	Q9P0N5
TMEM241	Transmembrane protein 241	Q24JQ0
TMEM273	Transmembrane protein 273	Q5T292
TMEM53	Transmembrane protein 53	Q6P2H8
TMEM71	Transmembrane protein 71	Q6P5X7
TMEM91	Transmembrane protein 91	Q6ZNR0
TNF	Tumor necrosis factor	P01375
TNFRSF12A	TNF receptor superfamily member 12A	Q9NP84
TNFRSF18	TNF receptor superfamily member 18	Q9Y5U5
TNFRSF1A	TNF receptor superfamily member 1A	P19438
TNFRSF1B	TNF receptor superfamily member 1B	P20333
TNFSF10	TNF superfamily member 10	P50591
TNFSF13	TNF superfamily member 13	O75888
TNFSF13B	TNF superfamily member 13b	Q9Y275
TNRC18	Trinucleotide repeat containing 18	O15417
TNRC6B	Trinucleotide repeat containing adaptor 6B	Q9UPQ9
TNRC6C	Trinucleotide repeat containing adaptor 6C	Q9HCJ0
TOPORS	TOP1 binding arginine/serine rich protein, E3 ubiquitin ligase	Q9NS56
TP53I11	Tumor protein p53 inducible protein 11	O14683
TP53I13	Tumor protein p53 inducible protein 13	Q8NBR0
TPD52	Tumor protein D52	P55327
TPGS2	Tubulin polyglutamylase complex subunit 2	Q68CL5
TPM1	Tropomyosin 1	P09493
TPST1	Tyrosylprotein sulfotransferase 1	O60507
TRAF1	TNF receptor associated factor 1	Q13077
TRAF3IP2	TRAF3 interacting protein 2	O43734
TRAF4	TNF receptor associated factor 4	Q9BUZ4
TRAJ17	T cell receptor alpha joining 17
TRAJ28	T cell receptor alpha joining 28
TRAJ39	T cell receptor alpha joining 39
TRAJ52	T cell receptor alpha joining 52
TRANK1	Tetratricopeptide repeat and ankyrin repeat containing 1	O15050
TRAPPC10	Trafficking protein particle complex subunit 10	P48553
TRAPPC8	Trafficking protein particle complex subunit 8	Q9Y2L5
TRBV6-4	T cell receptor beta variable 6-4	A0A1B0GX49
TRDJ1	T cell receptor delta joining 1	A0A075B706
TRDJ4	T cell receptor delta joining 4
TRDV2	T cell receptor delta variable 2	A0JD36
TRGC2	T cell receptor gamma constant 2
TRGJP2	T cell receptor gamma joining P2
TRGV10	T cell receptor gamma variable 10 (non-functional)	A0A0A0MS01
TRGV3	T cell receptor gamma variable 3	P03979
TRGV4	T cell receptor gamma variable 4	A0A0C4DH28
TRGV9	T cell receptor gamma variable 9	Q99603
TRIB2	Tribbles pseudokinase 2	Q92519
TRIM16	Tripartite motif containing 16	O95361
TRIM25	Tripartite motif containing 25	Q14258
TRIM33	Tripartite motif containing 33	Q9UPN9
TRIM37	Tripartite motif containing 37	O94972
TRMT61A	TRNA methyltransferase 61A	Q96FX7
TSC22D1	TSC22 domain family member 1	Q15714
TSNAX	Translin associated factor X	Q99598
TSPAN2	Tetraspanin 2	O60636
TSPAN3	Tetraspanin 3	O60637
TSPAN4	Tetraspanin 4	O14817
TSPAN6	Tetraspanin 6	O43657
TTC19	Tetratricopeptide repeat domain 19	Q6DKK2
TTC38	Tetratricopeptide repeat domain 38	Q5R3I4
TTC39C	Tetratricopeptide repeat domain 39C	Q8N584
TUBA1A	Tubulin alpha 1a	Q71U36
TUBA1C	Tubulin alpha 1c	Q9BQE3
TUBGCP4	Tubulin gamma complex associated protein 4	Q9UGJ1
TUT7	Terminal uridylyl transferase 7	Q5VYS8
TXK	TXK tyrosine kinase	P42681
TYMP	Thymidine phosphorylase	P19971
TYROBP	Transmembrane immune signaling adaptor TYROBP	O43914
UBALD1	UBA like domain containing 1	Q8TB05
UBALD2	UBA like domain containing 2	Q8IYN6
UBE2B	Ubiquitin conjugating enzyme E2 B	P63146
UBE2D1	Ubiquitin conjugating enzyme E2 D1	P51668
UBE2E2	Ubiquitin conjugating enzyme E2 E2	Q96LR5
UBQLN4	Ubiquilin 4	Q9NRR5
UBR2	Ubiquitin protein ligase E3 component n-recognin 2	Q8IWV8
UBR4	Ubiquitin protein ligase E3 component n-recognin 4	Q5T4S7
UBXN11	UBX domain protein 11	Q5T124
UBXN2B	UBX domain protein 2B	Q14CS0
UGCG	UDP-glucose ceramide glucosyltransferase	Q16739
UGP2	UDP-glucose pyrophosphorylase 2	Q16851
UIMC1	Ubiquitin interaction motif containing 1	Q96RL1
ULBP2	UL16 binding protein 2	Q9BZM5
USP10	Ubiquitin specific peptidase 10	Q14694
USP15	Ubiquitin specific peptidase 15	Q9Y4E8
USP32	Ubiquitin specific peptidase 32	Q8NFA0
UTRN	Utrophin	P46939
UTS2	Urotensin 2	O95399
VANGL1	VANGL planar cell polarity protein 1	Q8TAA9
VAT1	Vesicle amine transport 1	Q99536
VEGFB	Vascular endothelial growth factor B	P49765
VMP1	Vacuole membrane protein 1	Q96GC9
VNN2	Vanin 2	O95498
VSIR	V-set immunoregulatory receptor	Q9H7M9
VWA5A	Von Willebrand factor A domain containing 5A	O00534
WARS1	Tryptophanyl-tRNA synthetase 1	P23381
WAS	WASP actin nucleation promoting factor	P42768
WIPI1	WD repeat domain, phosphoinositide interacting 1	Q5MNZ9
WRAP53	WD repeat containing antisense to TP53	Q9BUR4
XCL1	X-C motif chemokine ligand 1	P47992
XCL2	X-C motif chemokine ligand 2	Q9UBD3
XKR8	XK related 8	Q9H6D3
XPO6	Exportin 6	Q96QU8
XXYLT1	Xyloside xylosyltransferase 1	Q8NBI6
YES1	YES proto-oncogene 1, Src family tyrosine kinase	P07947
YPEL3	Yippee like 3	P61236
YRDC	YrdC N6-threonylcarbamoyltransferase domain containing	Q86U90
ZBTB6	Zinc finger and BTB domain containing 6	Q15916
ZDHHC17	Zinc finger DHHC-type palmitoyltransferase 17	Q8IUH5
ZFP36	ZFP36 ring finger protein	P26651
ZFP36L1	ZFP36 ring finger protein like 1	Q07352
ZNF12	Zinc finger protein 12	P17014
ZNF285	Zinc finger protein 285	Q96NJ3
ZNF396	Zinc finger protein 396	Q96N95
ZNF439	Zinc finger protein 439	Q8NDP4
ZNF440	Zinc finger protein 440	Q8IYI8
ZNF486	Zinc finger protein 486	Q96H40
ZNF549	Zinc finger protein 549	Q6P9A3
ZNF552	Zinc finger protein 552	Q9H707
ZNF565	Zinc finger protein 565	Q8N9K5
ZNF600	Zinc finger protein 600	Q6ZNG1
ZNF620	Zinc finger protein 620	Q6ZNG0
ZNF646	Zinc finger protein 646	O15015
ZNF654	Zinc finger protein 654	Q8IZM8
ZNF658	Zinc finger protein 658	Q5TYW1
ZNF66	Zinc finger protein 66	Q6ZN08
ZNF667	Zinc finger protein 667	Q5HYK9
ZNF69	Zinc finger protein 69	Q9UC07
ZNF726	Zinc finger protein 726	A6NNF4
ZNF778	Zinc finger protein 778	Q96MU6
ZSCAN16	Zinc finger and SCAN domain containing 16	Q9H4T2
ZSCAN31	Zinc finger and SCAN domain containing 31	Q96LW9
ZWINT	ZW10 interacting kinetochore protein	O95229
ZYX	Zyxin	Q15942
PRSS57	Serine protease 57	Q6UWY2
ANG	Angiogenin	P03950
DEFA1	Defensin alpha 1	P59665
CCR9	C-C motif chemokine receptor 9	P51686
SLC4A10	Solute carrier family 4 member 10	Q6U841
BLK	BLK proto-oncogene, Src family tyrosine kinase	P51451
HSD11B1	Hydroxysteroid 11-beta dehydrogenase 1	P28845
PM20D1	Peptidase M20 domain containing 1	Q6GTS8
NEFL	Neurofilament light chain	P07196
S100A12	S100 calcium binding protein A12	P80511
TIAM1	TIAM Rac1 associated GEF 1	Q13009
UHRF1	Ubiquitin like with PHD and ring finger domains 1	Q96T88
CCR8	C-C motif chemokine receptor 8	P51685
KIF2C	Kinesin family member 2C	Q99661
NLRP3	NLR family pyrin domain containing 3
SULT1A3	Sulfotransferase family 1A member 3	P0DMM9
CCR6	C-C motif chemokine receptor 6	P51684
ENSG00000288716	Novel protein
IL4I1	Interleukin 4 induced 1	Q96RQ9
PLAAT2	Phospholipase A and acyltransferase 2	Q9NWW9
RAB6B	RAB6B, member RAS oncogene family	Q9NRW1
STX3	Syntaxin 3	Q13277
TOGARAM2	TOG array regulator of axonemal microtubules 2	Q6ZUX3
ASB2	Ankyrin repeat and SOCS box containing 2	Q96Q27
CCNB2	Cyclin B2	O95067
CD40LG	CD40 ligand	P29965
DLGAP5	DLG associated protein 5	Q15398
GRAMD1B	GRAM domain containing 1B	Q3KR37
H2AC14	H2A clustered histone 14	Q99878
HMOX1	Heme oxygenase 1	P09601
IGHJ1	Immunoglobulin heavy joining 1	A0A0C4DH62
MICAL2	Microtubule associated monooxygenase, calponin and LIM domain containing 2	O94851
TMOD2	Tropomodulin 2	Q9NZR1
TRPS1	Transcriptional repressor GATA binding 1	Q9UHF7
ACVR1	Activin A receptor type 1	Q04771
ADAM19	ADAM metallopeptidase domain 19	Q9H013
AFMID	Arylformamidase	Q63HM1
ago.4	Argonaute RISC component 4	Q9HCK5
ANKDD1A	Ankyrin repeat and death domain containing 1A	Q495B1
ANKRD35	Ankyrin repeat domain 35	Q8N283
ATOSB	Atos homolog B	Q7L5A3
AURKB	Aurora kinase B	Q96GD4
AUTS2	Activator of transcription and developmental regulator AUTS2	Q8WXX7
B3GALT2	Beta-1,3-galactosyltransferase 2	O43825
B3GNT8	UDP-GlcNAc:betaGal beta-1,3-N-acetylglucosaminyltransferase 8	Q7Z7M8
B4GALT5	Beta-1,4-galactosyltransferase 5	O43286
BCL3	BCL3 transcription coactivator	P20749
BIRC5	Baculoviral IAP repeat containing 5	O15392
C3orf14	Chromosome 3 open reading frame 14	Q9HBI5
CCDC71	Coiled-coil domain containing 71	Q8IV32
CCDC88A	Coiled-coil domain containing 88A	Q3V6T2
CCNE2	Cyclin E2	O96020
CCNG2	Cyclin G2	Q16589
CCR2	C-C motif chemokine receptor 2	P41597
CCR3	C-C motif chemokine receptor 3	P51677
CCR4	C-C motif chemokine receptor 4	P51679
CD274	CD274 molecule	Q9NZQ7
CDC14B	Cell division cycle 14B	O60729
CDK1	Cyclin dependent kinase 1	P06493
CEBPD	CCAAT enhancer binding protein delta	P49716
CEP128	Centrosomal protein 128	Q6ZU80
CHPF	Chondroitin polymerizing factor	Q8IZ52
CHST14	Carbohydrate sulfotransferase 14	Q8NCH0
CIITA	Class II major histocompatibility complex transactivator	P33076
CLEC4A	C-type lectin domain family 4 member A	Q9UMR7
CLIC5	Chloride intracellular channel 5	Q9NZA1
COLQ	Collagen like tail subunit of asymmetric acetylcholinesterase	Q9Y215
CPNE7	Copine 7	Q9UBL6
CTNNAL1	Catenin alpha like 1	Q9UBT7
CXCR5	C-X-C motif chemokine receptor 5	P32302
CYFIP1	Cytoplasmic FMR1 interacting protein 1	Q7L576
CYP4F22	Cytochrome P450 family 4 subfamily F member 22	Q6NT55
CYTH3	Cytohesin 3	O43739
D2HGDH	D-2-hydroxyglutarate dehydrogenase	Q8N465
DAPK2	Death associated protein kinase 2	Q9UIK4
DCUN1D2	Defective in cullin neddylation 1 domain containing 2	Q6PH85
DHX34	DExH-box helicase 34	Q14147
EHD3	EH domain containing 3	Q9NZN3
ENSG00000241489	Novel protein
ENSG00000282988	Novel protein
ENTPD1	Ectonucleoside triphosphate diphosphohydrolase 1	P49961
ERN1	Endoplasmic reticulum to nucleus signaling 1	O75460
EZH2	Enhancer of zeste 2 polycomb repressive complex 2 subunit	Q15910
FAAH2	Fatty acid amide hydrolase 2	Q6GMR7
FADS3	Fatty acid desaturase 3	Q9Y5Q0
FAM3C	FAM3 metabolism regulating signaling molecule C	Q92520
FANCC	FA complementation group C	Q00597
FAR2	Fatty acyl-CoA reductase 2	Q96K12
FEZ2	Fasciculation and elongation protein zeta 2	Q9UHY8
FXYD1	FXYD domain containing ion transport regulator 1	O00168
GCLC	Glutamate-cysteine ligase catalytic subunit	P48506
GFPT2	Glutamine-fructose-6-phosphate transaminase 2	O94808
GPR137B	G protein-coupled receptor 137B	O60478
GPR19	G protein-coupled receptor 19	Q15760
GSN	Gelsolin	P06396
GSTA4	Glutathione S-transferase alpha 4	O15217
H2BC15	H2B clustered histone 15	Q99877
H2BC9	H2B clustered histone 9	Q93079
H3C13	H3 clustered histone 13	Q71DI3
HACD1	3-hydroxyacyl-CoA dehydratase 1	B0YJ81
HCK	HCK proto-oncogene, Src family tyrosine kinase	P08631
HMGB3	High mobility group box 3	O15347
IGFBP4	Insulin like growth factor binding protein 4	P22692
IGHJ2	Immunoglobulin heavy joining 2
IGLV2-18	Immunoglobulin lambda variable 2-18	A0A075B6J9
IGLV5-52	Immunoglobulin lambda variable 5-52	A0A0A0MRZ9
IL23R	Interleukin 23 receptor	Q5VWK5
IL2RA	Interleukin 2 receptor subunit alpha	P01589
IL7	Interleukin 7	P13232
IRF4	Interferon regulatory factor 4	Q15306
KATNIP	Katanin interacting protein	O60303
KIAA1671	KIAA1671	Q9BY89
LMNA	Lamin A/C	P02545
LPGAT1	Lysophosphatidylglycerol acyltransferase 1	Q92604
LTB4R	Leukotriene B4 receptor	Q15722
LTK	Leukocyte receptor tyrosine kinase	P29376
MAF	MAF bZIP transcription factor	O75444
MAP3K2	Mitogen-activated protein kinase kinase kinase 2	Q9Y2U5
MAP3K20	Mitogen-activated protein kinase kinase kinase 20	Q9NYL2
MAPK9	Mitogen-activated protein kinase 9	P45984
MB21D2	Mab-21 domain containing 2	Q8IYB1
MBD2	Methyl-CpG binding domain protein 2	Q9UBB5
ME1	Malic enzyme 1	P48163
MED25	Mediator complex subunit 25	Q71SY5
MEOX1	Mesenchyme homeobox 1	P50221
METTL22	Methyltransferase 22, Kin17 lysine	Q9BUU2
MGLL	Monoglyceride lipase	Q99685
MMP23B	Matrix metallopeptidase 23B	O75900
MSL1	MSL complex subunit 1	Q68DK7
MZB1	Marginal zone B and B1 cell specific protein	Q8WU39
NCAPH	Non-SMC condensin I complex subunit H	Q15003
NEURL1	Neuralized E3 ubiquitin protein ligase 1	O76050
NHSL2	NHS like 2	Q5HYW2
ODF3B	Outer dense fiber of sperm tails 3B	A8MYP8
P2RX5	Purinergic receptor P2X 5	Q93086
P2RY14	Purinergic receptor P2Y14	Q15391
PALM2AKAP2	PALM2 and AKAP2 fusion	Q8IXS6, Q9Y2D5
PDF	Peptide deformylase, mitochondrial	Q9HBH1
PINK1	PTEN induced kinase 1	Q9BXM7
PLAGL2	PLAG1 like zinc finger 2	Q9UPG8
PLCXD2	Phosphatidylinositol specific phospholipase C X domain containing 2	Q0VAA5
PLD4	Phospholipase D family member 4	Q96BZ4
PLPP2	Phospholipid phosphatase 2	O43688
PLXND1	Plexin D1	Q9Y4D7
PRC1	Protein regulator of cytokinesis 1	O43663
PROSER3	Proline and serine rich 3	Q2NL68
PRSS35	Serine protease 35	Q8N3Z0
PTGDR2	Prostaglandin D2 receptor 2	Q9Y5Y4
PTMS	Parathymosin	P20962
PTPRJ	Protein tyrosine phosphatase receptor type J	Q12913
RAB38	RAB38, member RAS oncogene family	P57729
RAB40B	RAB40B, member RAS oncogene family	Q12829
RAB40C	RAB40C, member RAS oncogene family	Q96S21
RAD51AP1	RAD51 associated protein 1	Q96B01
RAPGEF1	Rap guanine nucleotide exchange factor 1	Q13905
RBMS2	RNA binding motif single stranded interacting protein 2	Q15434
RELB	RELB proto-oncogene, NF-kB subunit	Q01201
RGS18	Regulator of G protein signaling 18	Q9NS28
RHOBTB3	Rho related BTB domain containing 3	O94955
RNF103	Ring finger protein 103	O00237
RNF187	Ring finger protein 187	Q5TA31
RORC	RAR related orphan receptor C	P51449
S100A2	S100 calcium binding protein A2	P29034
S100P	S100 calcium binding protein P	P25815
SGCE	Sarcoglycan epsilon	O43556
SIRT7	Sirtuin 7	Q9NRC8
SLC6A6	Solute carrier family 6 member 6	P31641
SNX14	Sorting nexin 14	Q9Y5W7
SPAG9	Sperm associated antigen 9	O60271
SPEN	Spen family transcriptional repressor	Q96T58
SPTSSB	Serine palmitoyltransferase small subunit B	Q8NFR3
SRXN1	Sulfiredoxin 1	Q9BYN0
SSH3	Slingshot protein phosphatase 3	Q8TE77
STK11	Serine/threonine kinase 11	Q15831
TCF7L2	Transcription factor 7 like 2	Q9NQB0
TFRC	Transferrin receptor	P02786
TGFA	Transforming growth factor alpha	P01135
TMEM255A	Transmembrane protein 255A	Q5JRV8
TMPRSS3	Transmembrane serine protease 3	P57727
TNFRSF4	TNF receptor superfamily member 4	P43489
TP53INP1	Tumor protein p53 inducible nuclear protein 1	Q96A56
TPX2	TPX2 microtubule nucleation factor	Q9ULW0
TRIP10	Thyroid hormone receptor interactor 10	Q15642
TROAP	Trophinin associated protein	Q12815
TSPAN15	Tetraspanin 15	O95858
TYMS	Thymidylate synthetase	P04818
UBE2C	Ubiquitin conjugating enzyme E2 C	O00762
UBN1	Ubinuclein 1	Q9NPG3
ZBTB16	Zinc finger and BTB domain containing 16	Q05516
ZDHHC18	Zinc finger DHHC-type palmitoyltransferase 18	Q9NUE0
ZFYVE16	Zinc finger FYVE-type containing 16	Q7Z3T8
ZNF185	Zinc finger protein 185 with LIM domain	O15231
ZNF746	Zinc finger protein 746	Q6NUN9
ZNF821	Zinc finger protein 821	O75541
AAAS	Aladin WD repeat nucleoporin	Q9NRG9
AACS	Acetoacetyl-CoA synthetase	Q86V21
AAGAB	Alpha and gamma adaptin binding protein	Q6PD74
AAK1	AP2 associated kinase 1	Q2M2I8
AAMP	Angio associated migratory cell protein	Q13685
AAR2	AAR2 splicing factor	Q9Y312
AARS1	Alanyl-tRNA synthetase 1	P49588
AARS2	Alanyl-tRNA synthetase 2, mitochondrial	Q5JTZ9
AARSD1	Alanyl-tRNA synthetase domain containing 1	Q9BTE6
AASDH	Aminoadipate-semialdehyde dehydrogenase	Q4L235
AASDHPPT	Aminoadipate-semialdehyde dehydrogenase-phosphopantetheinyl transferase	Q9NRN7
AATF	Apoptosis antagonizing transcription factor	Q9NY61
ABAT	4-aminobutyrate aminotransferase	P80404
ABCA5	ATP binding cassette subfamily A member 5	Q8WWZ7
ABCA7	ATP binding cassette subfamily A member 7	Q8IZY2
ABCB10	ATP binding cassette subfamily B member 10	Q9NRK6
ABCB7	ATP binding cassette subfamily B member 7	O75027
ABCB8	ATP binding cassette subfamily B member 8	Q9NUT2
ABCC10	ATP binding cassette subfamily C member 10	Q5T3U5
ABCC4	ATP binding cassette subfamily C member 4	O15439
ABCC5	ATP binding cassette subfamily C member 5	O15440
ABCD2	ATP binding cassette subfamily D member 2	Q9UBJ2
ABCD3	ATP binding cassette subfamily D member 3	P28288
ABCD4	ATP binding cassette subfamily D member 4	O14678
ABCE1	ATP binding cassette subfamily E member 1	P61221
ABCF1	ATP binding cassette subfamily F member 1	Q8NE71
ABCF2	ATP binding cassette subfamily F member 2	Q9UG63
ABCF2-H2BK1	ABCF2-H2BK1 readthrough
ABCF3	ATP binding cassette subfamily F member 3	Q9NUQ8
ABHD10	Abhydrolase domain containing 10, depalmitoylase	Q9NUJ1
ABHD11	Abhydrolase domain containing 11	Q8NFV4
ABHD12	Abhydrolase domain containing 12, lysophospholipase	Q8N2K0
ABHD13	Abhydrolase domain containing 13	Q7L211
ABHD14A	Abhydrolase domain containing 14A	Q9BUJ0
ABHD14B	Abhydrolase domain containing 14B	Q96IU4
ABHD16A	Abhydrolase domain containing 16A, phospholipase	O95870
ABHD17A	Abhydrolase domain containing 17A, depalmitoylase	Q96GS6
ABHD17B	Abhydrolase domain containing 17B, depalmitoylase	Q5VST6
ABHD18	Abhydrolase domain containing 18	Q0P651
ABHD3	Abhydrolase domain containing 3, phospholipase	Q8WU67
ABHD6	Abhydrolase domain containing 6, acylglycerol lipase	Q9BV23
ABHD8	Abhydrolase domain containing 8	Q96I13
ABI1	Abl interactor 1	Q8IZP0
ABI2	Abl interactor 2	Q9NYB9
ABITRAM	Actin binding transcription modulator	Q9NX38
ABRACL	ABRA C-terminal like	Q9P1F3
ABRAXAS1	Abraxas 1, BRCA1 A complex subunit	Q6UWZ7
ABRAXAS2	Abraxas 2, BRISC complex subunit	Q15018
ABT1	Activator of basal transcription 1	Q9ULW3
ACAA1	Acetyl-CoA acyltransferase 1	P09110
ACAA2	Acetyl-CoA acyltransferase 2	P42765
ACAD10	Acyl-CoA dehydrogenase family member 10	Q6JQN1
ACAD8	Acyl-CoA dehydrogenase family member 8	Q9UKU7
ACAD9	Acyl-CoA dehydrogenase family member 9	Q9H845
ACADM	Acyl-CoA dehydrogenase medium chain	P11310
ACADS	Acyl-CoA dehydrogenase short chain	P16219
ACADSB	Acyl-CoA dehydrogenase short/branched chain	P45954
ACADVL	Acyl-CoA dehydrogenase very long chain	P49748
ACAP1	ArfGAP with coiled-coil, ankyrin repeat and PH domains 1	Q15027
ACAT1	Acetyl-CoA acetyltransferase 1	P24752
ACAT2	Acetyl-CoA acetyltransferase 2	Q9BWD1
ACBD3	Acyl-CoA binding domain containing 3	Q9H3P7
ACBD4	Acyl-CoA binding domain containing 4	Q8NC06
ACBD5	Acyl-CoA binding domain containing 5	Q5T8D3
ACBD6	Acyl-CoA binding domain containing 6	Q9BR61
ACD	ACD shelterin complex subunit and telomerase recruitment factor	Q96AP0
ACIN1	Apoptotic chromatin condensation inducer 1	Q9UKV3
ACKR3	Atypical chemokine receptor 3	P25106
ACLY	ATP citrate lyase	P53396
ACO1	Aconitase 1	P21399
ACO2	Aconitase 2	Q99798
ACOT1	Acyl-CoA thioesterase 1	Q86TX2
ACOT13	Acyl-CoA thioesterase 13	Q9NPJ3
ACOT2	Acyl-CoA thioesterase 2	P49753
ACOT4	Acyl-CoA thioesterase 4	Q8N9L9
ACOT8	Acyl-CoA thioesterase 8	O14734
ACOT9	Acyl-CoA thioesterase 9	Q9Y305
ACOX3	Acyl-CoA oxidase 3, pristanoyl	O15254
ACP1	Acid phosphatase 1	P24666
ACP6	Acid phosphatase 6, lysophosphatidic	Q9NPH0
ACSF3	Acyl-CoA synthetase family member 3	Q4G176
ACSL3	Acyl-CoA synthetase long chain family member 3	O95573
ACSL4	Acyl-CoA synthetase long chain family member 4	O60488
ACSL5	Acyl-CoA synthetase long chain family member 5	Q9ULC5
ACSS1	Acyl-CoA synthetase short chain family member 1	Q9NUB1
ACTA1	Actin alpha 1, skeletal muscle	P68133
ACTB	Actin beta	P60709
ACTG1	Actin gamma 1	P63261
ACTL10	Actin like 10	Q5JWF8
ACTL6A	Actin like 6A	O96019
ACTN4	Actinin alpha 4	O43707
ACTR10	Actin related protein 10	Q9NZ32
ACTR1A	Actin related protein 1A	P61163
ACTR1B	Actin related protein 1B	P42025
ACTR2	Actin related protein 2	P61160
ACTR3	Actin related protein 3	P61158
ACTR3B	Actin related protein 3B	Q9P1U1
ACTR3C	Actin related protein 3C	Q9C0K3
ACTR5	Actin related protein 5	Q9H9F9
ACTR6	Actin related protein 6	Q9GZN1
ACY1	Aminoacylase 1	Q03154
ACYP1	Acylphosphatase 1	P07311
ACYP2	Acylphosphatase 2	P14621
ADA2	Adenosine deaminase 2	Q9NZK5
ADAL	Adenosine deaminase like	Q6DHV7
ADAM10	ADAM metallopeptidase domain 10	O14672
ADAM17	ADAM metallopeptidase domain 17	P78536
ADAMTSL5	ADAMTS like 5
ADAP1	ArfGAP with dual PH domains 1	O75689
ADAR	Adenosine deaminase RNA specific	P55265
ADAT1	Adenosine deaminase tRNA specific 1	Q9BUB4
ADAT2	Adenosine deaminase tRNA specific 2	Q7Z6V5
ADCK1	AarF domain containing kinase 1	Q86TW2
ADCK2	AarF domain containing kinase 2	Q7Z695
ADCY7	Adenylate cyclase 7	P51828
ADD1	Adducin 1	P35611
ADD3	Adducin 3	Q9UEY8
ADGRE5	Adhesion G protein-coupled receptor E5	P48960
ADH5	Alcohol dehydrogenase 5 (class III), chi polypeptide	P11766
ADI1	Acireductone dioxygenase 1	Q9BV57
ADIPOR1	Adiponectin receptor 1	Q96A54
ADK	Adenosine kinase	P55263
ADNP	Activity dependent neuroprotector homeobox	Q9H2P0
ADNP2	ADNP homeobox 2	Q6IQ32
ADORA2A	Adenosine A2a receptor	P29274
ADPGK	ADP dependent glucokinase	Q9BRR6
ADPRM	ADP-ribose/CDP-alcohol diphosphatase, manganese dependent	Q3LIE5
ADPRS	ADP-ribosylserine hydrolase	Q9NX46
ADRB2	Adrenoceptor beta 2	P07550
ADRM1	ADRM1 26S proteasome ubiquitin receptor	Q16186
ADSL	Adenylosuccinate lyase	P30566
ADSS2	Adenylosuccinate synthase 2	P30520
AEBP2	AE binding protein 2	Q6ZN18
AEN	Apoptosis enhancing nuclease	Q8WTP8
AFF1	ALF transcription elongation factor 1	P51825
AFF4	ALF transcription elongation factor 4	Q9UHB7
AFG1L	AFG1 like ATPase	Q8WV93
AFG3L2	AFG3 like matrix AAA peptidase subunit 2	Q9Y4W6
AFTPH	Aftiphilin	Q6ULP2
AGA	Aspartylglucosaminidase	P20933
AGAP2	ArfGAP with GTPase domain, ankyrin repeat and PH domain 2	Q99490
AGBL3	AGBL carboxypeptidase 3	Q8NEM8
AGBL5	AGBL carboxypeptidase 5	Q8NDL9
AGFG1	ArfGAP with FG repeats 1	P52594
AGGF1	Angiogenic factor with G-patch and FHA domains 1	Q8N302
AGL	Amylo-alpha-1, 6-glucosidase, 4-alpha-glucanotransferase	P35573
AGMAT	Agmatinase	Q9BSE5
ago.1	Argonaute RISC component 1	Q9UL18
ago.3	Argonaute RISC catalytic component 3	Q9H9G7
AGPAT1	1-acylglycerol-3-phosphate O-acyltransferase 1	Q99943
AGPAT2	1-acylglycerol-3-phosphate O-acyltransferase 2	O15120
AGPAT4	1-acylglycerol-3-phosphate O-acyltransferase 4	Q9NRZ5
AGPAT5	1-acylglycerol-3-phosphate O-acyltransferase 5	Q9NUQ2
AGPS	Alkylglycerone phosphate synthase	O00116
AGTPBP1	ATP/GTP binding carboxypeptidase 1	Q9UPW5
AGTRAP	Angiotensin II receptor associated protein	Q6RW13
AHCY	Adenosylhomocysteinase	P23526
AHCYL1	Adenosylhomocysteinase like 1	O43865
[truncated: 7,508 more rows]

## Sheet: gamma-deltaT
Supplementary Table S1: Protein annotations for each analyzed cell population were retrieved from the Human Protein Atlas. Each tab in the file presents a list of proteins associated with the specific cell type indicated by the tab name.
Acronym	Protein Name	Uniprot ID
TRAJ61	T cell receptor alpha joining 61 (non-functional)
UNC45B	Unc-45 myosin chaperone B	Q8IWX7
SH2D1A	SH2 domain containing 1A	O60880
TRAJ49	T cell receptor alpha joining 49
PZP	PZP alpha-2-macroglobulin like	P20742
TKTL1	Transketolase like 1	P51854
CD3D	CD3 delta subunit of T-cell receptor complex	P04234
FEZ1	Fasciculation and elongation protein zeta 1	Q99689
GRAP2	GRB2 related adaptor protein 2	O75791
LCK	LCK proto-oncogene, Src family tyrosine kinase	P06239
TRDV3	T cell receptor delta variable 3	A0JD37
CD3E	CD3 epsilon subunit of T-cell receptor complex	P07766
TRDV1	T cell receptor delta variable 1	A0A1B0GX56
TRDC	T cell receptor delta constant	B7Z8K6
ITK	IL2 inducible T cell kinase	Q08881
TRDJ3	T cell receptor delta joining 3
THEMIS	Thymocyte selection associated	Q8N1K5
TRBJ1-5	T cell receptor beta joining 1-5	A0A0J9YXM7
TRGJP	T cell receptor gamma joining P
TTC16	Tetratricopeptide repeat domain 16	Q8NEE8
CD2	CD2 molecule	P06729
CD226	CD226 molecule	Q15762
CD3G	CD3 gamma subunit of T-cell receptor complex	P09693
S100B	S100 calcium binding protein B	P04271
CHRNE	Cholinergic receptor nicotinic epsilon subunit	Q04844
NKG7	Natural killer cell granule protein 7	Q16617
SIT1	Signaling threshold regulating transmembrane adaptor 1	Q9Y3P8
SLC1A7	Solute carrier family 1 member 7	O00341
TARP	TCR gamma alternate reading frame protein
TRGC1	T cell receptor gamma constant 1
ZNF683	Zinc finger protein 683	Q8IZ20
BIN1	Bridging integrator 1	O00499
CAMK2N1	Calcium/calmodulin dependent protein kinase II inhibitor 1	Q7Z7J9
CD247	CD247 molecule	P20963
CST7	Cystatin F	O76096
ENO2	Enolase 2	P09104
EOMES	Eomesodermin	O95936
GPR141	G protein-coupled receptor 141	Q7Z602
TRAJ46	T cell receptor alpha joining 46
UBASH3A	Ubiquitin associated and SH3 domain containing A	P57075
XPNPEP2	X-prolyl aminopeptidase 2	O43895
B3GAT1	Beta-1,3-glucuronyltransferase 1	Q9P2W7
CD160	CD160 molecule	O95971
DTHD1	Death domain containing 1	Q6ZMT9
PRKCQ	Protein kinase C theta	Q04759
RGS9	Regulator of G protein signaling 9	O75916
TRAJ44	T cell receptor alpha joining 44
TRGJ1	T cell receptor gamma joining 1	A0A075B6S0
TRGJ2	T cell receptor gamma joining 2
ENPP5	Ectonucleotide pyrophosphatase/phosphodiesterase family member 5	Q9UJA9
EPHX4	Epoxide hydrolase 4	Q8IUS5
FBXO32	F-box protein 32	Q969P5
GFI1	Growth factor independent 1 transcriptional repressor	Q99684
IFNG	Interferon gamma	P01579
JAKMIP1	Janus kinase and microtubule interacting protein 1	Q96N16
PRF1	Perforin 1	P14222
TBX21	T-box transcription factor 21	Q9UL17
TOGARAM2	TOG array regulator of axonemal microtubules 2	Q6ZUX3
TRAJ35	T cell receptor alpha joining 35 (non-functional)
TRDJ2	T cell receptor delta joining 2
BCL11B	BAF chromatin remodeling complex subunit BCL11B	Q9C0K0
CD40LG	CD40 ligand	P29965
GOLGA8O	Golgin A8 family member O	A6NCC3
KIF19	Kinesin family member 19	Q2TAC6
LEXM	Lymphocyte expansion molecule	Q3ZCV2
LIME1	Lck interacting transmembrane adaptor 1	Q9H400
NUGGC	Nuclear GTPase, germinal center associated	Q68CJ6
PVRIG	PVR related immunoglobulin domain containing	Q6DKI7
PYHIN1	Pyrin and HIN domain family member 1	Q6K0P9
SBK1	SH3 domain binding kinase 1	Q52WX2
ZNF365	Zinc finger protein 365	Q70YC5
A2M	Alpha-2-macroglobulin	P01023
ADAMTS1	ADAM metallopeptidase with thrombospondin type 1 motif 1	Q9UHI8
ADGRG1	Adhesion G protein-coupled receptor G1	Q9Y653
AKR1C3	Aldo-keto reductase family 1 member C3	P42330
ANXA2R	Annexin A2 receptor	Q3ZCQ2
APOBEC3H	Apolipoprotein B mRNA editing enzyme catalytic subunit 3H	Q6NTF7
BEX5	Brain expressed X-linked 5	Q5H9J7
BFSP1	Beaded filament structural protein 1	Q12934
BMERB1	BMERB domain containing 1	Q96MC5
BNC2	Basonuclin 2	Q6ZN30
BOK	BCL2 family apoptosis regulator BOK	Q9UMX3
C1orf21	Chromosome 1 open reading frame 21	Q9H246
CADM1	Cell adhesion molecule 1	Q9BY67
CAPN5	Calpain 5	O15484
CCDC65	Coiled-coil domain containing 65	Q8IXS2
CCL3	C-C motif chemokine ligand 3	P10147
CCL4	C-C motif chemokine ligand 4	P13236
CCL5	C-C motif chemokine ligand 5	P13501
CD6	CD6 molecule	P30203
CD96	CD96 molecule	P40200
CEP70	Centrosomal protein 70	Q8NHQ1
CLEC2D	C-type lectin domain family 2 member D	Q9UHP7
COL6A2	Collagen type VI alpha 2 chain	P12110
CTSW	Cathepsin W	P56202
DENND2D	DENN domain containing 2D	Q9H6A0
DHRS3	Dehydrogenase/reductase 3	O75911
DMTN	Dematin actin binding protein	Q08495
DOCK9	Dedicator of cytokinesis 9	Q9BZ29
DUSP2	Dual specificity phosphatase 2	Q05923
EFEMP2	EGF containing fibulin extracellular matrix protein 2	O95967
EFNA5	Ephrin A5	P52803
ELOVL6	ELOVL fatty acid elongase 6	Q9H5J4
ENSG00000284691	Novel zinc finger protein
EPHA4	EPH receptor A4	P54764
ERBB2	Erb-b2 receptor tyrosine kinase 2	P04626
EVA1C	Eva-1 homolog C	P58658
F2R	Coagulation factor II thrombin receptor	P25116
FAM171A1	Family with sequence similarity 171 member A1	Q5VUB5
FAM241B	Family with sequence similarity 241 member B	Q96D05
FASLG	Fas ligand	P48023
FCRL6	Fc receptor like 6	Q6DN72
FGFBP2	Fibroblast growth factor binding protein 2	Q9BYJ0
FLT3LG	Fms related receptor tyrosine kinase 3 ligand	P49771
GATA3	GATA binding protein 3	P23771
GLB1L2	Galactosidase beta 1 like 2	Q8IW92
GLB1L3	Galactosidase beta 1 like 3	Q8NCI6
GNAL	G protein subunit alpha L	P38405
GOLM1	Golgi membrane protein 1	Q8NBJ4
GPR68	G protein-coupled receptor 68	Q15743
GRAMD2B	GRAM domain containing 2B	Q96HH9
GSC	Goosecoid homeobox	P56915
GTF3C1	General transcription factor IIIC subunit 1	Q12789
GZMA	Granzyme A	P12544
GZMH	Granzyme H	P20718
GZMM	Granzyme M	P51124
HOPX	HOP homeobox	Q9BPY8
HOXC5	Homeobox C5	Q00444
IFITM1	Interferon induced transmembrane protein 1	P13164
IFNL1	Interferon lambda 1	Q8IU54
IGLV3-12	Immunoglobulin lambda variable 3-12	A0A075B6K2
IL12RB2	Interleukin 12 receptor subunit beta 2	Q99665
IL2RB	Interleukin 2 receptor subunit beta	P14784
IL7R	Interleukin 7 receptor	P16871
ITM2A	Integral membrane protein 2A	O43736
JAKMIP2	Janus kinase and microtubule interacting protein 2	Q96AA8
JMJD7-PLA2G4B	JMJD7-PLA2G4B readthrough
KCNA3	Potassium voltage-gated channel subfamily A member 3	P22001
KIAA1671	KIAA1671	Q9BY89
KIF21A	Kinesin family member 21A	Q7Z4S6
KIR3DL1	Killer cell immunoglobulin like receptor, three Ig domains and long cytoplasmic tail 1	P43629
KLRC1	Killer cell lectin like receptor C1	P26715
KLRC2	Killer cell lectin like receptor C2	P26717
KLRC4	Killer cell lectin like receptor C4	O43908
KLRD1	Killer cell lectin like receptor D1	Q13241
KLRG1	Killer cell lectin like receptor G1	Q96E93
KLRK1	Killer cell lectin like receptor K1	P26718
LAG3	Lymphocyte activating 3	P18627
LAIR2	Leukocyte associated immunoglobulin like receptor 2	Q6ISS4
LAT	Linker for activation of T cells	O43561
LBH	LBH regulator of WNT signaling pathway	Q53QV2
LGR6	Leucine rich repeat containing G protein-coupled receptor 6	Q9HBX8
LIM2	Lens intrinsic membrane protein 2	P55344
LLGL2	LLGL scribble cell polarity complex component 2	Q6P1M3
LY9	Lymphocyte antigen 9	Q9HBG7
MT1F	Metallothionein 1F	P04733
MYBL1	MYB proto-oncogene like 1	P10243
MYO6	Myosin VI	Q9UM54
NEIL1	Nei like DNA glycosylase 1	Q96FI4
NMT2	N-myristoyltransferase 2	O60551
NMUR1	Neuromedin U receptor 1	Q9HB89
NPDC1	Neural proliferation, differentiation and control 1	Q9NQX5
NSG1	Neuronal vesicle trafficking associated 1	P42857
NUDT11	Nudix hydrolase 11	Q96G61
NUMBL	NUMB like endocytic adaptor protein	Q9Y6R0
OSBPL5	Oxysterol binding protein like 5	Q9H0X9
P2RX7	Purinergic receptor P2X 7	Q99572
P3H4	Prolyl 3-hydroxylase family member 4 (inactive)	Q92791
PBX4	PBX homeobox 4	Q9BYU1
PDCD1	Programmed cell death 1	Q15116
PDGFD	Platelet derived growth factor D	Q9GZP0
PLCG1	Phospholipase C gamma 1	P19174
PLPP2	Phospholipid phosphatase 2	O43688
PODN	Podocan	Q7Z5L7
PPP2R2B	Protein phosphatase 2 regulatory subunit Bbeta	Q00005
PRDM1	PR/SET domain 1	O75626
PRKCH	Protein kinase C eta	P24723
PRSS23	Serine protease 23	O95084
PTCH1	Patched 1	Q13635
PTGDR	Prostaglandin D2 receptor	Q13258
PTPN4	Protein tyrosine phosphatase non-receptor type 4	P29074
RAB27B	RAB27B, member RAS oncogene family	O00194
RALGDS	Ral guanine nucleotide dissociation stimulator	Q12967
RASGRF2	Ras protein specific guanine nucleotide releasing factor 2	O14827
RCAN2	Regulator of calcineurin 2	Q14206
RLN2	Relaxin 2	P04090
S1PR5	Sphingosine-1-phosphate receptor 5	Q9H228
SCML4	Scm polycomb group protein like 4	Q8N228
SGCE	Sarcoglycan epsilon	O43556
SLA2	Src like adaptor 2	Q9H6Q3
SLC25A42	Solute carrier family 25 member 42	Q86VD7
SLFN5	Schlafen family member 5	Q08AF3
SPEF2	Sperm flagellar 2	Q9C093
SPOCK2	SPARC (osteonectin), cwcv and kazal like domains proteoglycan 2	Q92563
SPON2	Spondin 2	Q9BUD6
STXBP6	Syntaxin binding protein 6	Q8NFX7
SYTL2	Synaptotagmin like 2	Q9HCH5
TAFA1	TAFA chemokine like family member 1	Q7Z5A9
TGFBR3	Transforming growth factor beta receptor 3	Q03167
TJP3	Tight junction protein 3	O95049
TLR3	Toll like receptor 3	O15455
TM4SF19	Transmembrane 4 L six family member 19	Q96DZ7
TMEM132C	Transmembrane protein 132C	Q8N3T6
TMEM255A	Transmembrane protein 255A	Q5JRV8
TRAJ43	T cell receptor alpha joining 43
TRAJ45	T cell receptor alpha joining 45
TRAJ47	T cell receptor alpha joining 47
TRAJ59	T cell receptor alpha joining 59 (non-functional)
TRBJ2-2P	T cell receptor beta joining 2-2P (non-functional)
TRBJ2-3	T cell receptor beta joining 2-3	A0A0B4J200
TRDJ1	T cell receptor delta joining 1	A0A075B706
TRDJ4	T cell receptor delta joining 4
TRDV2	T cell receptor delta variable 2	A0JD36
TRGC2	T cell receptor gamma constant 2
TRGJP2	T cell receptor gamma joining P2
TRGV10	T cell receptor gamma variable 10 (non-functional)	A0A0A0MS01
TRGV11	T cell receptor gamma variable 11 (non-functional)	A0A075B6L2
TRGV3	T cell receptor gamma variable 3	P03979
TRGV4	T cell receptor gamma variable 4	A0A0C4DH28
TRGV8	T cell receptor gamma variable 8	A0A0C4DH27
TRGV9	T cell receptor gamma variable 9	Q99603
TSPOAP1	TSPO associated protein 1	O95153
TTC38	Tetratricopeptide repeat domain 38	Q5R3I4
ULBP2	UL16 binding protein 2	Q9BZM5
VIT	Vitrin	Q6UXI7
WNT1	Wnt family member 1	P04628
ZAP70	Zeta chain of T cell receptor associated protein kinase 70	P43403
ZBTB16	Zinc finger and BTB domain containing 16	Q05516
CPB1	Carboxypeptidase B1	P15086
TSACC	TSSK6 activating cochaperone	Q96A04
PDE6G	Phosphodiesterase 6G	P18545
DEFA3	Defensin alpha 3	P59666
DEFA4	Defensin alpha 4	P12838
TRBV12-4	T cell receptor beta variable 12-4	A0A0B4J2E0
TRBV14	T cell receptor beta variable 14	A0A5B0
SERPINA1	Serpin family A member 1	P01009
FXYD7	FXYD domain containing ion transport regulator 7	P58549
TEX54	Testis expressed 54	A0A1B0GVG6
TRBC2	T cell receptor beta constant 2	A0A5B9
TRAV41	T cell receptor alpha variable 41	A0A0B4J266
RHOXF1P3	Rhox homeobox family member 1 pseudogene 3
TRBV28	T cell receptor beta variable 28	A0A5B6
DEFA1	Defensin alpha 1	P59665
TRBV20-1	T cell receptor beta variable 20-1	A0A075B6N2
TRAV26-2	T cell receptor alpha variable 26-2	A0A0B4J265
LEF1	Lymphoid enhancer binding factor 1	Q9UJU2
TRBC1	T cell receptor beta constant 1	P01850
TRAT1	T cell receptor associated transmembrane adaptor 1	Q6PIZ9
TRBV4-1	T cell receptor beta variable 4-1	A0A577
TRBV5-1	T cell receptor beta variable 5-1	A0A578
FHIT	Fragile histidine triad diadenosine triphosphatase	P49789
FHL3	Four and a half LIM domains 3	Q13643
TRBV3-1	T cell receptor beta variable 3-1	A0A576
TRAV13-2	T cell receptor alpha variable 13-2	A0A0B4J235
ATF5	Activating transcription factor 5	Q9Y2D1
SLC4A10	Solute carrier family 4 member 10	Q6U841
TRAV22	T cell receptor alpha variable 22	A0A0B4J277
CNP	2',3'-cyclic nucleotide 3' phosphodiesterase	P09543
TRAV36DV7	T cell receptor alpha variable 36/delta variable 7	A0A075B6V5
BLK	BLK proto-oncogene, Src family tyrosine kinase	P51451
TRAV21	T cell receptor alpha variable 21	A0A0B4J279
CRTAM	Cytotoxic and regulatory T cell molecule	O95727
CD8B	CD8b molecule	P10966
TRBV19	T cell receptor beta variable 19	A0A075B6N1
TRBV27	T cell receptor beta variable 27	A0A0K0K1C4
C12orf42	Chromosome 12 open reading frame 42	Q96LP6
CD8A	CD8a molecule	P01732
DMKN	Dermokine	Q6E0U4
TCF7	Transcription factor 7	P36402
TRAV29DV5	T cell receptor alpha variable 29/delta variable 5	P04437
TRBV7-9	T cell receptor beta variable 7-9	P04435
GPA33	Glycoprotein A33	Q99795
HMGB2	High mobility group box 2	P26583
ROPN1L	Rhophilin associated tail protein 1 like	Q96C74
TRAV18	T cell receptor alpha variable 18	A0A075B6X5
TRAV23DV6	T cell receptor alpha variable 23/delta variable 6	A0A075B6W5
TRAV38-2DV8	T cell receptor alpha variable 38-2/delta variable 8	A0JD32
TRAV8-4	T cell receptor alpha variable 8-4	P01737
TRBJ1-3	T cell receptor beta joining 1-3	A0A0J9YWP8
CLC	Charcot-Leyden crystal galectin	Q05315
CLPB	Caseinolytic mitochondrial matrix peptidase chaperone subunit B	Q9H078
HBB	Hemoglobin subunit beta	P68871
TRAJ40	T cell receptor alpha joining 40
TRBJ1-2	T cell receptor beta joining 1-2	A0A0J9YX06
TRBV6-5	T cell receptor beta variable 6-5	A0A0K0K1A5
TRBV7-2	T cell receptor beta variable 7-2	A0A1B0GXF2
CMTM1	CKLF like MARVEL transmembrane domain containing 1	Q8IZ96
RTKN2	Rhotekin 2	Q8IZC4
SRGN	Serglycin	P10124
TRAV19	T cell receptor alpha variable 19	A0A0A6YYK7
TRAV24	T cell receptor alpha variable 24	A0A0B4J272
TRBJ1-4	T cell receptor beta joining 1-4	A0A0J9YXG5
TRBV30	T cell receptor beta variable 30	A0A0K0K1B3
TRGJP1	T cell receptor gamma joining P1
ZNF106	Zinc finger protein 106	Q9H2Y7
BTLA	B and T lymphocyte associated	Q7Z6A9
CAMKK2	Calcium/calmodulin dependent protein kinase kinase 2	Q96RR4
CES1	Carboxylesterase 1	P23141
FCGR2B	Fc gamma receptor IIb	P31994
GZMK	Granzyme K	P49863
NPC2	NPC intracellular cholesterol transporter 2	P61916
SPNS3	Sphingolipid transporter 3 (putative)	Q6ZMD2
TRAJ12	T cell receptor alpha joining 12
TRAJ22	T cell receptor alpha joining 22
TRAV8-2	T cell receptor alpha variable 8-2	A0A0B4J237
TRBJ1-1	T cell receptor beta joining 1-1	A0A0J9YXA8
ADA	Adenosine deaminase	P00813
ETV2	ETS variant transcription factor 2	O00321
FHL2	Four and a half LIM domains 2	Q14192
GNGT2	G protein subunit gamma transducin 2	O14610
OSM	Oncostatin M	P13725
PPM1N	Protein phosphatase, Mg2+/Mn2+ dependent 1N (putative)	Q8N819
RGL4	Ral guanine nucleotide dissociation stimulator like 4	Q8IZJ4
SLAMF1	Signaling lymphocytic activation molecule family member 1	Q13291
SPN	Sialophorin	P16150
TRABD2A	TraB domain containing 2A	Q86V40
TRAV13-1	T cell receptor alpha variable 13-1	A0A0B4J241
TRAV38-1	T cell receptor alpha variable 38-1	A0A0B4J264
TRBV5-4	T cell receptor beta variable 5-4	A0A0C4DH59
TRBV7-3	T cell receptor beta variable 7-3	A0A075B6L6
USP13	Ubiquitin specific peptidase 13	Q92995
AK5	Adenylate kinase 5	Q9Y6K8
AP1S2	Adaptor related protein complex 1 subunit sigma 2	P56377
ENSG00000288796	Novel protein
FCN1	Ficolin 1	O00602
FHL1	Four and a half LIM domains 1	Q13642
ICOS	Inducible T cell costimulator	Q9Y6W8
IGHJ4	Immunoglobulin heavy joining 4
NSMF	NMDA receptor synaptonuclear signaling and neuronal migration factor	Q6X4W1
PDLIM5	PDZ and LIM domain 5	Q96HC4
RTN4R	Reticulon 4 receptor	Q9BZR6
S100A12	S100 calcium binding protein A12	P80511
SIRPG	Signal regulatory protein gamma	Q9P1W8
TIGIT	T cell immunoreceptor with Ig and ITIM domains	Q495A1
TMIGD2	Transmembrane and immunoglobulin domain containing 2	Q96BF3
TNFSF14	TNF superfamily member 14	O43557
TRAC	T cell receptor alpha constant	P01848
TRAJ58	T cell receptor alpha joining 58 (non-functional)
TRAV12-1	T cell receptor alpha variable 12-1	A0A0B4J245
APH1B	Aph-1 homolog B, gamma-secretase subunit	Q8WW43
BCL2A1	BCL2 related protein A1	Q16548
C19orf47	Chromosome 19 open reading frame 47	Q8N9M1
CAMK4	Calcium/calmodulin dependent protein kinase IV	Q16566
CD72	CD72 molecule	P21854
CFH	Complement factor H	P08603
CFP	Complement factor properdin	P27918
ENSG00000273047	Novel transcript, LIME1-SLC2A4RG readthrough
FCRL3	Fc receptor like 3	Q96P31
ICAM4	Intercellular adhesion molecule 4 (Landsteiner-Wiener blood group)	Q14773
IL1RAP	Interleukin 1 receptor accessory protein	Q9NPH3
MLC1	Modulator of VRAC current 1	Q15049
NUF2	NUF2 component of NDC80 kinetochore complex	Q9BZD4
PLAUR	Plasminogen activator, urokinase receptor	Q03405
STX11	Syntaxin 11	O75558
SULT1A3	Sulfotransferase family 1A member 3	P0DMM9
TRAJ4	T cell receptor alpha joining 4
TRAV1-2	T cell receptor alpha variable 1-2	A0A0B4J238
TRAV30	T cell receptor alpha variable 30	A0A087WSZ9
TRBJ1-6	T cell receptor beta joining 1-6	A0A0J9YWX3
TRBJ2-1	T cell receptor beta joining 2-1	A0A0A0MTA7
TRBJ2-5	T cell receptor beta joining 2-5
TTYH2	Tweety family member 2	Q9BSA4
USP44	Ubiquitin specific peptidase 44	Q9H0E7
ADGRG5	Adhesion G protein-coupled receptor G5	Q8IZF4
ALDH6A1	Aldehyde dehydrogenase 6 family member A1	Q02252
ALS2	Alsin Rho guanine nucleotide exchange factor ALS2	Q96Q42
BST1	Bone marrow stromal cell antigen 1	Q10588
CCR6	C-C motif chemokine receptor 6	P51684
CD28	CD28 molecule	P10747
CD79A	CD79a molecule	P11912
CDKN3	Cyclin dependent kinase inhibitor 3	Q16667
CELA1	Chymotrypsin like elastase 1	Q9UNI1
ENSG00000281179	Novel gene identicle to IGHV1OR15-1
ENSG00000288623	Novel protein
FYB1	FYN binding protein 1	O15117
GCA	Grancalcin	P28676
GCNT1	Glucosaminyl (N-acetyl) transferase 1	Q02742
GP1BB	Glycoprotein Ib platelet subunit beta	P13224
HBA2	Hemoglobin subunit alpha 2	P69905
IGHV1OR15-1	Immunoglobulin heavy variable 1/OR15-1 (non-functional)
IGKJ1	Immunoglobulin kappa joining 1	A0A0A0MT89
IL18RAP	Interleukin 18 receptor accessory protein	O95256
IL23A	Interleukin 23 subunit alpha	Q9NPF7
IL4I1	Interleukin 4 induced 1	Q96RQ9
INSIG1	Insulin induced gene 1	O15503
KRBA2	KRAB-A domain containing 2	Q6ZNG9
LILRB1	Leukocyte immunoglobulin like receptor B1
MS4A1	Membrane spanning 4-domains A1	P11836
MTHFS	Methenyltetrahydrofolate synthetase	P49914
MVB12B	Multivesicular body subunit 12B	Q9H7P6
MYO1F	Myosin IF	O00160
NCR3	Natural cytotoxicity triggering receptor 3	O14931
NFKBIZ	NFKB inhibitor zeta	Q9BYH8
NKX3-1	NK3 homeobox 1	Q99801
PCLAF	PCNA clamp associated factor	Q15004
PSTPIP2	Proline-serine-threonine phosphatase interacting protein 2	Q9H939
PTP4A3	Protein tyrosine phosphatase 4A3	O75365
RALB	RAS like proto-oncogene B	P11234
RNF227	Ring finger protein 227	A6NIN4
SH3TC1	SH3 domain and tetratricopeptide repeats 1	Q8TE82
SLCO4C1	Solute carrier organic anion transporter family member 4C1	Q6ZQN7
SP140	SP140 nuclear body protein	Q13342
STX3	Syntaxin 3	Q13277
TMEM156	Transmembrane protein 156	Q8N614
TMEM171	Transmembrane protein 171	Q8WVE6
TMEM176B	Transmembrane protein 176B	Q3YBM2
TOX	Thymocyte selection associated high mobility group box	O94900
TRAJ11	T cell receptor alpha joining 11
TRAJ18	T cell receptor alpha joining 18
TRAJ20	T cell receptor alpha joining 20
TRAJ21	T cell receptor alpha joining 21
TRAJ23	T cell receptor alpha joining 23
TRAJ3	T cell receptor alpha joining 3	A0A075B6Y3
TRAJ33	T cell receptor alpha joining 33
TRAJ36	T cell receptor alpha joining 36
TRAJ38	T cell receptor alpha joining 38
TRAJ50	T cell receptor alpha joining 50
TRAJ57	T cell receptor alpha joining 57
TRAJ6	T cell receptor alpha joining 6
TRAV12-2	T cell receptor alpha variable 12-2	A0A075B6T6
TRGV2	T cell receptor gamma variable 2	A0A075B6R0
ZFP57	ZFP57 zinc finger protein	Q9NU63
ALAS1	5'-aminolevulinate synthase 1	P13196
ALOX5AP	Arachidonate 5-lipoxygenase activating protein	P20292
ASB2	Ankyrin repeat and SOCS box containing 2	Q96Q27
AZIN2	Antizyme inhibitor 2	Q96A70
CAPN12	Calpain 12	Q6ZSI9
CD27	CD27 molecule	P26842
CD79B	CD79b molecule	P40259
CRIP2	Cysteine rich protein 2	P52943
ENSG00000255641	Novel protein
ENSG00000265118	Novel protein
EXOC6	Exocyst complex component 6	Q8TAG9
FUT7	Fucosyltransferase 7	Q11130
FXYD2	FXYD domain containing ion transport regulator 2	P54710
GAS7	Growth arrest specific 7	O60861
GPR15	G protein-coupled receptor 15	P49685
GPR25	G protein-coupled receptor 25	O00155
H2AC12	H2A clustered histone 12	Q96KK5
H4C2	H4 clustered histone 2	P62805
HBA1	Hemoglobin subunit alpha 1	P69905
HMOX1	Heme oxygenase 1	P09601
IGHM	Immunoglobulin heavy constant mu	P01871
IGKJ5	Immunoglobulin kappa joining 5
IGKV3-11	Immunoglobulin kappa variable 3-11	P04433
KIF1B	Kinesin family member 1B	O60333
KLRC3	Killer cell lectin like receptor C3	Q07444
MICAL2	Microtubule associated monooxygenase, calponin and LIM domain containing 2	O94851
MNDA	Myeloid cell nuclear differentiation antigen	P41218
MSR1	Macrophage scavenger receptor 1	P21757
NAALADL1	N-acetylated alpha-linked acidic dipeptidase like 1	Q9UQQ1
PEA15	Proliferation and apoptosis adaptor protein 15	Q15121
PRSS21	Serine protease 21	Q9Y6M0
RFLNB	Refilin B	Q8N5W9
RRP12	Ribosomal RNA processing 12 homolog	Q5JTH9
SATB1	SATB homeobox 1	Q01826
SCGB3A1	Secretoglobin family 3A member 1	Q96QR1
SLC31A2	Solute carrier family 31 member 2	O15432
SWT1	SWT1 RNA endoribonuclease homolog	Q5T5J6
TEX30	Testis expressed 30	Q5JUR7
TKT	Transketolase	P29401
TMOD2	Tropomodulin 2	Q9NZR1
TRAJ42	T cell receptor alpha joining 42	A0A075B6Y9
TRAV5	T cell receptor alpha variable 5	A0A0B4J249
TRAV8-3	T cell receptor alpha variable 8-3	A0A0A6YYJ7
TRBV24-1	T cell receptor beta variable 24-1	A0A075B6N3
VSIG1	V-set and immunoglobulin domain containing 1	Q86XK7
AAMDC	Adipogenesis associated Mth938 domain containing	Q9H7C9
ABCB1	ATP binding cassette subfamily B member 1	P08183
ABCG1	ATP binding cassette subfamily G member 1	P45844
ABHD15	Abhydrolase domain containing 15	Q6UXT9
ABHD2	Abhydrolase domain containing 2, acylglycerol lipase	P08910
ABHD4	Abhydrolase domain containing 4, N-acyl phospholipase B	Q8TB40
ABHD5	Abhydrolase domain containing 5, lysophosphatidic acid acyltransferase	Q8WTS1
ABI3	ABI family member 3	Q9P2A4
ABLIM1	Actin binding LIM protein 1	O14639
ABTB1	Ankyrin repeat and BTB domain containing 1	Q969K4
ABTB3	Ankyrin repeat and BTB domain containing 3	A6QL63
ACACB	Acetyl-CoA carboxylase beta	O00763
ACAP2	ArfGAP with coiled-coil, ankyrin repeat and PH domains 2	Q15057
ACOT7	Acyl-CoA thioesterase 7	O00154
ACOX1	Acyl-CoA oxidase 1	Q15067
ACP2	Acid phosphatase 2, lysosomal	P11117
ACP5	Acid phosphatase 5, tartrate resistant	P13686
ACSL1	Acyl-CoA synthetase long chain family member 1	P33121
ACSM3	Acyl-CoA synthetase medium chain family member 3	Q53FZ2
ACSS2	Acyl-CoA synthetase short chain family member 2	Q9NR19
ACTA2	Actin alpha 2, smooth muscle	P62736
ACTN1	Actinin alpha 1	P12814
ACTR8	Actin related protein 8	Q9H981
ADAM15	ADAM metallopeptidase domain 15	Q13444
ADAM19	ADAM metallopeptidase domain 19	Q9H013
ADAM8	ADAM metallopeptidase domain 8	P78325
ADAT3	Adenosine deaminase tRNA specific 3
AGK	Acylglycerol kinase	Q53H12
AGPAT3	1-acylglycerol-3-phosphate O-acyltransferase 3	Q9NRZ7
AIF1	Allograft inflammatory factor 1	P55008
AIM2	Absent in melanoma 2	O14862
AKT1	AKT serine/threonine kinase 1	P31749
AMBRA1	Autophagy and beclin 1 regulator 1	Q9C0C7
AMN1	Antagonist of mitotic exit network 1 homolog	Q8IY45
AMPD2	Adenosine monophosphate deaminase 2	Q01433
ANXA1	Annexin A1	P04083
ANXA11	Annexin A11	P50995
ANXA2	Annexin A2	P07355
AOAH	Acyloxyacyl hydrolase	P28039
AP2A1	Adaptor related protein complex 2 subunit alpha 1	O95782
APAF1	Apoptotic peptidase activating factor 1	O14727
APBB1	Amyloid beta precursor protein binding family B member 1	O00213
APBB1IP	Amyloid beta precursor protein binding family B member 1 interacting protein	Q7Z5R6
APLP2	Amyloid beta precursor like protein 2	Q06481
APPL1	Adaptor protein, phosphotyrosine interacting with PH domain and leucine zipper 1	Q9UKG1
APPL2	Adaptor protein, phosphotyrosine interacting with PH domain and leucine zipper 2	Q8NEU8
AQP3	Aquaporin 3 (Gill blood group)	Q92482
ARHGAP10	Rho GTPase activating protein 10	A1A4S6
ARHGAP25	Rho GTPase activating protein 25	P42331
ARHGAP26	Rho GTPase activating protein 26	Q9UNA1
ARHGAP9	Rho GTPase activating protein 9	Q9BRR9
ARL4D	ADP ribosylation factor like GTPase 4D	P49703
ARL5A	ADP ribosylation factor like GTPase 5A	Q9Y689
ARL6IP6	ADP ribosylation factor like GTPase 6 interacting protein 6	Q8N6S5
ARRB1	Arrestin beta 1	P49407
ARRDC3	Arrestin domain containing 3	Q96B67
ARSB	Arylsulfatase B	P15848
ASCL2	Achaete-scute family bHLH transcription factor 2	Q99929
ASF1B	Anti-silencing function 1B histone chaperone	Q9NVP2
ASPH	Aspartate beta-hydroxylase	Q12797
ASRGL1	Asparaginase and isoaspartyl peptidase 1	Q7L266
ATG101	Autophagy related 101	Q9BSB4
ATG16L2	Autophagy related 16 like 2	Q8NAA4
ATG2A	Autophagy related 2A	Q2TAZ0
ATL1	Atlastin GTPase 1	Q8WXF7
ATOSB	Atos homolog B	Q7L5A3
ATP10D	ATPase phospholipid transporting 10D (putative)	Q9P241
ATP13A2	ATPase cation transporting 13A2	Q9NQ11
ATP1B1	ATPase Na+/K+ transporting subunit beta 1	P05026
ATP6V0A2	ATPase H+ transporting V0 subunit a2	Q9Y487
ATP6V0B	ATPase H+ transporting V0 subunit b	Q99437
ATP6V1A	ATPase H+ transporting V1 subunit A	P38606
ATP6V1B2	ATPase H+ transporting V1 subunit B2	P21281
ATP8B2	ATPase phospholipid transporting 8B2	P98198
ATXN7	Ataxin 7	O15265
AUTS2	Activator of transcription and developmental regulator AUTS2	Q8WXX7
B3GNT7	UDP-GlcNAc:betaGal beta-1,3-N-acetylglucosaminyltransferase 7	Q8NFL0
B3GNT8	UDP-GlcNAc:betaGal beta-1,3-N-acetylglucosaminyltransferase 8	Q7Z7M8
B4GALT1	Beta-1,4-galactosyltransferase 1	P15291
B4GALT5	Beta-1,4-galactosyltransferase 5	O43286
B9D2	B9 domain containing 2	Q9BPU9
BACH1	BTB domain and CNC homolog 1	O14867
BAIAP2	BAR/IMD domain containing adaptor protein 2	Q9UQB8
BAZ1A	Bromodomain adjacent to zinc finger domain 1A	Q9NRL2
BAZ2B	Bromodomain adjacent to zinc finger domain 2B	Q9UIF8
BCAS4	Breast carcinoma amplified sequence 4	Q8TDM0
BCL6	BCL6 transcription repressor	P41182
BEX3	Brain expressed X-linked 3	Q00994
BHLHE40	Basic helix-loop-helix family member e40	O14503
BIK	BCL2 interacting killer	Q13323
BIRC3	Baculoviral IAP repeat containing 3	Q13489
BIRC6	Baculoviral IAP repeat containing 6	Q9NR09
BIVM	Basic, immunoglobulin-like variable motif containing	Q86UB2
BLVRB	Biliverdin reductase B	P30043
BLZF1	Basic leucine zipper nuclear factor 1	Q9H2G9
BOD1L1	Biorientation of chromosomes in cell division 1 like 1	Q8NFC6
BRCA1	BRCA1 DNA repair associated	P38398
BSDC1	BSD domain containing 1	Q9NW68
BTG3	BTG anti-proliferation factor 3	Q14201
C12orf75	Chromosome 12 open reading frame 75	Q8TAD7
C12orf76	Chromosome 12 open reading frame 76
C1orf198	Chromosome 1 open reading frame 198	Q9H425
C20orf27	Chromosome 20 open reading frame 27	Q9GZN8
C21orf91	Chromosome 21 open reading frame 91	Q9NYK6
C2CD3	C2 domain containing 3 centriole elongation regulator	Q4AC94
C3AR1	Complement C3a receptor 1	Q16581
C3orf62	Chromosome 3 open reading frame 62	Q6ZUJ4
C5orf22	Chromosome 5 open reading frame 22	Q49AR2
C7orf25	Chromosome 7 open reading frame 25	Q9BPX7
C8orf44-SGK3	C8orf44-SGK3 readthrough
C9orf72	C9orf72-SMCR8 complex subunit	Q96LT7
CALHM6	Calcium homeostasis modulator family member 6	Q5R3K3
CAMK1D	Calcium/calmodulin dependent protein kinase ID	Q8IU85
CAMK2G	Calcium/calmodulin dependent protein kinase II gamma	Q13555
CAPG	Capping actin protein, gelsolin like	P40121
CARD11	Caspase recruitment domain family member 11	Q9BXL7
CARD6	Caspase recruitment domain family member 6	Q9BX69
CASP3	Caspase 3	P42574
CASS4	Cas scaffold protein family member 4	Q9NQ75
CAT	Catalase	P04040
CC2D1B	Coiled-coil and C2 domain containing 1B	Q5T0F9
CCDC102B	Coiled-coil domain containing 102B	Q68D86
CCDC125	Coiled-coil domain containing 125	Q86Z20
CCDC126	Coiled-coil domain containing 126	Q96EE4
CCDC146	Coiled-coil domain containing 146	Q8IYE0
CCDC186	Coiled-coil domain containing 186	Q7Z3E2
CCDC50	Coiled-coil domain containing 50	Q8IVM0
CCDC88A	Coiled-coil domain containing 88A	Q3V6T2
CCL4L2	C-C motif chemokine ligand 4 like 2	Q8NHW4
CCNY	Cyclin Y	Q8ND76
CCPG1	Cell cycle progression 1	Q9ULG6
CCR2	C-C motif chemokine receptor 2	P41597
CCR5	C-C motif chemokine receptor 5	P51681
CCR7	C-C motif chemokine receptor 7	P32248
CD14	CD14 molecule	P08571
CD200R1	CD200 receptor 1	Q8TD46
CD244	CD244 molecule	Q9BZW8
CD2AP	CD2 associated protein	Q9Y5K6
CD36	CD36 molecule	P16671
CD38	CD38 molecule	P28907
CD4	CD4 molecule	P01730
CD40	CD40 molecule	P25942
CD46	CD46 molecule	P15529
CD5	CD5 molecule	P06127
CD55	CD55 molecule (Cromer blood group)	P08174
CD63	CD63 molecule	P08962
CD68	CD68 molecule	P34810
CD7	CD7 molecule	P09564
CD70	CD70 molecule	P32970
CD74	CD74 molecule	P04233
CD81	CD81 molecule	P60033
CD82	CD82 molecule	P27701
CD9	CD9 molecule	P21926
CDADC1	Cytidine and dCMP deaminase domain containing 1	Q9BWV3
CDC14B	Cell division cycle 14B	O60729
CDCA7	Cell division cycle associated 7	Q9BWT1
CDCA7L	Cell division cycle associated 7 like	Q96GN5
CDK11A	Cyclin dependent kinase 11A	Q9UQ88
CDKN2A	Cyclin dependent kinase inhibitor 2A	P42771, Q8N726
CDYL	Chromodomain Y like	Q9Y232
CEBPD	CCAAT enhancer binding protein delta	P49716
CENPM	Centromere protein M	Q9NSP4
CEP128	Centrosomal protein 128	Q6ZU80
CEP19	Centrosomal protein 19	Q96LK0
CEP43	Centrosomal protein 43	O95684
CEP63	Centrosomal protein 63	Q96MT8
CEP72	Centrosomal protein 72	Q9P209
CEP78	Centrosomal protein 78	Q5JTW2
CEP85	Centrosomal protein 85	Q6P2H3
CFD	Complement factor D	P00746
CFLAR	CASP8 and FADD like apoptosis regulator	O15519
CHEK1	Checkpoint kinase 1	O14757
CHI3L2	Chitinase 3 like 2	Q15782
CHPF	Chondroitin polymerizing factor	Q8IZ52
CHST11	Carbohydrate sulfotransferase 11	Q9NPF2
CHST14	Carbohydrate sulfotransferase 14	Q8NCH0
CHST7	Carbohydrate sulfotransferase 7	Q9NS84
CIR1	Corepressor interacting with RBPJ, CIR1	Q86X95
CITED2	Cbp/p300 interacting transactivator with Glu/Asp rich carboxy-terminal domain 2	Q99967
CKAP4	Cytoskeleton associated protein 4	Q07065
CKLF	Chemokine like factor	Q9UBR5
CKS2	CDC28 protein kinase regulatory subunit 2	P33552
CLASP1	Cytoplasmic linker associated protein 1	Q7Z460
CLEC2B	C-type lectin domain family 2 member B	Q92478
CLIC3	Chloride intracellular channel 3	O95833
CLIC5	Chloride intracellular channel 5	Q9NZA1
CLINT1	Clathrin interactor 1	Q14677
CLIP4	CAP-Gly domain containing linker protein family member 4	Q8N3C7
CLN8	CLN8 transmembrane ER and ERGIC protein	Q9UBY8
CLSTN3	Calsyntenin 3	Q9BQT9
CLU	Clusterin	P10909
CMC1	C-X9-C motif containing 1	Q7Z7K0
CMKLR1	Chemerin chemokine-like receptor 1	Q99788
CNFN	Cornifelin	Q9BYD5
CNN3	Calponin 3	Q15417
CNR2	Cannabinoid receptor 2	P34972
COLGALT1	Collagen beta(1-O)galactosyltransferase 1	Q8NBJ5
COLQ	Collagen like tail subunit of asymmetric acetylcholinesterase	Q9Y215
COQ7	Coenzyme Q7, hydroxylase	Q99807
CORO1B	Coronin 1B	Q9BR76
COTL1	Coactosin like F-actin binding protein 1	Q14019
CPD	Carboxypeptidase D	O75976
CPPED1	Calcineurin like phosphoesterase domain containing 1	Q9BRF8
CPQ	Carboxypeptidase Q	Q9Y646
CPVL	Carboxypeptidase vitellogenic like	Q9H3G5
CRACR2A	Calcium release activated channel regulator 2A	Q9BSW2
CRBN	Cereblon	Q96SW2
CREBRF	CREB3 regulatory factor	Q8IUR6
CREG1	Cellular repressor of E1A stimulated genes 1	O75629
CRTAP	Cartilage associated protein	O75718
CRTC3	CREB regulated transcription coactivator 3	Q6UUV7
CSAD	Cysteine sulfinic acid decarboxylase	Q9Y600
CSGALNACT1	Chondroitin sulfate N-acetylgalactosaminyltransferase 1	Q8TDX6
CSNK1E	Casein kinase 1 epsilon	P49674
CSRNP1	Cysteine and serine rich nuclear protein 1	Q96S65
CST3	Cystatin C	P01034
CTNNBIP1	Catenin beta interacting protein 1	Q9NSA3
CTSB	Cathepsin B	P07858
CTSH	Cathepsin H	P09668
CTSS	Cathepsin S	P25774
CUX1	Cut like homeobox 1	P39880, Q13948
CWC25	CWC25 spliceosome associated protein homolog	Q9NXE8
CX3CR1	C-X3-C motif chemokine receptor 1	P49238
CXCR1	C-X-C motif chemokine receptor 1	P25024
CXCR2	C-X-C motif chemokine receptor 2	P25025
CXCR3	C-X-C motif chemokine receptor 3	P49682
CXCR6	C-X-C motif chemokine receptor 6	O00574
CXXC5	CXXC finger protein 5	Q7LFL8
CYB561A3	Cytochrome b561 family member A3	Q8NBI2
CYB5R4	Cytochrome b5 reductase 4	Q7L1T6
CYBA	Cytochrome b-245 alpha chain	P13498
CYBRD1	Cytochrome b reductase 1	Q53TN4
CYP4F22	Cytochrome P450 family 4 subfamily F member 22	Q6NT55
CYSTM1	Cysteine rich transmembrane module containing 1	Q9H1C7
DAB2	DAB adaptor protein 2	P98082
DAPK2	Death associated protein kinase 2	Q9UIK4
DCPS	Decapping enzyme, scavenger	Q96C86
DCUN1D2	Defective in cullin neddylation 1 domain containing 2	Q6PH85
DDIT3	DNA damage inducible transcript 3	P35638
DDX24	DEAD-box helicase 24	Q9GZR7
DDX60L	DExD/H-box 60 like	Q5H9U9
DEGS2	Delta 4-desaturase, sphingolipid 2	Q6QHC5
DENND6A	DENN domain containing 6A	Q8IWF6
DENR	Density regulated re-initiation and release factor	O43583
DEPDC5	DEP domain containing 5, GATOR1 subcomplex subunit	O75140
DGCR6	DiGeorge syndrome critical region gene 6	Q14129
DGLUCY	D-glutamate cyclase	Q7Z3D6
DHRS12	Dehydrogenase/reductase 12	A0PJE2
DHRS13	Dehydrogenase/reductase 13	Q6UX07
DHX34	DExH-box helicase 34	Q14147
DNAJC2	DnaJ heat shock protein family (Hsp40) member C2	Q99543
DNAJC25-GNG10	DNAJC25-GNG10 readthrough
DNTTIP1	Deoxynucleotidyltransferase terminal interacting protein 1	Q9H147
DOK2	Docking protein 2	O60496
DPCD	Deleted in primary ciliary dyskinesia homolog (mouse)	Q9BVM2
DPEP2	Dipeptidase 2	Q9H4A9
DPP4	Dipeptidyl peptidase 4	P27487
DPYSL2	Dihydropyrimidinase like 2	Q16555
DUSP1	Dual specificity phosphatase 1	P28562
DUSP10	Dual specificity phosphatase 10	Q9Y6W6
DUSP28	Dual specificity phosphatase 28	Q4G0W2
DUSP5	Dual specificity phosphatase 5	Q16690
DUSP6	Dual specificity phosphatase 6	Q16828
DYNC2I2	Dynein 2 intermediate chain 2	Q96EX3
DYNC2LI1	Dynein cytoplasmic 2 light intermediate chain 1	Q8TCX1
DYSF	Dysferlin	O75923
EAF2	ELL associated factor 2	Q96CJ1
ECE1	Endothelin converting enzyme 1	P42892
EDARADD	EDAR associated death domain	Q8WWZ3
EEPD1	Endonuclease/exonuclease/phosphatase family domain containing 1	Q7L9B9
EFCAB7	EF-hand calcium binding domain 7	A8K855
EFHC2	EF-hand domain containing 2	Q5JST6
EFHD2	EF-hand domain family member D2	Q96C19
EGLN1	Egl-9 family hypoxia inducible factor 1	Q9GZT9
EHD3	EH domain containing 3	Q9NZN3
EIF2AK4	Eukaryotic translation initiation factor 2 alpha kinase 4	Q9P2K8
EIF4E3	Eukaryotic translation initiation factor 4E family member 3	Q8N5X7
ELAPOR1	Endosome-lysosome associated apoptosis and autophagy regulator 1	Q6UXG2
ELOVL4	ELOVL fatty acid elongase 4	Q9GZR5
ELP1	Elongator acetyltransferase complex subunit 1	O95163
ENG	Endoglin	P17813
ENSG00000187186	Novel protein
ENSG00000241489	Novel protein
ENSG00000276256
ENSG00000282988	Novel protein
ENSG00000287856	Novel protein
ENSG00000288681	Novel protein
ENSG00000288841	Novel protein
ENSG00000289768	Novel protein similar to Fc fragment of IgG, low affinity III, receptor (CD16a) proteins
ENTPD5	Ectonucleoside triphosphate diphosphohydrolase 5 (inactive)	O75356
EPHX2	Epoxide hydrolase 2	P34913
EPN2	Epsin 2	O95208
ERN1	Endoplasmic reticulum to nucleus signaling 1	O75460
ETV7	ETS variant transcription factor 7	Q9Y603
EVI2B	Ecotropic viral integration site 2B	P34910
EXOC3	Exocyst complex component 3	O60645
EXTL3	Exostosin like glycosyltransferase 3	O43909
F11R	F11 receptor	Q9Y624
FADS3	Fatty acid desaturase 3	Q9Y5Q0
FAH	Fumarylacetoacetate hydrolase	P16930
FAM110A	Family with sequence similarity 110 member A	Q9BQ89
FAM117A	Family with sequence similarity 117 member A	Q9C073
FAM174A	Family with sequence similarity 174 member A	Q8TBP5
FAM200B	Family with sequence similarity 200 member B	P0CF97
FAM3C	FAM3 metabolism regulating signaling molecule C	Q92520
FAM53C	Family with sequence similarity 53 member C	Q9NYF3
FAM8A1	Family with sequence similarity 8 member A1	Q9UBU6
FANCC	FA complementation group C	Q00597
FANCI	FA complementation group I	Q9NVI1
FAR2	Fatty acyl-CoA reductase 2	Q96K12
FAS	Fas cell surface death receptor	P25445
FBP1	Fructose-bisphosphatase 1	P09467
FBXL5	F-box and leucine rich repeat protein 5	Q9UKA1
FBXW7	F-box and WD repeat domain containing 7	Q969H0
FCER1G	Fc epsilon receptor Ig	P30273
FCGR3A	Fc gamma receptor IIIa	P08637
FCGR3B	Fc gamma receptor IIIb	O75015
FCGRT	Fc gamma receptor and transporter	P55899
FCHO2	FCH and mu domain containing endocytic adaptor 2	Q0JRZ9
FEZ2	Fasciculation and elongation protein zeta 2	Q9UHY8
FGF23	Fibroblast growth factor 23	Q9GZV9
FGL2	Fibrinogen like 2	Q14314
FKBP11	FKBP prolyl isomerase 11	Q9NYL4
FKBP15	FKBP prolyl isomerase family member 15	Q5T1M5
FKBP2	FKBP prolyl isomerase 2	P26885
FKBP8	FKBP prolyl isomerase 8	Q14318
FLOT1	Flotillin 1	O75955
FNDC3B	Fibronectin type III domain containing 3B	Q53EP0
FNIP1	Folliculin interacting protein 1	Q8TF40
FOSL2	FOS like 2, AP-1 transcription factor subunit	P15408
FOXO3	Forkhead box O3	O43524
FPR1	Formyl peptide receptor 1	P21462
FRAT2	FRAT regulator of WNT signaling pathway 2	O75474
FRYL	FRY like transcription coactivator	O94915
FXYD1	FXYD domain containing ion transport regulator 1	O00168
FZD3	Frizzled class receptor 3	Q9NPG1
G6PD	Glucose-6-phosphate dehydrogenase	P11413
GAA	Alpha glucosidase	P10253
GABARAPL1	GABA type A receptor associated protein like 1	Q9H0R8
GADD45A	Growth arrest and DNA damage inducible alpha	P24522
GALM	Galactose mutarotase	Q96C23
GALNT3	Polypeptide N-acetylgalactosaminyltransferase 3	Q14435
GALNT6	Polypeptide N-acetylgalactosaminyltransferase 6	Q8NCL4
GBF1	Golgi brefeldin A resistant guanine nucleotide exchange factor 1	Q92538
GBP5	Guanylate binding protein 5	Q96PP8
GCH1	GTP cyclohydrolase 1	P30793
GCNT4	Glucosaminyl (N-acetyl) transferase 4	Q9P109
GDPD5	Glycerophosphodiester phosphodiesterase domain containing 5	Q8WTR4
GFOD1	Glucose-fructose oxidoreductase domain containing 1	Q9NXC2
GGH	Gamma-glutamyl hydrolase	Q92820
GK	Glycerol kinase	P32189
GLUL	Glutamate-ammonia ligase	P15104
GMCL1	Germ cell-less 1, spermatogenesis associated	Q96IK5
GNG10	G protein subunit gamma 10	P50151
GNLY	Granulysin	P22749
GNS	Glucosamine (N-acetyl)-6-sulfatase	P15586
GPAT2	Glycerol-3-phosphate acyltransferase 2, mitochondrial	Q6NUI2
GPR171	G protein-coupled receptor 171	O14626
GPR183	G protein-coupled receptor 183	P32249
GPR19	G protein-coupled receptor 19	Q15760
GPR35	G protein-coupled receptor 35	Q9HC97
GRN	Granulin precursor	P28799
GSN	Gelsolin	P06396
GSR	Glutathione-disulfide reductase	P00390
GSTA4	Glutathione S-transferase alpha 4	O15217
GSTM4	Glutathione S-transferase mu 4	Q03013
GTF2A1	General transcription factor IIA subunit 1	P52655
GTF2H2C	GTF2H2 family member C	Q6P1K8
GTPBP2	GTP binding protein 2	Q9BX10
GZMB	Granzyme B	P10144
H1-2	H1.2 linker histone, cluster member	P16403
H2AC17	H2A clustered histone 17	P0C0S8
H2AC19	H2A clustered histone 19	Q6FI13
H2AC6	H2A clustered histone 6	Q93077
H2AC7	H2A clustered histone 7	P20671
H2BC15	H2B clustered histone 15	Q99877
H2BC18	H2B clustered histone 18	Q5QNW6
H2BC21	H2B clustered histone 21	Q16778
H2BC4	H2B clustered histone 4	P62807
H2BC9	H2B clustered histone 9	Q93079
H3-3A	H3.3 histone A	P84243
H3-3B	H3.3 histone B	P84243
H3C10	H3 clustered histone 10	P68431
H3C11	H3 clustered histone 11	P68431
H4C1	H4 clustered histone 1	P62805
H4C11	H4 clustered histone 11	P62805
H4C12	H4 clustered histone 12	P62805
H4C16	H4 histone 16	P62805
HACD1	3-hydroxyacyl-CoA dehydratase 1	B0YJ81
HACL1	2-hydroxyacyl-CoA lyase 1	Q9UJ83
HAPLN3	Hyaluronan and proteoglycan link protein 3	Q96S86
HAVCR2	Hepatitis A virus cellular receptor 2	Q8TDQ0
HCK	HCK proto-oncogene, Src family tyrosine kinase	P08631
HDAC9	Histone deacetylase 9	Q9UKV0
HEATR5A	HEAT repeat containing 5A	Q86XA9
HIF1A	Hypoxia inducible factor 1 subunit alpha	Q16665
HIGD1A	HIG1 hypoxia inducible domain family member 1A	Q9Y241
HILPDA	Hypoxia inducible lipid droplet associated	Q9Y5L2
HIP1R	Huntingtin interacting protein 1 related	O75146
HLA-DPA1	Major histocompatibility complex, class II, DP alpha 1	P20036
HLA-DPB1	Major histocompatibility complex, class II, DP beta 1	P04440
HLA-DQA1	Major histocompatibility complex, class II, DQ alpha 1	P01909
HLA-DQB1	Major histocompatibility complex, class II, DQ beta 1
HLA-DRA	Major histocompatibility complex, class II, DR alpha	P01903
HLA-DRB1	Major histocompatibility complex, class II, DR beta 1	P01911
HOXA10	Homeobox A10	P31260
HOXA9	Homeobox A9	P31269
HPGD	15-hydroxyprostaglandin dehydrogenase	P15428
HPSE	Heparanase	Q9Y251
HS3ST3B1	Heparan sulfate-glucosamine 3-sulfotransferase 3B1	Q9Y662
HSD17B11	Hydroxysteroid 17-beta dehydrogenase 11	Q8NBQ5
HSD17B4	Hydroxysteroid 17-beta dehydrogenase 4	P51659
HSH2D	Hematopoietic SH2 domain containing	Q96JZ2
HSPA6	Heat shock protein family A (Hsp70) member 6	P17066
HYAL3	Hyaluronidase 3	O43820
HYCC2	Hyccin PI4KA lipid kinase complex subunit 2	Q8IXS8
HYI	Hydroxypyruvate isomerase (putative)	Q5T013
ICAM3	Intercellular adhesion molecule 3	P32942
ID2	Inhibitor of DNA binding 2	Q02363
ID3	Inhibitor of DNA binding 3	Q02535
IDH3A	Isocitrate dehydrogenase (NAD(+)) 3 catalytic subunit alpha	P50213
IFI27L1	Interferon alpha inducible protein 27 like 1	Q96BM0
IFI30	IFI30 lysosomal thiol reductase	P13284
IFIT1	Interferon induced protein with tetratricopeptide repeats 1	P09914
IFIT2	Interferon induced protein with tetratricopeptide repeats 2	P09913
IFIT3	Interferon induced protein with tetratricopeptide repeats 3	O14879
IFITM2	Interferon induced transmembrane protein 2	Q01629
IFITM3	Interferon induced transmembrane protein 3	Q01628
IFNLR1	Interferon lambda receptor 1	Q8IU57
IFRD1	Interferon related developmental regulator 1	O00458
IFT57	Intraflagellar transport 57	Q9NWB7
IGF2R	Insulin like growth factor 2 receptor	P11717
IGFBP3	Insulin like growth factor binding protein 3	P17936
IGFBP4	Insulin like growth factor binding protein 4	P22692
IGFLR1	IGF like family receptor 1	Q9H665
IGHA1	Immunoglobulin heavy constant alpha 1	P01876
IGHJ5	Immunoglobulin heavy joining 5
IGHV3-33	Immunoglobulin heavy variable 3-33	P01772
IGKC	Immunoglobulin kappa constant
IGKJ2	Immunoglobulin kappa joining 2
IGKJ3	Immunoglobulin kappa joining 3
IGKJ4	Immunoglobulin kappa joining 4
IGKV2D-28	Immunoglobulin kappa variable 2D-28	P01615
IGKV3-15	Immunoglobulin kappa variable 3-15	P01624
IGKV4-1	Immunoglobulin kappa variable 4-1	P06312
IGLC1	Immunoglobulin lambda constant 1
IGLC2	Immunoglobulin lambda constant 2	P0DOY2
IGLC3	Immunoglobulin lambda constant 3 (Kern-Oz+ marker)	P0DOY3
IGLV2-11	Immunoglobulin lambda variable 2-11	P01706
IGLV2-14	Immunoglobulin lambda variable 2-14	P01704
IGLV2-18	Immunoglobulin lambda variable 2-18	A0A075B6J9
IGLV2-23	Immunoglobulin lambda variable 2-23	P01705
IGLV2-8	Immunoglobulin lambda variable 2-8	P01709
IGLV3-9	Immunoglobulin lambda variable 3-9	A0A075B6K5
IGLV5-52	Immunoglobulin lambda variable 5-52	A0A0A0MRZ9
IKBIP	IKBKB interacting protein	Q70UQ0
IL17RA	Interleukin 17 receptor A	Q96F46
IL18R1	Interleukin 18 receptor 1	Q13478
IL23R	Interleukin 23 receptor	Q5VWK5
IL32	Interleukin 32	P24001
IL4R	Interleukin 4 receptor	P24394
IMPACT	Impact RWD domain protein	Q9P2X3
IMPDH1	Inosine monophosphate dehydrogenase 1	P20839
INAFM1	InaF motif containing 1	C9JVW0
ING5	Inhibitor of growth family member 5	Q8WYH8
INKA1	Inka box actin regulator 1
INPP1	Inositol polyphosphate-1-phosphatase	P49441
INPP4B	Inositol polyphosphate-4-phosphatase type II B	O15327
IPO11	Importin 11	Q9UI26
IQGAP2	IQ motif containing GTPase activating protein 2	Q13576
IQSEC1	IQ motif and Sec7 domain ArfGEF 1	Q6DN90
IRF7	Interferon regulatory factor 7	Q92985
IRF8	Interferon regulatory factor 8	Q02556
ITGA5	Integrin subunit alpha 5	P08648
ITGA6	Integrin subunit alpha 6	P23229
ITGAL	Integrin subunit alpha L	P20701
ITGAX	Integrin subunit alpha X	P20702
ITM2B	Integral membrane protein 2B	Q9Y287
ITM2C	Integral membrane protein 2C	Q9NQX7
ITPK1	Inositol-tetrakisphosphate 1-kinase	Q13572
ITPR2	Inositol 1,4,5-trisphosphate receptor type 2	Q14571
ITPRIP	Inositol 1,4,5-trisphosphate receptor interacting protein	Q8IWB1
ITPRIPL1	ITPRIP like 1	Q6GPH6
JAK2	Janus kinase 2	O60674
JAM3	Junctional adhesion molecule 3	Q9BX67
JAML	Junction adhesion molecule like	Q86YT9
JAZF1	JAZF zinc finger 1	Q86VZ6
JCHAIN	Joining chain of multimeric IgA and IgM	P01591
JMJD1C	Jumonji domain containing 1C	Q15652
JPT1	Jupiter microtubule associated homolog 1	Q9UK76
JUNB	JunB proto-oncogene, AP-1 transcription factor subunit	P17275
KANK3	KN motif and ankyrin repeat domains 3	Q6NY19
KAT8	Lysine acetyltransferase 8	Q9H7Z6
KATNBL1	Katanin regulatory subunit B1 like 1	Q9H079
KCNK6	Potassium two pore domain channel subfamily K member 6	Q9Y257
KCTD11	Potassium channel tetramerization domain containing 11	Q693B1
KCTD5	Potassium channel tetramerization domain containing 5	Q9NXV2
KIAA0232	KIAA0232	Q92628
KIAA0930	KIAA0930	Q6ICG6
KIF3A	Kinesin family member 3A	Q9Y496
KLHDC8B	Kelch domain containing 8B	Q8IXV7
KLHL21	Kelch like family member 21	Q9UJP4
KLHL25	Kelch like family member 25	Q9H0H3
KLRB1	Killer cell lectin like receptor B1	Q12918
KLRF1	Killer cell lectin like receptor F1	Q9NZS2
KPTN	Kaptin, actin binding protein	Q9Y664
LAMP2	Lysosomal associated membrane protein 2	P13473
LAMTOR4	Late endosomal/lysosomal adaptor, MAPK and MTOR activator 4	Q0VGL1
LAT2	Linker for activation of T cells family member 2	Q9GZY6
LDLR	Low density lipoprotein receptor	P01130
LDOC1	LDOC1 regulator of NFKB signaling	O95751
LGALS2	Galectin 2	P05162
LGALS3	Galectin 3	P17931
LGALS8	Galectin 8	O00214
LIMK2	LIM domain kinase 2	P53671
LIPA	Lipase A, lysosomal acid type	P38571
LITAF	Lipopolysaccharide induced TNF factor	Q99732
LMBRD1	LMBR1 domain containing 1	Q9NUN5
LMBRD2	LMBR1 domain containing 2	Q68DH5
LMNA	Lamin A/C	P02545
LONRF3	LON peptidase N-terminal domain and ring finger 3	Q496Y0
LPGAT1	Lysophosphatidylglycerol acyltransferase 1	Q92604
LPP	LIM domain containing preferred translocation partner in lipoma	Q93052
LRCH3	Leucine rich repeats and calponin homology domain containing 3	Q96II8
LRP10	LDL receptor related protein 10	Q7Z4F1
LST1	Leukocyte specific transcript 1	O00453
LTB4R	Leukotriene B4 receptor	Q15722
LTBP3	Latent transforming growth factor beta binding protein 3	Q9NS15
LUZP1	Leucine zipper protein 1	Q86V48
LY6E	Lymphocyte antigen 6 family member E	Q16553
LY86	Lymphocyte antigen 86	O95711
LYN	LYN proto-oncogene, Src family tyrosine kinase	P07948
LYRM1	LYR motif containing 1	O43325
LYST	Lysosomal trafficking regulator	Q99698
LYZ	Lysozyme	P61626
MACIR	Macrophage immunometabolism regulator	Q96GV9
MADD	MAP kinase activating death domain	Q8WXG6
MAF	MAF bZIP transcription factor	O75444
MAFF	MAF bZIP transcription factor F	Q9ULX9
MAL	Mal, T cell differentiation protein	P21145
MAN2A2	Mannosidase alpha class 2A member 2	P49641
MAN2B1	Mannosidase alpha class 2B member 1	O00754
MANF	Mesencephalic astrocyte derived neurotrophic factor	P55145
MAP1LC3A	Microtubule associated protein 1 light chain 3 alpha	Q9H492
MAP2K4	Mitogen-activated protein kinase kinase 4	P45985
MAP2K6	Mitogen-activated protein kinase kinase 6	P52564
MAP3K2	Mitogen-activated protein kinase kinase kinase 2	Q9Y2U5
MAP3K20	Mitogen-activated protein kinase kinase kinase 20	Q9NYL2
MAP3K4	Mitogen-activated protein kinase kinase kinase 4	Q9Y6R4
MAP3K7CL	MAP3K7 C-terminal like	P57077
MAP4K5	Mitogen-activated protein kinase kinase kinase kinase 5	Q9Y4K4
MAPK14	Mitogen-activated protein kinase 14	Q16539
MAPK3	Mitogen-activated protein kinase 3	P27361
MAPK9	Mitogen-activated protein kinase 9	P45984
MAPKAPK2	MAPK activated protein kinase 2	P49137
MARCKSL1	MARCKS like 1	P49006
MARK3	Microtubule affinity regulating kinase 3	P27448
MATK	Megakaryocyte-associated tyrosine kinase	P42679
MBD6	Methyl-CpG binding domain protein 6	Q96DN6
MBOAT7	Membrane bound O-acyltransferase domain containing 7	Q96N66
MCL1	MCL1 apoptosis regulator, BCL2 family member	Q07820
MCOLN1	Mucolipin TRP cation channel 1	Q9GZU1
MCOLN2	Mucolipin TRP cation channel 2	Q8IZK6
MCTP2	Multiple C2 and transmembrane domain containing 2	Q6DN12
MECP2	Methyl-CpG binding protein 2	P51608
MED25	Mediator complex subunit 25	Q71SY5
METTL22	Methyltransferase 22, Kin17 lysine	Q9BUU2
METTL7A	Methyltransferase like 7A	Q9H8H3
MEX3C	Mex-3 RNA binding family member C	Q5U5Q3
MFGE8	Milk fat globule EGF and factor V/VIII domain containing	Q08431
MGRN1	Mahogunin ring finger 1	O60291
MGST2	Microsomal glutathione S-transferase 2	Q99735
MKLN1	Muskelin 1	Q9UL63
MLF1	Myeloid leukemia factor 1	P58340
MMP23B	Matrix metallopeptidase 23B	O75900
MOSPD2	Motile sperm domain containing 2	Q8NHP6
MPP1	MAGUK p55 scaffold protein 1	Q00013
MPPE1	Metallophosphoesterase 1	Q53F39
MPRIP	Myosin phosphatase Rho interacting protein	Q6WCQ1
MPZL1	Myelin protein zero like 1	O95297
MPZL3	Myelin protein zero like 3	Q6UWV2
MRTFA	Myocardin related transcription factor A	Q969V6
MS4A6A	Membrane spanning 4-domains A6A	Q9H2W1
MSC	Musculin	O60682
MSL1	MSL complex subunit 1	Q68DK7
MSRB1	Methionine sulfoxide reductase B1	Q9NZV6
MT-ATP6	Mitochondrially encoded ATP synthase membrane subunit 6	P00846
MT-ATP8	Mitochondrially encoded ATP synthase membrane subunit 8	P03928
MT-ND1	Mitochondrially encoded NADH:ubiquinone oxidoreductase core subunit 1	P03886
MT-ND2	Mitochondrially encoded NADH:ubiquinone oxidoreductase core subunit 2	P03891
MT-ND4	Mitochondrially encoded NADH:ubiquinone oxidoreductase core subunit 4	P03905
MTSS1	MTSS I-BAR domain containing 1	O43312
MX2	MX dynamin like GTPase 2	P20592
MXD1	MAX dimerization protein 1	Q05195
MYADM	Myeloid associated differentiation marker	Q96S97
MYL6B	Myosin light chain 6B	P14649
MZB1	Marginal zone B and B1 cell specific protein	Q8WU39
MZT2A	Mitotic spindle organizing protein 2A	Q6P582
N4BP1	NEDD4 binding protein 1	O75113
NAA80	N-alpha-acetyltransferase 80, NatH catalytic subunit	Q93015
NAAA	N-acylethanolamine acid amidase	Q02083
NADK	NAD kinase	O95544
NAGA	Alpha-N-acetylgalactosaminidase	P17050
NAMPT	Nicotinamide phosphoribosyltransferase	P43490
NAP1L3	Nucleosome assembly protein 1 like 3	Q99457
NCALD	Neurocalcin delta	P61601
NCAM1	Neural cell adhesion molecule 1	P13591
NCF1	Neutrophil cytosolic factor 1	P14598
NCF4	Neutrophil cytosolic factor 4	Q15080
NCOR2	Nuclear receptor corepressor 2	Q9Y618
NDFIP2	Nedd4 family interacting protein 2	Q9NV92
NDRG2	NDRG family member 2	Q9UN36
NELL2	Neural EGFL like 2	Q99435
NFIL3	Nuclear factor, interleukin 3 regulated	Q16649
NHSL2	NHS like 2	Q5HYW2
NIBAN1	Niban apoptosis regulator 1	Q9BZQ8
NIN	Ninein	Q8N4C6
NINJ1	Ninjurin 1	Q92982
NOPCHAP1	NOP protein chaperone 1	Q8N5I9
NOTCH2NLA	Notch 2 N-terminal like A	Q7Z3S9
NPC1	NPC intracellular cholesterol transporter 1	O15118
NPEPL1	Aminopeptidase like 1	Q8NDH3
NPIPB3	Nuclear pore complex interacting protein family member B3	Q92617
NPL	N-acetylneuraminate pyruvate lyase	Q9BXD5
NPLOC4	NPL4 homolog, ubiquitin recognition factor	Q8TAT6
NQO2	N-ribosyldihydronicotinamide:quinone reductase 2	P16083
NR1D1	Nuclear receptor subfamily 1 group D member 1	P20393
NR1H3	Nuclear receptor subfamily 1 group H member 3	Q13133
NRBF2	Nuclear receptor binding factor 2	Q96F24
NT5E	5'-nucleotidase ecto	P21589
NTAN1	N-terminal asparagine amidase	Q96AB6
NUAK2	NUAK family kinase 2	Q9H093
NUDT16	Nudix hydrolase 16	Q96DE0
NUMB	NUMB endocytic adaptor protein	P49757
NUP214	Nucleoporin 214	P35658
OAS1	2'-5'-oligoadenylate synthetase 1	P00973
OAS3	2'-5'-oligoadenylate synthetase 3	Q9Y6K5
OASL	2'-5'-oligoadenylate synthetase like	Q15646
OAZ2	Ornithine decarboxylase antizyme 2	O95190
OFD1	OFD1 centriole and centriolar satellite protein	O75665
OLFM2	Olfactomedin 2	O95897
ORAI2	ORAI calcium release-activated calcium modulator 2	Q96SN7
OSBPL2	Oxysterol binding protein like 2	Q9H1P3
OSGIN2	Oxidative stress induced growth inhibitor family member 2	Q9Y236
OXNAD1	Oxidoreductase NAD binding domain containing 1	Q96HP4
P2RX5	Purinergic receptor P2X 5	Q93086
P2RY10	P2Y receptor family member 10	O00398
P2RY11	Purinergic receptor P2Y11	Q96G91
P2RY14	Purinergic receptor P2Y14	Q15391
PACSIN2	Protein kinase C and casein kinase substrate in neurons 2	Q9UNF0
PAK1	P21 (RAC1) activated kinase 1	Q13153
PALD1	Phosphatase domain containing paladin 1	Q9ULE6
PALLD	Palladin, cytoskeletal associated protein	Q8WX93
PALM2AKAP2	PALM2 and AKAP2 fusion	Q8IXS6, Q9Y2D5
PALS2	Protein associated with LIN7 2, MAGUK p55 family member	Q9NZW5
PAPSS1	3'-phosphoadenosine 5'-phosphosulfate synthase 1	O43252
PARP10	Poly(ADP-ribose) polymerase family member 10	Q53GL7
PCSK5	Proprotein convertase subtilisin/kexin type 5	Q92824
PCTP	Phosphatidylcholine transfer protein	Q9UKL6
PDE4B	Phosphodiesterase 4B	Q07343
PDE4D	Phosphodiesterase 4D	Q08499
PDGFA	Platelet derived growth factor subunit A	P04085
PDGFB	Platelet derived growth factor subunit B	P01127
PDIA5	Protein disulfide isomerase family A member 5	Q14554
PDLIM1	PDZ and LIM domain 1	O00151
PDLIM7	PDZ and LIM domain 7	Q9NR12
PEAK3	PEAK family member 3	Q6ZS72
PECAM1	Platelet and endothelial cell adhesion molecule 1	P16284
PERP	P53 apoptosis effector related to PMP22	Q96FX8
PEX11G	Peroxisomal biogenesis factor 11 gamma	Q96HA9
PFAS	Phosphoribosylformylglycinamidine synthase	O15067
PFKFB3	6-phosphofructo-2-kinase/fructose-2,6-biphosphatase 3	Q16875
PGAP6	Post-GPI attachment to proteins 6	Q9HCN3
PGD	Phosphogluconate dehydrogenase	P52209
PGPEP1	Pyroglutamyl-peptidase I	Q9NXJ5
PHC2	Polyhomeotic homolog 2	Q8IXK0
PHETA2	PH domain containing endocytic trafficking adaptor 2	Q6ICB4
PHF12	PHD finger protein 12	Q96QT6
PHF19	PHD finger protein 19	Q5T6S3
PHGDH	Phosphoglycerate dehydrogenase	O43175
PHTF2	Putative homeodomain transcription factor 2	Q8N3S3
PHYHD1	Phytanoyl-CoA dioxygenase domain containing 1	Q5SRE7
PI16	Peptidase inhibitor 16	Q6UXB8
PICALM	Phosphatidylinositol binding clathrin assembly protein	Q13492
PIGA	Phosphatidylinositol glycan anchor biosynthesis class A	P37287
PIGX	Phosphatidylinositol glycan anchor biosynthesis class X	Q8TBF5
PIK3AP1	Phosphoinositide-3-kinase adaptor protein 1	Q6ZUJ8
PIK3IP1	Phosphoinositide-3-kinase interacting protein 1	Q96FE7
PIK3R3	Phosphoinositide-3-kinase regulatory subunit 3	Q92569
PILRA	Paired immunoglobin like type 2 receptor alpha	Q9UKJ1
PILRB	Paired immunoglobin like type 2 receptor beta	Q9UKJ0
PIM1	Pim-1 proto-oncogene, serine/threonine kinase	P11309
PIM3	Pim-3 proto-oncogene, serine/threonine kinase	Q86V86
PINLYP	Phospholipase A2 inhibitor and LY6/PLAUR domain containing	A6NC86
PIP4P2	Phosphatidylinositol-4,5-bisphosphate 4-phosphatase 2	Q8N4L2
PKN2	Protein kinase N2	Q16513
PLA2G6	Phospholipase A2 group VI	O60733
PLAAT3	Phospholipase A and acyltransferase 3	P53816
PLAC8	Placenta associated 8	Q9NZF1
PLBD1	Phospholipase B domain containing 1	Q6P4A8
PLCXD2	Phosphatidylinositol specific phospholipase C X domain containing 2	Q0VAA5
PLD3	Phospholipase D family member 3	Q8IV08
PLD4	Phospholipase D family member 4	Q96BZ4
PLEKHA5	Pleckstrin homology domain containing A5	Q9HAU0
PLEKHB1	Pleckstrin homology domain containing B1	Q9UF11
PLGRKT	Plasminogen receptor with a C-terminal lysine	Q9HBL7
PLIN2	Perilipin 2	Q99541
PLPP5	Phospholipid phosphatase 5	Q8NEB5
PLTP	Phospholipid transfer protein	P55058
PLXDC2	Plexin domain containing 2	Q6UX71
PLXNC1	Plexin C1	O60486
PLXND1	Plexin D1	Q9Y4D7
PMAIP1	Phorbol-12-myristate-13-acetate-induced protein 1	Q13794
PMM2	Phosphomannomutase 2	O15305
POFUT1	Protein O-fucosyltransferase 1	Q9H488
POGLUT2	Protein O-glucosyltransferase 2	Q6UW63
POLM	DNA polymerase mu	Q9NP87
POLR1G	RNA polymerase I subunit G	O15446
PON2	Paraoxonase 2	Q15165
POU2F2	POU class 2 homeobox 2	P09086
PPBP	Pro-platelet basic protein	P02775
PPDPF	Pancreatic progenitor cell differentiation and proliferation factor	Q9H3Y8
PPIF	Peptidylprolyl isomerase F	P30405
PPM1F	Protein phosphatase, Mg2+/Mn2+ dependent 1F	P49593
PPM1L	Protein phosphatase, Mg2+/Mn2+ dependent 1L	Q5SGD2
PPP1R12B	Protein phosphatase 1 regulatory subunit 12B	O60237
PPP1R14B	Protein phosphatase 1 regulatory inhibitor subunit 14B	Q96C90
PPP1R15A	Protein phosphatase 1 regulatory subunit 15A	O75807
PPP1R18	Protein phosphatase 1 regulatory subunit 18	Q6NYC8
PPP1R3B	Protein phosphatase 1 regulatory subunit 3B	Q86XI6
PPP4R1	Protein phosphatase 4 regulatory subunit 1	Q8TF05
PPP6R1	Protein phosphatase 6 regulatory subunit 1	Q9UPN7
PPT1	Palmitoyl-protein thioesterase 1	P50897
PRIMPOL	Primase and DNA directed polymerase	Q96LW4
PRKX	Protein kinase cAMP-dependent X-linked catalytic subunit	P51817
PRNP	Prion protein	P04156
PROCR	Protein C receptor	Q9UNN8
PROK2	Prokineticin 2	Q9HC23
PROSER3	Proline and serine rich 3	Q2NL68
PRSS35	Serine protease 35	Q8N3Z0
PRXL2A	Peroxiredoxin like 2A	Q9BRX8
PRXL2C	Peroxiredoxin like 2C	Q7RTV5
PSAP	Prosaposin	P07602
PSAT1	Phosphoserine aminotransferase 1	Q9Y617
PTDSS1	Phosphatidylserine synthase 1	P48651
PTEN	Phosphatase and tensin homolog	P60484
PTGDS	Prostaglandin D2 synthase	P41222
PTMS	Parathymosin	P20962
PTPRE	Protein tyrosine phosphatase receptor type E	P23469
PTPRJ	Protein tyrosine phosphatase receptor type J	Q12913
PTPRM	Protein tyrosine phosphatase receptor type M	P28827
PTPRN2	Protein tyrosine phosphatase receptor type N2	Q92932
PTTG1	PTTG1 regulator of sister chromatid separation, securin	O95997
PXN	Paxillin	P49023
PYCARD	PYD and CARD domain containing	Q9ULZ3
PYCR3	Pyrroline-5-carboxylate reductase 3	Q53H96
PYROXD2	Pyridine nucleotide-disulphide oxidoreductase domain 2	Q8N2H3
QRSL1	Glutaminyl-tRNA amidotransferase subunit QRSL1	Q9H0R6
R3HDM4	R3H domain containing 4	Q96D70
RAB11FIP1	RAB11 family interacting protein 1	Q6WKZ4
RAB11FIP4	RAB11 family interacting protein 4	Q86YS3
RAB27A	RAB27A, member RAS oncogene family	P51159
RAB30	RAB30, member RAS oncogene family	Q15771
RAB33B	RAB33B, member RAS oncogene family	Q9H082
RAB34	RAB34, member RAS oncogene family	P0DI83, Q9BZG1
RAB37	RAB37, member RAS oncogene family	Q96AX2
RAB38	RAB38, member RAS oncogene family	P57729
RAB3D	RAB3D, member RAS oncogene family	O95716
RAB43	RAB43, member RAS oncogene family	Q86YS6
RAB4A	RAB4A, member RAS oncogene family	P20338
RAF1	Raf-1 proto-oncogene, serine/threonine kinase	P04049
RALBP1	RalA binding protein 1	Q15311
RAMP1	Receptor activity modifying protein 1	O60894
RAPGEF1	Rap guanine nucleotide exchange factor 1	Q13905
RARA	Retinoic acid receptor alpha	P10276
RARG	Retinoic acid receptor gamma	P13631
RASGEF1B	RasGEF domain family member 1B	Q0VAM2
RASGRP1	RAS guanyl releasing protein 1	O95267
RASSF1	Ras association domain family member 1	Q9NS23
RASSF3	Ras association domain family member 3	Q86WH2
RASSF4	Ras association domain family member 4	Q9H2L5
RBBP8	RB binding protein 8, endonuclease	Q99708
RBBP9	RB binding protein 9, serine hydrolase	O75884
RCAN3	RCAN family member 3	Q9UKA8
RCHY1	Ring finger and CHY zinc finger domain containing 1	Q96PM5
RELB	RELB proto-oncogene, NF-kB subunit	Q01201
RELL1	RELT like 1	Q8IUW5
RESF1	Retroelement silencing factor 1	Q9HCM1
RGCC	Regulator of cell cycle	Q9H4X1
RGS2	Regulator of G protein signaling 2	P41220
RHBDD2	Rhomboid domain containing 2	Q6NTF9
RHEBL1	RHEB like 1	Q8TAI7
RHOBTB3	Rho related BTB domain containing 3	O94955
RHOC	Ras homolog family member C	P08134
RICTOR	RPTOR independent companion of MTOR complex 2	Q6R327
RIMOC1	RAB7A interacting MON1-CCZ1 complex subunit 1	A6NDU8
RIN3	Ras and Rab interactor 3	Q8TB24
RIPOR1	RHO family interacting cell polarization regulator 1	Q6ZS17
RIPOR2	RHO family interacting cell polarization regulator 2	Q9Y4F9
RNASE6	Ribonuclease A family member k6	Q93091
RNF11	Ring finger protein 11	Q9Y3C5
RNF115	Ring finger protein 115	Q9Y4L5
RNF13	Ring finger protein 13	O43567
RNF130	Ring finger protein 130	Q86XS8
RNF144A	Ring finger protein 144A	P50876
RNF149	Ring finger protein 149	Q8NC42
RNF19B	Ring finger protein 19B	Q6ZMZ0
RNF214	Ring finger protein 214	Q8ND24
RNF24	Ring finger protein 24	Q9Y225
ROGDI	Rogdi atypical leucine zipper	Q9GZN7
RORC	RAR related orphan receptor C	P51449
RPGR	Retinitis pigmentosa GTPase regulator	Q92834
RPP25	Ribonuclease P and MRP subunit p25	Q9BUL9
RPS10-NUDT3	RPS10-NUDT3 readthrough
RPS6KC1	Ribosomal protein S6 kinase C1	Q96S38
RRAS2	RAS related 2	P62070
RRBP1	Ribosome binding protein 1	Q9P2E9
RSAD2	Radical S-adenosyl methionine domain containing 2	Q8WXG1
RSBN1L	Round spermatid basic protein 1 like	Q6PCB5
RTN3	Reticulon 3	O95197
RTN4	Reticulon 4	Q9NQC3
RUNX1	RUNX family transcription factor 1	Q01196
RUNX2	RUNX family transcription factor 2	Q13950
RXRA	Retinoid X receptor alpha	P19793
S100A11	S100 calcium binding protein A11	P31949
S100A2	S100 calcium binding protein A2	P29034
S100A8	S100 calcium binding protein A8	P05109
S100A9	S100 calcium binding protein A9	P06702
S100P	S100 calcium binding protein P	P25815
S1PR1	Sphingosine-1-phosphate receptor 1	P21453
S1PR2	Sphingosine-1-phosphate receptor 2	O95136
SAMD8	Sterile alpha motif domain containing 8	Q96LT4
SAMSN1	SAM domain, SH3 domain and nuclear localization signals 1	Q9NSI8
SAT1	Spermidine/spermine N1-acetyltransferase 1	P21673
SCARB2	Scavenger receptor class B member 2	Q14108
SCCPDH	Saccharopine dehydrogenase (putative)	Q8NBX0
SCIMP	SLP adaptor and CSK interacting membrane protein	Q6UWF3
SCLT1	Sodium channel and clathrin linker 1	Q96NL6
SCPEP1	Serine carboxypeptidase 1	Q9HB40
SDCBP	Syndecan binding protein	O00560
SEC14L1	SEC14 like lipid binding 1	Q92503
SEL1L3	SEL1L family member 3	Q68CR1
SELENOK	Selenoprotein K	Q9Y6D0
SELENOS	Selenoprotein S	Q9BQE4
SEMA4A	Semaphorin 4A	Q9H3S1
SENP7	SUMO specific peptidase 7	Q9BQF6
SFT2D2	SFT2 domain containing 2	O95562
SFXN1	Sideroflexin 1	Q9H9B4
SGO2	Shugoshin 2	Q562F6
SH2D1B	SH2 domain containing 1B	O14796
SH3GLB1	SH3 domain containing GRB2 like, endophilin B1	Q9Y371
SHISA4	Shisa family member 4	Q96DD7
SIDT1	SID1 transmembrane family member 1	Q9NXL6
SIDT2	SID1 transmembrane family member 2	Q8NBJ9
SIGLEC7	Sialic acid binding Ig like lectin 7	Q9Y286
SIGLEC9	Sialic acid binding Ig like lectin 9	Q9Y336
SIPA1L1	Signal induced proliferation associated 1 like 1	O43166
SIRPB1	Signal regulatory protein beta 1	O00241, Q5TFQ8
SIRT7	Sirtuin 7	Q9NRC8
SLAMF8	SLAM family member 8	Q9P0V8
SLC10A3	Solute carrier family 10 member 3	P09131
SLC12A2	Solute carrier family 12 member 2	P55011
SLC12A5	Solute carrier family 12 member 5	Q9H2X9
SLC15A4	Solute carrier family 15 member 4	Q8N697
SLC16A1	Solute carrier family 16 member 1	P53985
SLC16A3	Solute carrier family 16 member 3	O15427
SLC1A5	Solute carrier family 1 member 5	Q15758
SLC25A1	Solute carrier family 25 member 1	P53007
SLC25A37	Solute carrier family 25 member 37	Q9NYZ2
SLC25A44	Solute carrier family 25 member 44	Q96H78
SLC25A51	Solute carrier family 25 member 51	Q9H1U9
SLC29A1	Solute carrier family 29 member 1 (Augustine blood group)	Q99808
SLC2A3	Solute carrier family 2 member 3	P11169
SLC2A6	Solute carrier family 2 member 6	Q9UGQ3
SLC2A8	Solute carrier family 2 member 8	Q9NY64
SLC31A1	Solute carrier family 31 member 1	O15431
SLC35D1	Solute carrier family 35 member D1	Q9NTN3
SLC36A1	Solute carrier family 36 member 1	Q7Z2H8
SLC40A1	Solute carrier family 40 member 1	Q9NP59
SLC43A3	Solute carrier family 43 member 3	Q8NBI5
SLC6A6	Solute carrier family 6 member 6	P31641
SLC7A5	Solute carrier family 7 member 5	Q01650
SLC9B2	Solute carrier family 9 member B2	Q86UD5
SLFN12	Schlafen family member 12	Q8IYM2
SLFN13	Schlafen family member 13	Q68D06
SMAD5	SMAD family member 5	Q99717
SMC4	Structural maintenance of chromosomes 4	Q9NTJ3
SMCHD1	Structural maintenance of chromosomes flexible hinge domain containing 1	A6NHR9
SMG1	SMG1 nonsense mediated mRNA decay associated PI3K related kinase	Q96Q15
SMIM1	Small integral membrane protein 1 (Vel blood group)	B2RUZ4
SMIM27	Small integral membrane protein 27	A0A1B0GUW7
SMIM29	Small integral membrane protein 29	Q86T20
SMPD3	Sphingomyelin phosphodiesterase 3	Q9NY59
SNAP23	Synaptosome associated protein 23	O00161
SNRNP25	Small nuclear ribonucleoprotein U11/U12 subunit 25	Q9BV90
SNX10	Sorting nexin 10	Q9Y5X0
SNX14	Sorting nexin 14	Q9Y5W7
SNX2	Sorting nexin 2	O60749
SNX27	Sorting nexin 27	Q96L92
SNX29	Sorting nexin 29	Q8TEQ0
SOCS1	Suppressor of cytokine signaling 1	O15524
SOCS2	Suppressor of cytokine signaling 2	O14508
SOD2	Superoxide dismutase 2	P04179
SORD	Sorbitol dehydrogenase	Q00796
SORL1	Sortilin related receptor 1	Q92673
SOS2	SOS Ras/Rho guanine nucleotide exchange factor 2	Q07890
SPAG9	Sperm associated antigen 9	O60271
SPARC	Secreted protein acidic and cysteine rich	P09486
SPART	Spartin	Q8N0X7
SPATC1L	Spermatogenesis and centriole associated 1 like	Q9H0A9
SPATS2L	Spermatogenesis associated serine rich 2 like	Q9NUQ6
SPECC1	Sperm antigen with calponin homology and coiled-coil domains 1	Q5M775
SPEN	Spen family transcriptional repressor	Q96T58
SPG21	SPG21 abhydrolase domain containing, maspardin	Q9NZD8
SPRY1	Sprouty RTK signaling antagonist 1	O43609
SPTSSB	Serine palmitoyltransferase small subunit B	Q8NFR3
SRPK1	SRSF protein kinase 1	Q96SB4
SRRM2	Serine/arginine repetitive matrix 2	Q9UQ35
SRXN1	Sulfiredoxin 1	Q9BYN0
SSH2	Slingshot protein phosphatase 2	Q76I76
SSH3	Slingshot protein phosphatase 3	Q8TE77
ST20-MTHFS	ST20-MTHFS readthrough
ST3GAL4	ST3 beta-galactoside alpha-2,3-sialyltransferase 4	Q11206
ST6GALNAC4	ST6 N-acetylgalactosaminide alpha-2,6-sialyltransferase 4	Q9H4F1
ST8SIA4	ST8 alpha-N-acetyl-neuraminide alpha-2,8-sialyltransferase 4	Q92187
STAM	Signal transducing adaptor molecule	Q92783
STAM2	Signal transducing adaptor molecule 2	O75886
STARD10	StAR related lipid transfer domain containing 10	Q9Y365
STK11IP	Serine/threonine kinase 11 interacting protein	Q8N1F8
STK32C	Serine/threonine kinase 32C	Q86UX6
STK40	Serine/threonine kinase 40	Q8N2I9
STMN1	Stathmin 1	P16949
STMP1	Short transmembrane mitochondrial protein 1	E0CX11
STX7	Syntaxin 7	O15400
STXBP2	Syntaxin binding protein 2	Q15833
STYK1	Serine/threonine/tyrosine kinase 1	Q6J9G0
SULT1A1	Sulfotransferase family 1A member 1	P50225
SULT1B1	Sulfotransferase family 1B member 1	O43704
SUSD1	Sushi domain containing 1	Q6UWL2
SVIL	Supervillin	O95425
SWAP70	Switching B cell complex subunit SWAP70	Q9UH65
SYNE1	Spectrin repeat containing nuclear envelope protein 1	Q8NF91
SYNE2	Spectrin repeat containing nuclear envelope protein 2	Q8WXH0
SYTL3	Synaptotagmin like 3	Q4VX76
TACC3	Transforming acidic coiled-coil containing protein 3	Q9Y6A5
TALDO1	Transaldolase 1	P37837
TBC1D13	TBC1 domain family member 13	Q9NVG8
TBC1D2	TBC1 domain family member 2	Q9BYX2
TBKBP1	TBK1 binding protein 1	A7MCY6
TBL1X	Transducin beta like 1 X-linked	O60907
TBXA2R	Thromboxane A2 receptor	P21731
TBXAS1	Thromboxane A synthase 1	P24557
TC2N	Tandem C2 domains, nuclear	Q8N9U0
TCF7L2	Transcription factor 7 like 2	Q9NQB0
TCP11L2	T-complex 11 like 2	Q8N4U5
TDP2	Tyrosyl-DNA phosphodiesterase 2	O95551
TENT5C	Terminal nucleotidyltransferase 5C	Q5VWP2
TESC	Tescalcin	Q96BS2
TET2	Tet methylcytosine dioxygenase 2	Q6N021
TEX2	Testis expressed 2	Q8IWB9
TFDP1	Transcription factor Dp-1	Q14186
TFEB	Transcription factor EB	P19484
TFRC	Transferrin receptor	P02786
TGFA	Transforming growth factor alpha	P01135
THADA	THADA armadillo repeat containing	Q6YHU6
THEMIS2	Thymocyte selection associated family member 2	Q5TEJ8
TIGD2	Tigger transposable element derived 2	Q4W5G0
TIPARP	TCDD inducible poly(ADP-ribose) polymerase	Q7Z3E1
TK1	Thymidine kinase 1	P04183
TLCD3A	TLC domain containing 3A	Q8TBR7
TLE2	TLE family member 2, transcriptional corepressor	Q04725
TLE3	TLE family member 3, transcriptional corepressor	Q04726
TLE4	TLE family member 4, transcriptional corepressor	Q04727
TLR1	Toll like receptor 1	Q15399
TM6SF1	Transmembrane 6 superfamily member 1	Q9BZW5
TM7SF2	Transmembrane 7 superfamily member 2	O76062
TMCC1	Transmembrane and coiled-coil domain family 1	O94876
TMCC3	Transmembrane and coiled-coil domain family 3	Q9ULS5
TMCO3	Transmembrane and coiled-coil domains 3	Q6UWJ1
TMEM106A	Transmembrane protein 106A	Q96A25
TMEM120A	Transmembrane protein 120A	Q9BXJ8
TMEM140	Transmembrane protein 140	Q9NV12
TMEM204	Transmembrane protein 204	Q9BSN7
TMEM216	Transmembrane protein 216	Q9P0N5
TMEM273	Transmembrane protein 273	Q5T292
TMEM53	Transmembrane protein 53	Q6P2H8
TMEM71	Transmembrane protein 71	Q6P5X7
TMEM91	Transmembrane protein 91	Q6ZNR0
TNF	Tumor necrosis factor	P01375
TNFRSF12A	TNF receptor superfamily member 12A	Q9NP84
TNFRSF18	TNF receptor superfamily member 18	Q9Y5U5
TNFRSF1A	TNF receptor superfamily member 1A	P19438
TNFRSF1B	TNF receptor superfamily member 1B	P20333
TNFRSF25	TNF receptor superfamily member 25	Q93038
TNFRSF9	TNF receptor superfamily member 9	Q07011
TNFSF10	TNF superfamily member 10	P50591
TNFSF13B	TNF superfamily member 13b	Q9Y275
TNIP3	TNFAIP3 interacting protein 3	Q96KP6
TNRC18	Trinucleotide repeat containing 18	O15417
TNRC6B	Trinucleotide repeat containing adaptor 6B	Q9UPQ9
TNRC6C	Trinucleotide repeat containing adaptor 6C	Q9HCJ0
TOPORS	TOP1 binding arginine/serine rich protein, E3 ubiquitin ligase	Q9NS56
TP53I11	Tumor protein p53 inducible protein 11	O14683
TP53I13	Tumor protein p53 inducible protein 13	Q8NBR0
TP53INP1	Tumor protein p53 inducible nuclear protein 1	Q96A56
TPD52	Tumor protein D52	P55327
TPGS2	Tubulin polyglutamylase complex subunit 2	Q68CL5
TPM1	Tropomyosin 1	P09493
TRAF1	TNF receptor associated factor 1	Q13077
TRAF3IP2	TRAF3 interacting protein 2	O43734
TRAJ10	T cell receptor alpha joining 10
TRAJ26	T cell receptor alpha joining 26
TRAJ27	T cell receptor alpha joining 27
TRAJ28	T cell receptor alpha joining 28
TRAJ30	T cell receptor alpha joining 30
TRAJ32	T cell receptor alpha joining 32
TRAJ34	T cell receptor alpha joining 34
TRAJ37	T cell receptor alpha joining 37
TRAJ39	T cell receptor alpha joining 39
TRAJ41	T cell receptor alpha joining 41
TRAJ48	T cell receptor alpha joining 48
TRAJ5	T cell receptor alpha joining 5
TRAJ52	T cell receptor alpha joining 52
TRAJ53	T cell receptor alpha joining 53
TRAJ54	T cell receptor alpha joining 54
TRAJ9	T cell receptor alpha joining 9
TRANK1	Tetratricopeptide repeat and ankyrin repeat containing 1	O15050
TRAPPC10	Trafficking protein particle complex subunit 10	P48553
TRAPPC8	Trafficking protein particle complex subunit 8	Q9Y2L5
TRBJ2-2	T cell receptor beta joining 2-2
TRBJ2-7	T cell receptor beta joining 2-7	A0A0A0MT78
TRBV10-2	T cell receptor beta variable 10-2	A0A0K0K1G8
TRIB2	Tribbles pseudokinase 2	Q92519
TRIM16	Tripartite motif containing 16	O95361
TRIM25	Tripartite motif containing 25	Q14258
TRIM33	Tripartite motif containing 33	Q9UPN9
TRIM37	Tripartite motif containing 37	O94972
TRMT61A	TRNA methyltransferase 61A	Q96FX7
TSC22D1	TSC22 domain family member 1	Q15714
TSHZ3	Teashirt zinc finger homeobox 3	Q63HK5
TSNAX	Translin associated factor X	Q99598
TSPAN15	Tetraspanin 15	O95858
TSPAN2	Tetraspanin 2	O60636
TSPAN3	Tetraspanin 3	O60637
TSPAN4	Tetraspanin 4	O14817
TTC39C	Tetratricopeptide repeat domain 39C	Q8N584
TUBA1A	Tubulin alpha 1a	Q71U36
TUBA1C	Tubulin alpha 1c	Q9BQE3
TUBGCP4	Tubulin gamma complex associated protein 4	Q9UGJ1
TUT7	Terminal uridylyl transferase 7	Q5VYS8
TXK	TXK tyrosine kinase	P42681
TYMP	Thymidine phosphorylase	P19971
TYMS	Thymidylate synthetase	P04818
TYROBP	Transmembrane immune signaling adaptor TYROBP	O43914
UBALD1	UBA like domain containing 1	Q8TB05
UBALD2	UBA like domain containing 2	Q8IYN6
UBE2B	Ubiquitin conjugating enzyme E2 B	P63146
UBE2D1	Ubiquitin conjugating enzyme E2 D1	P51668
UBN1	Ubinuclein 1	Q9NPG3
UBQLN4	Ubiquilin 4	Q9NRR5
UBR2	Ubiquitin protein ligase E3 component n-recognin 2	Q8IWV8
UBR4	Ubiquitin protein ligase E3 component n-recognin 4	Q5T4S7
UBXN10	UBX domain protein 10	Q96LJ8
UBXN11	UBX domain protein 11	Q5T124
UBXN2B	UBX domain protein 2B	Q14CS0
UGCG	UDP-glucose ceramide glucosyltransferase	Q16739
UGP2	UDP-glucose pyrophosphorylase 2	Q16851
UIMC1	Ubiquitin interaction motif containing 1	Q96RL1
USP10	Ubiquitin specific peptidase 10	Q14694
USP15	Ubiquitin specific peptidase 15	Q9Y4E8
USP32	Ubiquitin specific peptidase 32	Q8NFA0
UTRN	Utrophin	P46939
UTS2	Urotensin 2	O95399
VANGL1	VANGL planar cell polarity protein 1	Q8TAA9
VAT1	Vesicle amine transport 1	Q99536
VMP1	Vacuole membrane protein 1	Q96GC9
VNN2	Vanin 2	O95498
VSIR	V-set immunoregulatory receptor	Q9H7M9
VWA5A	Von Willebrand factor A domain containing 5A	O00534
WARS1	Tryptophanyl-tRNA synthetase 1	P23381
WAS	WASP actin nucleation promoting factor	P42768
WIPI1	WD repeat domain, phosphoinositide interacting 1	Q5MNZ9
WRAP53	WD repeat containing antisense to TP53	Q9BUR4
XCL1	X-C motif chemokine ligand 1	P47992
XCL2	X-C motif chemokine ligand 2	Q9UBD3
XKR8	XK related 8	Q9H6D3
XPO6	Exportin 6	Q96QU8
XXYLT1	Xyloside xylosyltransferase 1	Q8NBI6
YES1	YES proto-oncogene 1, Src family tyrosine kinase	P07947
YPEL3	Yippee like 3	P61236
ZBTB6	Zinc finger and BTB domain containing 6	Q15916
ZDHHC17	Zinc finger DHHC-type palmitoyltransferase 17	Q8IUH5
ZDHHC18	Zinc finger DHHC-type palmitoyltransferase 18	Q9NUE0
ZFP36	ZFP36 ring finger protein	P26651
ZFP36L1	ZFP36 ring finger protein like 1	Q07352
ZFYVE16	Zinc finger FYVE-type containing 16	Q7Z3T8
ZNF12	Zinc finger protein 12	P17014
ZNF185	Zinc finger protein 185 with LIM domain	O15231
ZNF396	Zinc finger protein 396	Q96N95
ZNF439	Zinc finger protein 439	Q8NDP4
ZNF440	Zinc finger protein 440	Q8IYI8
ZNF549	Zinc finger protein 549	Q6P9A3
ZNF552	Zinc finger protein 552	Q9H707
ZNF565	Zinc finger protein 565	Q8N9K5
ZNF600	Zinc finger protein 600	Q6ZNG1
ZNF620	Zinc finger protein 620	Q6ZNG0
ZNF646	Zinc finger protein 646	O15015
ZNF654	Zinc finger protein 654	Q8IZM8
ZNF66	Zinc finger protein 66	Q6ZN08
ZNF69	Zinc finger protein 69	Q9UC07
ZNF778	Zinc finger protein 778	Q96MU6
ZNF821	Zinc finger protein 821	O75541
ZSCAN16	Zinc finger and SCAN domain containing 16	Q9H4T2
ZSCAN31	Zinc finger and SCAN domain containing 31	Q96LW9
ZWINT	ZW10 interacting kinetochore protein	O95229
ZYX	Zyxin	Q15942
AAAS	Aladin WD repeat nucleoporin	Q9NRG9
AACS	Acetoacetyl-CoA synthetase	Q86V21
AAGAB	Alpha and gamma adaptin binding protein	Q6PD74
AAK1	AP2 associated kinase 1	Q2M2I8
AAMP	Angio associated migratory cell protein	Q13685
AAR2	AAR2 splicing factor	Q9Y312
AARS1	Alanyl-tRNA synthetase 1	P49588
AARS2	Alanyl-tRNA synthetase 2, mitochondrial	Q5JTZ9
AARSD1	Alanyl-tRNA synthetase domain containing 1	Q9BTE6
AASDH	Aminoadipate-semialdehyde dehydrogenase	Q4L235
AASDHPPT	Aminoadipate-semialdehyde dehydrogenase-phosphopantetheinyl transferase	Q9NRN7
AATF	Apoptosis antagonizing transcription factor	Q9NY61
ABAT	4-aminobutyrate aminotransferase	P80404
ABCA5	ATP binding cassette subfamily A member 5	Q8WWZ7
ABCA7	ATP binding cassette subfamily A member 7	Q8IZY2
ABCB7	ATP binding cassette subfamily B member 7	O75027
ABCB8	ATP binding cassette subfamily B member 8	Q9NUT2
ABCC10	ATP binding cassette subfamily C member 10	Q5T3U5
ABCC4	ATP binding cassette subfamily C member 4	O15439
ABCC5	ATP binding cassette subfamily C member 5	O15440
ABCD2	ATP binding cassette subfamily D member 2	Q9UBJ2
ABCD3	ATP binding cassette subfamily D member 3	P28288
ABCD4	ATP binding cassette subfamily D member 4	O14678
ABCE1	ATP binding cassette subfamily E member 1	P61221
ABCF1	ATP binding cassette subfamily F member 1	Q8NE71
ABCF2	ATP binding cassette subfamily F member 2	Q9UG63
ABCF2-H2BK1	ABCF2-H2BK1 readthrough
ABCF3	ATP binding cassette subfamily F member 3	Q9NUQ8
ABHD10	Abhydrolase domain containing 10, depalmitoylase	Q9NUJ1
ABHD11	Abhydrolase domain containing 11	Q8NFV4
ABHD12	Abhydrolase domain containing 12, lysophospholipase	Q8N2K0
ABHD13	Abhydrolase domain containing 13	Q7L211
ABHD14A	Abhydrolase domain containing 14A	Q9BUJ0
ABHD14A-ACY1	ABHD14A-ACY1 readthrough
ABHD14B	Abhydrolase domain containing 14B	Q96IU4
ABHD16A	Abhydrolase domain containing 16A, phospholipase	O95870
ABHD17A	Abhydrolase domain containing 17A, depalmitoylase	Q96GS6
ABHD17B	Abhydrolase domain containing 17B, depalmitoylase	Q5VST6
ABHD18	Abhydrolase domain containing 18	Q0P651
ABHD3	Abhydrolase domain containing 3, phospholipase	Q8WU67
ABHD6	Abhydrolase domain containing 6, acylglycerol lipase	Q9BV23
ABHD8	Abhydrolase domain containing 8	Q96I13
ABI1	Abl interactor 1	Q8IZP0
ABI2	Abl interactor 2	Q9NYB9
ABITRAM	Actin binding transcription modulator	Q9NX38
ABRACL	ABRA C-terminal like	Q9P1F3
ABRAXAS1	Abraxas 1, BRCA1 A complex subunit	Q6UWZ7
ABRAXAS2	Abraxas 2, BRISC complex subunit	Q15018
ABT1	Activator of basal transcription 1	Q9ULW3
ACAA1	Acetyl-CoA acyltransferase 1	P09110
ACAA2	Acetyl-CoA acyltransferase 2	P42765
ACAD10	Acyl-CoA dehydrogenase family member 10	Q6JQN1
ACAD8	Acyl-CoA dehydrogenase family member 8	Q9UKU7
ACAD9	Acyl-CoA dehydrogenase family member 9	Q9H845
ACADM	Acyl-CoA dehydrogenase medium chain	P11310
ACADS	Acyl-CoA dehydrogenase short chain	P16219
ACADSB	Acyl-CoA dehydrogenase short/branched chain	P45954
ACADVL	Acyl-CoA dehydrogenase very long chain	P49748
ACAP1	ArfGAP with coiled-coil, ankyrin repeat and PH domains 1	Q15027
ACAT1	Acetyl-CoA acetyltransferase 1	P24752
ACAT2	Acetyl-CoA acetyltransferase 2	Q9BWD1
ACBD4	Acyl-CoA binding domain containing 4	Q8NC06
ACBD5	Acyl-CoA binding domain containing 5	Q5T8D3
ACBD6	Acyl-CoA binding domain containing 6	Q9BR61
ACD	ACD shelterin complex subunit and telomerase recruitment factor	Q96AP0
ACIN1	Apoptotic chromatin condensation inducer 1	Q9UKV3
ACKR3	Atypical chemokine receptor 3	P25106
ACLY	ATP citrate lyase	P53396
ACO1	Aconitase 1	P21399
ACO2	Aconitase 2	Q99798
ACOT1	Acyl-CoA thioesterase 1	Q86TX2
ACOT13	Acyl-CoA thioesterase 13	Q9NPJ3
ACOT2	Acyl-CoA thioesterase 2	P49753
ACOT4	Acyl-CoA thioesterase 4	Q8N9L9
ACOT8	Acyl-CoA thioesterase 8	O14734
ACOT9	Acyl-CoA thioesterase 9	Q9Y305
ACOX3	Acyl-CoA oxidase 3, pristanoyl	O15254
ACP1	Acid phosphatase 1	P24666
ACP6	Acid phosphatase 6, lysophosphatidic	Q9NPH0
ACSF2	Acyl-CoA synthetase family member 2	Q96CM8
ACSF3	Acyl-CoA synthetase family member 3	Q4G176
ACSL3	Acyl-CoA synthetase long chain family member 3	O95573
ACSL4	Acyl-CoA synthetase long chain family member 4	O60488
ACSL5	Acyl-CoA synthetase long chain family member 5	Q9ULC5
ACSS1	Acyl-CoA synthetase short chain family member 1	Q9NUB1
ACTA1	Actin alpha 1, skeletal muscle	P68133
ACTB	Actin beta	P60709
ACTG1	Actin gamma 1	P63261
ACTL6A	Actin like 6A	O96019
ACTN4	Actinin alpha 4	O43707
ACTR10	Actin related protein 10	Q9NZ32
ACTR1A	Actin related protein 1A	P61163
ACTR1B	Actin related protein 1B	P42025
ACTR2	Actin related protein 2	P61160
ACTR3	Actin related protein 3	P61158
ACTR3C	Actin related protein 3C	Q9C0K3
ACTR5	Actin related protein 5	Q9H9F9
ACTR6	Actin related protein 6	Q9GZN1
ACY1	Aminoacylase 1	Q03154
ACYP1	Acylphosphatase 1	P07311
ACYP2	Acylphosphatase 2	P14621
ADA2	Adenosine deaminase 2	Q9NZK5
ADAL	Adenosine deaminase like	Q6DHV7
ADAM10	ADAM metallopeptidase domain 10	O14672
ADAM17	ADAM metallopeptidase domain 17	P78536
ADAMTSL5	ADAMTS like 5
ADAP1	ArfGAP with dual PH domains 1	O75689
ADAR	Adenosine deaminase RNA specific	P55265
ADAT1	Adenosine deaminase tRNA specific 1	Q9BUB4
ADCK1	AarF domain containing kinase 1	Q86TW2
ADCK2	AarF domain containing kinase 2	Q7Z695
ADCK5	AarF domain containing kinase 5	Q3MIX3
ADCY7	Adenylate cyclase 7	P51828
ADD1	Adducin 1	P35611
ADD3	Adducin 3	Q9UEY8
ADGRE5	Adhesion G protein-coupled receptor E5	P48960
ADGRV1	Adhesion G protein-coupled receptor V1	Q8WXG9
ADH5	Alcohol dehydrogenase 5 (class III), chi polypeptide	P11766
ADI1	Acireductone dioxygenase 1	Q9BV57
ADIPOR1	Adiponectin receptor 1	Q96A54
ADK	Adenosine kinase	P55263
ADNP	Activity dependent neuroprotector homeobox	Q9H2P0
ADNP2	ADNP homeobox 2	Q6IQ32
ADORA2A	Adenosine A2a receptor	P29274
ADPGK	ADP dependent glucokinase	Q9BRR6
ADPRM	ADP-ribose/CDP-alcohol diphosphatase, manganese dependent	Q3LIE5
ADPRS	ADP-ribosylserine hydrolase	Q9NX46
ADRB2	Adrenoceptor beta 2	P07550
ADRM1	ADRM1 26S proteasome ubiquitin receptor	Q16186
ADSL	Adenylosuccinate lyase	P30566
ADSS2	Adenylosuccinate synthase 2	P30520
AEBP2	AE binding protein 2	Q6ZN18
AEN	Apoptosis enhancing nuclease	Q8WTP8
AFF1	ALF transcription elongation factor 1	P51825
AFF4	ALF transcription elongation factor 4	Q9UHB7
AFG1L	AFG1 like ATPase	Q8WV93
AFG3L2	AFG3 like matrix AAA peptidase subunit 2	Q9Y4W6
AFTPH	Aftiphilin	Q6ULP2
AGA	Aspartylglucosaminidase	P20933
AGAP2	ArfGAP with GTPase domain, ankyrin repeat and PH domain 2	Q99490
AGBL5	AGBL carboxypeptidase 5	Q8NDL9
AGFG1	ArfGAP with FG repeats 1	P52594
AGFG2	ArfGAP with FG repeats 2	O95081
AGGF1	Angiogenic factor with G-patch and FHA domains 1	Q8N302
AGL	Amylo-alpha-1, 6-glucosidase, 4-alpha-glucanotransferase	P35573
AGMAT	Agmatinase	Q9BSE5
ago.1	Argonaute RISC component 1	Q9UL18
ago.3	Argonaute RISC catalytic component 3	Q9H9G7
AGPAT1	1-acylglycerol-3-phosphate O-acyltransferase 1	Q99943
AGPAT2	1-acylglycerol-3-phosphate O-acyltransferase 2	O15120
AGPAT4	1-acylglycerol-3-phosphate O-acyltransferase 4	Q9NRZ5
AGPS	Alkylglycerone phosphate synthase	O00116
AGTPBP1	ATP/GTP binding carboxypeptidase 1	Q9UPW5
AGTRAP	Angiotensin II receptor associated protein	Q6RW13
AHCY	Adenosylhomocysteinase	P23526
AHCYL1	Adenosylhomocysteinase like 1	O43865
AHI1	Abelson helper integration site 1	Q8N157
AHNAK	AHNAK nucleoprotein	Q09666
AHSA1	Activator of HSP90 ATPase activity 1	O95433
AIDA	Axin interactor, dorsalization associated	Q96BJ3
AIFM1	Apoptosis inducing factor mitochondria associated 1	O95831
AIFM2	Apoptosis inducing factor mitochondria associated 2	Q9BRQ8
AIG1	Androgen induced 1	Q9NVV5
AIMP1	Aminoacyl tRNA synthetase complex interacting multifunctional protein 1	Q12904
AIMP2	Aminoacyl tRNA synthetase complex interacting multifunctional protein 2	Q13155
AIP	Aryl hydrocarbon receptor interacting protein	O00170
AK2	Adenylate kinase 2	P54819
AK3	Adenylate kinase 3	Q9UIJ7
AK6	Adenylate kinase 6	Q9Y3D8
AK9	Adenylate kinase 9	Q5TCS8
AKAP1	A-kinase anchoring protein 1	Q92667
AKAP10	A-kinase anchoring protein 10	O43572
AKAP13	A-kinase anchoring protein 13	Q12802
AKAP7	A-kinase anchoring protein 7	O43687, Q9P0M2
AKAP8	A-kinase anchoring protein 8	O43823
AKAP9	A-kinase anchoring protein 9	Q99996
AKIP1	A-kinase interacting protein 1	Q9NQ31
AKIRIN1	Akirin 1	Q9H9L7
AKIRIN2	Akirin 2	Q53H80
AKNA	AT-hook transcription factor	Q7Z591
AKR1A1	Aldo-keto reductase family 1 member A1	P14550
AKR1B1	Aldo-keto reductase family 1 member B	P15121
AKR7A2	Aldo-keto reductase family 7 member A2	O43488
AKT2	AKT serine/threonine kinase 2	P31751
AKTIP	AKT interacting protein	Q9H8T0
ALAD	Aminolevulinate dehydratase	P13716
ALDH16A1	Aldehyde dehydrogenase 16 family member A1	Q8IZ83
ALDH18A1	Aldehyde dehydrogenase 18 family member A1	P54886
ALDH1B1	Aldehyde dehydrogenase 1 family member B1	P30837
ALDH3A2	Aldehyde dehydrogenase 3 family member A2	P51648
ALDH5A1	Aldehyde dehydrogenase 5 family member A1	P51649
ALDH9A1	Aldehyde dehydrogenase 9 family member A1	P49189
ALDOA	Aldolase, fructose-bisphosphate A	P04075
ALDOC	Aldolase, fructose-bisphosphate C	P09972
ALG1	ALG1 chitobiosyldiphosphodolichol beta-mannosyltransferase	Q9BT22
ALG11	ALG11 alpha-1,2-mannosyltransferase	Q2TAA5
ALG12	ALG12 alpha-1,6-mannosyltransferase	Q9BV10
ALG13	ALG13 UDP-N-acetylglucosaminyltransferase subunit	Q9NP73
ALG2	ALG2 alpha-1,3/1,6-mannosyltransferase	Q9H553
ALG3	ALG3 alpha-1,3- mannosyltransferase	Q92685
ALG5	ALG5 dolichyl-phosphate beta-glucosyltransferase	Q9Y673
ALG8	ALG8 alpha-1,3-glucosyltransferase	Q9BVK2
ALG9	ALG9 alpha-1,2-mannosyltransferase	Q9H6U8
ALKBH1	AlkB homolog 1, histone H2A dioxygenase	Q13686
ALKBH2	AlkB homolog 2, alpha-ketoglutarate dependent dioxygenase	Q6NS38
ALKBH3	AlkB homolog 3, alpha-ketoglutarate dependent dioxygenase	Q96Q83
ALKBH4	AlkB homolog 4, lysine demethylase	Q9NXW9
ALKBH5	AlkB homolog 5, RNA demethylase	Q6P6C2
ALKBH6	AlkB homolog 6	Q3KRA9
ALKBH7	AlkB homolog 7	Q9BT30
ALKBH8	AlkB homolog 8, tRNA methyltransferase	Q96BT7
ALYREF	Aly/REF export factor
AMACR	Alpha-methylacyl-CoA racemase	Q9UHK6
AMD1	Adenosylmethionine decarboxylase 1	P17707
AMDHD2	Amidohydrolase domain containing 2	Q9Y303
AMFR	Autocrine motility factor receptor	Q9UKV5
AMIGO2	Adhesion molecule with Ig like domain 2	Q86SJ2
AMMECR1	AMMECR nuclear protein 1	Q9Y4X0
AMMECR1L	AMMECR1 like	Q6DCA0
AMPD3	Adenosine monophosphate deaminase 3	Q01432
AMZ2	Archaelysin family metallopeptidase 2	Q86W34
ANAPC1	Anaphase promoting complex subunit 1	Q9H1A4
ANAPC10	Anaphase promoting complex subunit 10	Q9UM13
ANAPC11	Anaphase promoting complex subunit 11	Q9NYG5
ANAPC13	Anaphase promoting complex subunit 13	Q9BS18
ANAPC15	Anaphase promoting complex subunit 15	P60006
ANAPC16	Anaphase promoting complex subunit 16	Q96DE5
ANAPC4	Anaphase promoting complex subunit 4	Q9UJX5
ANAPC5	Anaphase promoting complex subunit 5	Q9UJX4
ANAPC7	Anaphase promoting complex subunit 7	Q9UJX3
ANGEL1	Angel homolog 1	Q9UNK9
ANGEL2	Angel homolog 2	Q5VTE6
ANK3	Ankyrin 3	Q12955
ANKFY1	Ankyrin repeat and FYVE domain containing 1	Q9P2R3
ANKH	ANKH inorganic pyrophosphate transport regulator	Q9HCJ1
ANKHD1	Ankyrin repeat and KH domain containing 1	Q8IWZ3
ANKHD1-EIF4EBP3	ANKHD1-EIF4EBP3 readthrough
ANKLE2	Ankyrin repeat and LEM domain containing 2	Q86XL3
ANKMY1	Ankyrin repeat and MYND domain containing 1	Q9P2S6
ANKMY2	Ankyrin repeat and MYND domain containing 2	Q8IV38
ANKRA2	Ankyrin repeat family A member 2	Q9H9E1
ANKRD10	Ankyrin repeat domain 10	Q9NXR5
ANKRD11	Ankyrin repeat domain containing 11	Q6UB99
ANKRD12	Ankyrin repeat domain 12	Q6UB98
ANKRD13C	Ankyrin repeat domain 13C	Q8N6S4
ANKRD13D	Ankyrin repeat domain 13D	Q6ZTN6
ANKRD17	Ankyrin repeat domain 17	O75179
ANKRD27	Ankyrin repeat domain 27	Q96NW4
ANKRD34A	Ankyrin repeat domain 34A	Q69YU3
ANKRD36	Ankyrin repeat domain 36	A6QL64
ANKRD36C	Ankyrin repeat domain 36C	Q5JPF3
ANKRD37	Ankyrin repeat domain 37	Q7Z713
ANKRD39	Ankyrin repeat domain 39	Q53RE8
ANKRD40	Ankyrin repeat domain 40	Q6AI12
ANKRD42	Ankyrin repeat domain 42	Q8N9B4
ANKRD44	Ankyrin repeat domain 44	Q8N8A2
ANKRD46	Ankyrin repeat domain 46	Q86W74
ANKRD49	Ankyrin repeat domain 49	Q8WVL7
ANKRD54	Ankyrin repeat domain 54	Q6NXT1
ANKZF1	Ankyrin repeat and zinc finger peptidyl tRNA hydrolase 1	Q9H8Y5
ANO10	Anoctamin 10	Q9NW15
ANO6	Anoctamin 6	Q4KMQ2
ANO9	Anoctamin 9	A1A5B4
ANP32A	Acidic nuclear phosphoprotein 32 family member A	P39687
ANP32B	Acidic nuclear phosphoprotein 32 family member B	Q92688
ANP32E	Acidic nuclear phosphoprotein 32 family member E	Q9BTT0
ANTKMT	Adenine nucleotide translocase lysine methyltransferase	Q9BQD7
ANTXR2	ANTXR cell adhesion molecule 2	P58335
ANXA4	Annexin A4	P09525
ANXA5	Annexin A5	P08758
ANXA6	Annexin A6	P08133
ANXA7	Annexin A7	P20073
AOPEP	Aminopeptidase O (putative)	Q8N6M6
AP1AR	Adaptor related protein complex 1 associated regulatory protein	Q63HQ0
AP1B1	Adaptor related protein complex 1 subunit beta 1	Q10567
AP1G1	Adaptor related protein complex 1 subunit gamma 1	O43747
AP1G2	Adaptor related protein complex 1 subunit gamma 2	O75843
AP1M1	Adaptor related protein complex 1 subunit mu 1	Q9BXS5
AP1S1	Adaptor related protein complex 1 subunit sigma 1	P61966
AP2A2	Adaptor related protein complex 2 subunit alpha 2	O94973
AP2B1	Adaptor related protein complex 2 subunit beta 1	P63010
AP2M1	Adaptor related protein complex 2 subunit mu 1	Q96CW1
AP2S1	Adaptor related protein complex 2 subunit sigma 1	P53680
AP3B1	Adaptor related protein complex 3 subunit beta 1	O00203
AP3D1	Adaptor related protein complex 3 subunit delta 1	O14617
AP3M1	Adaptor related protein complex 3 subunit mu 1	Q9Y2T2
AP3M2	Adaptor related protein complex 3 subunit mu 2	P53677
AP3S1	Adaptor related protein complex 3 subunit sigma 1	Q92572
AP3S2	Adaptor related protein complex 3 subunit sigma 2	P59780
AP4B1	Adaptor related protein complex 4 subunit beta 1	Q9Y6B7
AP4M1	Adaptor related protein complex 4 subunit mu 1	O00189
AP4S1	Adaptor related protein complex 4 subunit sigma 1	Q9Y587
AP5M1	Adaptor related protein complex 5 subunit mu 1	Q9H0R1
AP5S1	Adaptor related protein complex 5 subunit sigma 1	Q9NUS5
AP5Z1	Adaptor related protein complex 5 subunit zeta 1	O43299
APBA3	Amyloid beta precursor protein binding family A member 3	O96018
APC	APC regulator of WNT signaling pathway	P25054
APEH	Acylaminoacyl-peptide hydrolase	P13798
APEX1	Apurinic/apyrimidinic endodeoxyribonuclease 1	P27695
APEX2	Apurinic/apyrimidinic endodeoxyribonuclease 2	Q9UBZ4
APH1A	Aph-1 homolog A, gamma-secretase subunit	Q96BI3
API5	Apoptosis inhibitor 5	Q9BZZ5
APIP	APAF1 interacting protein	Q96GX9
APMAP	Adipocyte plasma membrane associated protein	Q9HDC9
APOBEC2	Apolipoprotein B mRNA editing enzyme catalytic subunit 2	Q9Y235
APOBEC3C	Apolipoprotein B mRNA editing enzyme catalytic subunit 3C	Q9NRW3
APOBEC3D	Apolipoprotein B mRNA editing enzyme catalytic subunit 3D	Q96AK3
APOBEC3F	Apolipoprotein B mRNA editing enzyme catalytic subunit 3F	Q8IUX4
APOBEC3G	Apolipoprotein B mRNA editing enzyme catalytic subunit 3G	Q9HC16
APOBR	Apolipoprotein B receptor	Q0VD83
APOL1	Apolipoprotein L1	O14791
APOL2	Apolipoprotein L2	Q9BQE5
APOL3	Apolipoprotein L3	O95236
APOL6	Apolipoprotein L6	Q9BWW8
APOO	Apolipoprotein O	Q9BUR5
APOOL	Apolipoprotein O like	Q6UXV4
APPBP2	Amyloid beta precursor protein binding protein 2	Q92624
APRT	Adenine phosphoribosyltransferase	P07741
APTX	Aprataxin	Q7Z2E3
AQR	Aquarius intron-binding spliceosomal factor	O60306
ARAF	A-Raf proto-oncogene, serine/threonine kinase	P10398
ARAP1	ArfGAP with RhoGAP domain, ankyrin repeat and PH domain 1	Q96P48
ARAP2	ArfGAP with RhoGAP domain, ankyrin repeat and PH domain 2	Q8WZ64
ARCN1	Archain 1	P48444
AREL1	Apoptosis resistant E3 ubiquitin protein ligase 1	O15033
ARF1	ADP ribosylation factor 1	P84077
ARF3	ADP ribosylation factor 3	P61204
ARF4	ADP ribosylation factor 4	P18085
ARF5	ADP ribosylation factor 5	P84085
ARF6	ADP ribosylation factor 6	P62330
ARFGAP1	ADP ribosylation factor GTPase activating protein 1	Q8N6T3
ARFGAP2	ADP ribosylation factor GTPase activating protein 2	Q8N6H7
ARFGAP3	ADP ribosylation factor GTPase activating protein 3	Q9NP61
ARFGEF1	ADP ribosylation factor guanine nucleotide exchange factor 1	Q9Y6D6
ARFIP1	ADP ribosylation factor interacting protein 1	P53367
ARFIP2	ADP ribosylation factor interacting protein 2	P53365
ARFRP1	ADP ribosylation factor related protein 1	Q13795
ARGLU1	Arginine and glutamate rich 1	Q9NWB6
ARHGAP1	Rho GTPase activating protein 1	Q07960
ARHGAP12	Rho GTPase activating protein 12	Q8IWW6
ARHGAP15	Rho GTPase activating protein 15	Q53QZ3
ARHGAP17	Rho GTPase activating protein 17	Q68EM7
ARHGAP18	Rho GTPase activating protein 18	Q8N392
ARHGAP19	Rho GTPase activating protein 19	Q14CB8
ARHGAP27	Rho GTPase activating protein 27	Q6ZUM4
ARHGAP30	Rho GTPase activating protein 30	Q7Z6I6
ARHGAP4	Rho GTPase activating protein 4	P98171
ARHGAP45	Rho GTPase activating protein 45	Q92619
ARHGAP5	Rho GTPase activating protein 5	Q13017
ARHGDIA	Rho GDP dissociation inhibitor alpha	P52565
ARHGDIB	Rho GDP dissociation inhibitor beta	P52566
ARHGEF1	Rho guanine nucleotide exchange factor 1	Q92888
ARHGEF18	Rho/Rac guanine nucleotide exchange factor 18	Q6ZSZ5
ARHGEF2	Rho/Rac guanine nucleotide exchange factor 2	Q92974
ARHGEF3	Rho guanine nucleotide exchange factor 3	Q9NR81
ARHGEF6	Rac/Cdc42 guanine nucleotide exchange factor 6	Q15052
ARHGEF7	Rho guanine nucleotide exchange factor 7	Q14155
ARHGEF9	Cdc42 guanine nucleotide exchange factor 9	O43307
ARID1A	AT-rich interaction domain 1A	O14497
ARID1B	AT-rich interaction domain 1B	Q8NFD5
ARID2	AT-rich interaction domain 2	Q68CP9
ARID3B	AT-rich interaction domain 3B	Q8IVW6
ARID4A	AT-rich interaction domain 4A	P29374
ARID4B	AT-rich interaction domain 4B	Q4LE39
ARID5A	AT-rich interaction domain 5A	Q03989
ARID5B	AT-rich interaction domain 5B	Q14865
ARIH2	Ariadne RBR E3 ubiquitin protein ligase 2	O95376
ARL1	ADP ribosylation factor like GTPase 1	P40616
ARL13B	ADP ribosylation factor like GTPase 13B	Q3SXY8
ARL14EP	ADP ribosylation factor like GTPase 14 effector protein	Q8N8R7
ARL15	ADP ribosylation factor like GTPase 15	Q9NXU5
ARL16	ADP ribosylation factor like GTPase 16
ARL17A	ADP ribosylation factor like GTPase 17A	Q8IVW1
ARL17B	ADP ribosylation factor like GTPase 17B	Q8IVW1
ARL2	ADP ribosylation factor like GTPase 2	P36404
ARL2BP	ADP ribosylation factor like GTPase 2 binding protein	Q9Y2Y0
ARL3	ADP ribosylation factor like GTPase 3	P36405
ARL4A	ADP ribosylation factor like GTPase 4A	P40617
ARL4C	ADP ribosylation factor like GTPase 4C	P56559
ARL6	ADP ribosylation factor like GTPase 6	Q9H0F7
ARL6IP1	ADP ribosylation factor like GTPase 6 interacting protein 1	Q15041
ARL6IP4	ADP ribosylation factor like GTPase 6 interacting protein 4	Q66PJ3
ARL6IP5	ADP ribosylation factor like GTPase 6 interacting protein 5	O75915
ARL8A	ADP ribosylation factor like GTPase 8A	Q96BM9
ARL8B	ADP ribosylation factor like GTPase 8B	Q9NVJ2
ARMC1	Armadillo repeat containing 1	Q9NVT9
ARMC10	Armadillo repeat containing 10	Q8N2F6
ARMC2	Armadillo repeat containing 2	Q8NEN0
ARMC5	Armadillo repeat containing 5	Q96C12
ARMC6	Armadillo repeat containing 6	Q6NXE6
ARMC7	Armadillo repeat containing 7	Q9H6L4
ARMC8	Armadillo repeat containing 8	Q8IUR7
ARMCX2	Armadillo repeat containing X-linked 2	Q7L311
ARMCX3	Armadillo repeat containing X-linked 3	Q9UH62
ARMCX5	Armadillo repeat containing X-linked 5	Q6P1M9
ARMCX6	Armadillo repeat containing X-linked 6	Q7L4S7
ARMH3	Armadillo like helical domain containing 3	Q5T2E6
ARMT1	Acidic residue methyltransferase 1	Q9H993
ARNT	Aryl hydrocarbon receptor nuclear translocator	P27540
ARPC1A	Actin related protein 2/3 complex subunit 1A	Q92747
ARPC1B	Actin related protein 2/3 complex subunit 1B	O15143
ARPC2	Actin related protein 2/3 complex subunit 2	O15144
ARPC3	Actin related protein 2/3 complex subunit 3	O15145
ARPC4	Actin related protein 2/3 complex subunit 4	P59998
ARPC4-TTLL3	ARPC4-TTLL3 readthrough
ARPC5	Actin related protein 2/3 complex subunit 5	O15511
ARPC5L	Actin related protein 2/3 complex subunit 5 like	Q9BPX5
ARPIN-AP3S2	ARPIN-AP3S2 readthrough
ARPP19	CAMP regulated phosphoprotein 19	P56211
ARRB2	Arrestin beta 2	P32121
ARRDC1	Arrestin domain containing 1	Q8N5I2
ARRDC2	Arrestin domain containing 2	Q8TBH0
ARRDC5	Arrestin domain containing 5	A6NEK1
ARSA	Arylsulfatase A	P15289
ARSD	Arylsulfatase D	P51689
[truncated: 7,050 more rows]

## Sheet: B
Supplementary Table S1: Protein annotations for each analyzed cell population were retrieved from the Human Protein Atlas. Each tab in the file presents a list of proteins associated with the specific cell type indicated by the tab name.
Acronym	Protein Name	Uniprot ID
HCRT	Hypocretin neuropeptide precursor	O43612
LCN8	Lipocalin 8	Q6JVE9
TRBC2	T cell receptor beta constant 2	A0A5B9
CD52	CD52 molecule	P31358
CCR9	C-C motif chemokine receptor 9	P51686
OR2T10	Olfactory receptor family 2 subfamily T member 10	Q8NGZ9
NIBAN3	Niban apoptosis regulator 3	Q86XR2
GNG7	G protein subunit gamma 7	O60262
SERPINA9	Serpin family A member 9	Q86WD7
BLK	BLK proto-oncogene, Src family tyrosine kinase	P51451
FCRL1	Fc receptor like 1	Q96LA6
ZBTB32	Zinc finger and BTB domain containing 32	Q9Y2Y4
TCL1A	TCL1 family AKT coactivator A	P56279
SOST	Sclerostin	Q9BQB4
FCGR2C	Fc gamma receptor IIc (gene/pseudogene)
NLRP6	NLR family pyrin domain containing 6	P59044
PF4	Platelet factor 4	P02776
CR2	Complement C3d receptor 2	P20023
FCRL2	Fc receptor like 2	Q96LA5
BTLA	B and T lymphocyte associated	Q7Z6A9
FCGR2B	Fc gamma receptor IIb	P31994
IKZF1	IKAROS family zinc finger 1	Q13422
CD19	CD19 molecule	P15391
LTB	Lymphotoxin beta	Q06643
SIT1	Signaling threshold regulating transmembrane adaptor 1	Q9Y3P8
SLAMF1	Signaling lymphocytic activation molecule family member 1	Q13291
TNFRSF13C	TNF receptor superfamily member 13C	Q96RJ3
AICDA	Activation induced cytidine deaminase	Q9GZX7
ENSG00000285043	Novel protein
FCRL4	Fc receptor like 4	Q96PJ5
HLA-DOB	Major histocompatibility complex, class II, DO beta	P13765
HVCN1	Hydrogen voltage gated channel 1	Q96D96
IGLJ3	Immunoglobulin lambda joining 3
RPS4Y2	Ribosomal protein S4 Y-linked 2	Q8TD47
TNFRSF13B	TNF receptor superfamily member 13B	O14836
ADAM28	ADAM metallopeptidase domain 28	Q9UKQ2
ARHGAP45	Rho GTPase activating protein 45	Q92619
CD1D	CD1d molecule	P15813
CD72	CD72 molecule	P21854
CLEC17A	C-type lectin domain containing 17A	Q6ZS10
FCMR	Fc mu receptor	O60667
FCRL3	Fc receptor like 3	Q96P31
FCRL5	Fc receptor like 5	Q96RD9
GCSAM	Germinal center associated signaling and motility	Q8N6F7
IL21R	Interleukin 21 receptor	Q9HBE5
KLHL6	Kelch like family member 6	Q8WZ60
MATN1	Matrilin 1	P21941
PIK3CG	Phosphatidylinositol-4,5-bisphosphate 3-kinase catalytic subunit gamma	P48736
PTPN7	Protein tyrosine phosphatase non-receptor type 7	P35236
RHOH	Ras homolog family member H	Q15669
STAP1	Signal transducing adaptor family member 1	Q9ULZ2
STK17B	Serine/threonine kinase 17b	O94768
ZC3H12D	Zinc finger CCCH-type containing 12D	A2A288
ADGRG5	Adhesion G protein-coupled receptor G5	Q8IZF4
ARHGAP15	Rho GTPase activating protein 15	Q53QZ3
ARHGDIB	Rho GDP dissociation inhibitor beta	P52566
BACH2	BTB domain and CNC homolog 2	Q9BYV9
BANK1	B cell scaffold protein with ankyrin repeats 1	Q8NDB2
C16orf54	Chromosome 16 open reading frame 54	Q6UWD8
CCR6	C-C motif chemokine receptor 6	P51684
CD69	CD69 molecule	Q07108
CD79A	CD79a molecule	P11912
CORO1A	Coronin 1A	P31146
FCRLA	Fc receptor like A	Q7L513
GPR174	G protein-coupled receptor 174	Q9BXC1
IGHD	Immunoglobulin heavy constant delta
IGLV5-37	Immunoglobulin lambda variable 5-37	A0A075B6J1
IL24	Interleukin 24	Q13007
LTA	Lymphotoxin alpha	P01374
MS4A1	Membrane spanning 4-domains A1	P11836
NCR3	Natural cytotoxicity triggering receptor 3	O14931
P2RY8	P2Y receptor family member 8	Q86VZ1
PARP15	Poly(ADP-ribose) polymerase family member 15	Q460N3
PIK3CD	Phosphatidylinositol-4,5-bisphosphate 3-kinase catalytic subunit delta	O00329
PTPRCAP	Protein tyrosine phosphatase receptor type C associated protein	Q14761
SELL	Selectin L	P14151
SP140	SP140 nuclear body protein	Q13342
TBC1D10C	TBC1 domain family member 10C	Q8IV04
TLR10	Toll like receptor 10	Q9BXR5
TMC8	Transmembrane channel like 8	Q8IU68
TMEM156	Transmembrane protein 156	Q8N614
ZGPAT	Zinc finger CCCH-type and G-patch domain containing	Q8N5A5
ADORA2A	Adenosine A2a receptor	P29274
CD48	CD48 molecule	P09326
CD79B	CD79b molecule	P40259
CPNE5	Copine 5	Q9HCH3
DCK	Deoxycytidine kinase	P27707
DENND1C	DENN domain containing 1C	Q8IV53
FCER2	Fc epsilon receptor II	P06734
FUT7	Fucosyltransferase 7	Q11130
GPR15	G protein-coupled receptor 15	P49685
GPSM3	G protein signaling modulator 3	Q9Y4H4
IGHG4	Immunoglobulin heavy constant gamma 4 (G4m marker)	P01861
IGHM	Immunoglobulin heavy constant mu	P01871
IKZF3	IKAROS family zinc finger 3	Q9UKT9
IRAG2	Inositol 1,4,5-triphosphate receptor associated 2	Q12912
ITGA4	Integrin subunit alpha 4	P13612
PAX5	Paired box 5	Q02548
PNOC	Prepronociceptin	Q13519
PVRIG	PVR related immunoglobulin domain containing	Q6DKI7
RAC2	Rac family small GTPase 2	P15153
RASAL3	RAS protein activator like 3	Q86YV0
SASH3	SAM and SH3 domain containing 3	O75995
SLAMF6	SLAM family member 6	Q96DU3
SNAI3	Snail family transcriptional repressor 3	Q3KNW1
TAL2	TAL bHLH transcription factor 2	Q16559
TAS1R3	Taste 1 receptor member 3	Q7RTX0
TRAF3IP3	TRAF3 interacting protein 3	Q9Y228
TREML1	Triggering receptor expressed on myeloid cells like 1	Q86YW5
WNT16	Wnt family member 16	Q9UBV4
ADAM19	ADAM metallopeptidase domain 19	Q9H013
AFF3	ALF transcription elongation factor 3	P51826
AIM2	Absent in melanoma 2	O14862
ALOX5	Arachidonate 5-lipoxygenase	P09917
ANKRD34A	Ankyrin repeat domain 34A	Q69YU3
ANKRD44	Ankyrin repeat domain 44	Q8N8A2
ANXA2R	Annexin A2 receptor	Q3ZCQ2
APBB1IP	Amyloid beta precursor protein binding family B member 1 interacting protein	Q7Z5R6
APOBEC3D	Apolipoprotein B mRNA editing enzyme catalytic subunit 3D	Q96AK3
ARHGAP25	Rho GTPase activating protein 25	P42331
ARHGAP30	Rho GTPase activating protein 30	Q7Z6I6
ARHGAP4	Rho GTPase activating protein 4	P98171
ARHGEF18	Rho/Rac guanine nucleotide exchange factor 18	Q6ZSZ5
ARL11	ADP ribosylation factor like GTPase 11	Q969Q4
ARPC4-TTLL3	ARPC4-TTLL3 readthrough
ARRDC2	Arrestin domain containing 2	Q8TBH0
ATP2A3	ATPase sarcoplasmic/endoplasmic reticulum Ca2+ transporting 3	Q93084
ATP6V0C	ATPase H+ transporting V0 subunit c	P27449
BCAS4	Breast carcinoma amplified sequence 4	Q8TDM0
BCL11A	BAF chromatin remodeling complex subunit BCL11A	Q9H165
BEND4	BEN domain containing 4	Q6ZU67
BLNK	B cell linker	Q8WV28
BTG1	BTG anti-proliferation factor 1	P62324
BTK	Bruton tyrosine kinase	Q06187
C1orf54	Chromosome 1 open reading frame 54	Q8WWF1
CALHM6	Calcium homeostasis modulator family member 6	Q5R3K3
CARD11	Caspase recruitment domain family member 11	Q9BXL7
CARMIL2	Capping protein regulator and myosin 1 linker 2	Q6F5E8
CBFA2T3	CBFA2/RUNX1 partner transcriptional co-repressor 3	O75081
CCR7	C-C motif chemokine receptor 7	P32248
CD180	CD180 molecule	Q99467
CD22	CD22 molecule	P20273
CD37	CD37 molecule	P11049
CD40	CD40 molecule	P25942
CD53	CD53 molecule	P19397
CD70	CD70 molecule	P32970
CD74	CD74 molecule	P04233
CD80	CD80 molecule	P33681
CD83	CD83 molecule	Q01151
CHI3L2	Chitinase 3 like 2	Q15782
CIITA	Class II major histocompatibility complex transactivator	P33076
CLEC2D	C-type lectin domain family 2 member D	Q9UHP7
CLNK	Cytokine dependent hematopoietic cell linker	Q7Z7G1
CNR2	Cannabinoid receptor 2	P34972
COL19A1	Collagen type XIX alpha 1 chain	Q14993
CR1	Complement C3b/C4b receptor 1 (Knops blood group)	P17927
CSK	C-terminal Src kinase	P41240
CXCR4	C-X-C motif chemokine receptor 4	P61073
CXCR5	C-X-C motif chemokine receptor 5	P32302
CYSLTR1	Cysteinyl leukotriene receptor 1	Q9Y271
CYTH4	Cytohesin 4	Q9UIA0
CYTIP	Cytohesin 1 interacting protein	O60759
DAPP1	Dual adaptor of phosphotyrosine and 3-phosphoinositides 1	Q9UN19
DOCK8	Dedicator of cytokinesis 8	Q8NF50
DOK3	Docking protein 3	Q7L591
DOK7	Docking protein 7	Q18PE1
E2F5	E2F transcription factor 5	Q15329
EBF1	EBF transcription factor 1	Q9UH73
EEF1G	Eukaryotic translation elongation factor 1 gamma	P26641
ENSG00000248993	Novel protein
ENSG00000255639	Novel protein
ENSG00000261717	Novel TMEM170A-CFDP1 readthrough protein
ENSG00000263020	Novel protein
ENSG00000263620	Novel protein
ENSG00000267001	Novel protein
ENSG00000283128	Novel protein
ENSG00000284691	Novel zinc finger protein
ENSG00000285827	Novel protein
ENSG00000285976	Novel protein
ESPNL	Espin like	Q6ZVH7
EVI2B	Ecotropic viral integration site 2B	P34910
FAM177B	Family with sequence similarity 177 member B	A6PVY3
FGD2	FYVE, RhoGEF and PH domain containing 2	Q7Z6J4
FLI1	Fli-1 proto-oncogene, ETS transcription factor	Q01543
FMNL1	Formin like 1	O95466
GAPT	GRB2 binding adaptor protein, transmembrane	Q8N292
GMIP	GEM interacting protein	Q9P107
GPR132	G protein-coupled receptor 132	Q9UNW8
GPR55	G protein-coupled receptor 55	Q9Y2T6
GRAP	GRB2 related adaptor protein	Q13588
GRAPL	GRB2 related adaptor protein like	Q8TC17
GRK6	G protein-coupled receptor kinase 6	P43250
H2AC7	H2A clustered histone 7	P20671
HCLS1	Hematopoietic cell-specific Lyn substrate 1	P14317
HHEX	Hematopoietically expressed homeobox	Q03014
HLA-DMA	Major histocompatibility complex, class II, DM alpha	P28067
HLA-DMB	Major histocompatibility complex, class II, DM beta	P28068
HLA-DOA	Major histocompatibility complex, class II, DO alpha	P06340
HLA-DPA1	Major histocompatibility complex, class II, DP alpha 1	P20036
HLA-DPB1	Major histocompatibility complex, class II, DP beta 1	P04440
HLA-DQA1	Major histocompatibility complex, class II, DQ alpha 1	P01909
HLA-DQA2	Major histocompatibility complex, class II, DQ alpha 2	P01906
HLA-DQB1	Major histocompatibility complex, class II, DQ beta 1
HLA-DRA	Major histocompatibility complex, class II, DR alpha	P01903
HLA-DRB1	Major histocompatibility complex, class II, DR beta 1	P01911
HLA-DRB5	Major histocompatibility complex, class II, DR beta 5	Q30154
HSH2D	Hematopoietic SH2 domain containing	Q96JZ2
HTD2	Hydroxyacyl-thioester dehydratase type 2	P86397
ICAM3	Intercellular adhesion molecule 3	P32942
IGFLR1	IGF like family receptor 1	Q9H665
IGHE	Immunoglobulin heavy constant epsilon	P01854
IGHV7-81	Immunoglobulin heavy variable 7-81 (non-functional)	A0A0B4J1V7
IGLV3-12	Immunoglobulin lambda variable 3-12	A0A075B6K2
IGLV5-52	Immunoglobulin lambda variable 5-52	A0A0A0MRZ9
IGLV8-61	Immunoglobulin lambda variable 8-61	A0A075B6I0
IL16	Interleukin 16	Q14005
IL27RA	Interleukin 27 receptor subunit alpha	Q6UWB1
IL2RA	Interleukin 2 receptor subunit alpha	P01589
IL2RG	Interleukin 2 receptor subunit gamma	P31785
IL4R	Interleukin 4 receptor	P24394
INPP5D	Inositol polyphosphate-5-phosphatase D	Q92835
IRF8	Interferon regulatory factor 8	Q02556
ISG20	Interferon stimulated exonuclease gene 20	Q96AZ6
ITGB7	Integrin subunit beta 7	P26010
JAK3	Janus kinase 3	P52333
KBTBD8	Kelch repeat and BTB domain containing 8	Q8NFY9
KLF2	KLF transcription factor 2	Q9Y5W3
KLHDC7B	Kelch domain containing 7B	Q96G42
KLHL14	Kelch like family member 14	Q9P2G3
LAPTM5	Lysosomal protein transmembrane 5	Q13571
LAT2	Linker for activation of T cells family member 2	Q9GZY6
LCN10	Lipocalin 10	Q6JVE6
LIMD2	LIM domain containing 2	Q9BT23
LPAR5	Lysophosphatidic acid receptor 5	Q9H1C0
LRCH4	Leucine rich repeats and calponin homology domain containing 4	O75427
LSP1	Lymphocyte specific protein 1	P33241
LY86	Lymphocyte antigen 86	O95711
LY9	Lymphocyte antigen 9	Q9HBG7
LYN	LYN proto-oncogene, Src family tyrosine kinase	P07948
MAN2B1	Mannosidase alpha class 2B member 1	O00754
MAP4K1	Mitogen-activated protein kinase kinase kinase kinase 1	Q92918
MARCHF1	Membrane associated ring-CH-type finger 1	Q8TCQ1
MAS1	MAS1 proto-oncogene, G protein-coupled receptor	P04201
MATR3	Matrin 3	P43243
MCOLN2	Mucolipin TRP cation channel 2	Q8IZK6
MEF2C	Myocyte enhancer factor 2C	Q06413
METTL8	Methyltransferase 8, methylcytidine
MFNG	MFNG O-fucosylpeptide 3-beta-N-acetylglucosaminyltransferase	O00587
MRM2	Mitochondrial rRNA methyltransferase 2	Q9UI43
MYO1G	Myosin IG	B0I1T2
NBPF15	NBPF member 15	Q8N660
NBPF26	NBPF member 26
NCF1	Neutrophil cytosolic factor 1	P14598
NCF4	Neutrophil cytosolic factor 4	Q15080
NCKAP1L	NCK associated protein 1 like	P55160
NCOA3	Nuclear receptor coactivator 3	Q9Y6Q9
NFKBID	NFKB inhibitor delta	Q8NI38
NLRC3	NLR family CARD domain containing 3	Q7RTR2
NLRP1	NLR family pyrin domain containing 1	Q9C000
NR4A2	Nuclear receptor subfamily 4 group A member 2	P43354
NRROS	Negative regulator of reactive oxygen species	Q86YC3
ORAI2	ORAI calcium release-activated calcium modulator 2	Q96SN7
P2RX5	Purinergic receptor P2X 5	Q93086
P2RY10	P2Y receptor family member 10	O00398
PARVG	Parvin gamma	Q9HBI0
PATL2	PAT1 homolog 2	C9JE40
PLCG2	Phospholipase C gamma 2	P16885
PLEKHA2	Pleckstrin homology domain containing A2
PLEKHG1	Pleckstrin homology and RhoGEF domain containing G1	Q9ULL1
PLEKHG7	Pleckstrin homology and RhoGEF domain containing G7	Q6ZR37
PLSCR3	Phospholipid scramblase 3	Q9NRY6
POC1B-GALNT4	POC1B-GALNT4 readthrough
POU2F2	POU class 2 homeobox 2	P09086
PPAN-P2RY11	PPAN-P2RY11 readthrough
PPBP	Pro-platelet basic protein	P02775
PRKCB	Protein kinase C beta	P05771
PTPN22	Protein tyrosine phosphatase non-receptor type 22	Q9Y2R2
PTPN6	Protein tyrosine phosphatase non-receptor type 6	P29350
PTPRC	Protein tyrosine phosphatase receptor type C	P08575
QRSL1	Glutaminyl-tRNA amidotransferase subunit QRSL1	Q9H0R6
RAB37	RAB37, member RAS oncogene family	Q96AX2
RAB4B	RAB4B, member RAS oncogene family	P61018
RALGPS2	Ral GEF with PH domain and SH3 binding motif 2	Q86X27
RASGRP2	RAS guanyl releasing protein 2	Q7LDG7
RBM38	RNA binding motif protein 38	Q9H0Z9
RCSD1	RCSD domain containing 1	Q6JBY9
RESF1	Retroelement silencing factor 1	Q9HCM1
RGS19	Regulator of G protein signaling 19	P49795
RHBDF2	Rhomboid 5 homolog 2	Q6PJF5
RIPOR2	RHO family interacting cell polarization regulator 2	Q9Y4F9
RNASE6	Ribonuclease A family member k6	Q93091
RPS10-NUDT3	RPS10-NUDT3 readthrough
RUBCNL	Rubicon like autophagy enhancer	Q9H714
S1PR4	Sphingosine-1-phosphate receptor 4	O95977
SCIMP	SLP adaptor and CSK interacting membrane protein	Q6UWF3
SEPTIN1	Septin 1	Q8WYJ6
SEPTIN6	Septin 6	Q14141
SH2B2	SH2B adaptor protein 2	O14492
SHISAL2A	Shisa like 2A	Q6UWV7
SIDT1	SID1 transmembrane family member 1	Q9NXL6
SIGLEC10	Sialic acid binding Ig like lectin 10	Q96LC7
SLC16A13	Solute carrier family 16 member 13	Q7RTY0
SLC25A32	Solute carrier family 25 member 32	Q9H2D1
SLC2A3	Solute carrier family 2 member 3	P11169
SMAP2	Small ArfGAP2	Q8WU79
SMCHD1	Structural maintenance of chromosomes flexible hinge domain containing 1	A6NHR9
SNX20	Sorting nexin 20	Q7Z614
SNX22	Sorting nexin 22	Q96L94
SOWAHD	Sosondowah ankyrin repeat domain family member D	A6NJG2
SP100	SP100 nuclear antigen	P23497
SP110	SP110 nuclear body protein	Q9HB58
SP140L	SP140 nuclear body protein like	Q9H930
ST20-MTHFS	ST20-MTHFS readthrough
STK17A	Serine/threonine kinase 17a	Q9UEE5
STK4	Serine/threonine kinase 4	Q13043
SWAP70	Switching B cell complex subunit SWAP70	Q9UH65
SYK	Spleen associated tyrosine kinase	P43405
TAGAP	T cell activation RhoGTPase activating protein	Q8N103
TASL	TLR adaptor interacting with endolysosomal SLC15A4	Q9HAI6
TIFAB	TIFA inhibitor	Q6ZNK6
TLR1	Toll like receptor 1	Q15399
TLR6	Toll like receptor 6	Q9Y2C9
TLR7	Toll like receptor 7	Q9NYK1
TLR9	Toll like receptor 9	Q9NR96
TMEM131L	Transmembrane 131 like	A2VDJ0
TMEM154	Transmembrane protein 154	Q6P9G4
TMEM243	Transmembrane protein 243	Q9BU79
TNF	Tumor necrosis factor	P01375
TNFAIP8	TNF alpha induced protein 8	O95379
TNFSF8	TNF superfamily member 8	P32971
TNFSF9	TNF superfamily member 9	P41273
TP53INP1	Tumor protein p53 inducible nuclear protein 1	Q96A56
TRAF5	TNF receptor associated factor 5	O00463
TREML2	Triggering receptor expressed on myeloid cells like 2	Q5T2D2
TRIM22	Tripartite motif containing 22	Q8IYM9
TRIM34	Tripartite motif containing 34	Q9BYJ4
TSC22D3	TSC22 domain family member 3	Q99576
TSPAN33	Tetraspanin 33	Q86UF1
TXNIP	Thioredoxin interacting protein	Q9H3M7
UCP2	Uncoupling protein 2	P55851
UTS2B	Urotensin 2B	Q765I0
VAV1	Vav guanine nucleotide exchange factor 1	P15498
VPREB3	V-set pre-B cell surrogate light chain 3	Q9UKI3
WAS	WASP actin nucleation promoting factor	P42768
WDFY4	WDFY family member 4	Q6ZS81
ZNF107	Zinc finger protein 107	Q9UII5
ZNF296	Zinc finger protein 296	Q8WUU4
ZNF860	Zinc finger protein 860	A6NHJ4
CLC	Charcot-Leyden crystal galectin	Q05315
TRDV2	T cell receptor delta variable 2	A0JD36
TRAJ33	T cell receptor alpha joining 33
TRDJ2	T cell receptor delta joining 2
IL5RA	Interleukin 5 receptor subunit alpha	Q01344
TRDV1	T cell receptor delta variable 1	A0A1B0GX56
CSTA	Cystatin A	P01040
LAT	Linker for activation of T cells	O43561
CCL23	C-C motif chemokine ligand 23	P55773
TRAT1	T cell receptor associated transmembrane adaptor 1	Q6PIZ9
TRDC	T cell receptor delta constant	B7Z8K6
KLRB1	Killer cell lectin like receptor B1	Q12918
ALPL	Alkaline phosphatase, biomineralization associated	P05186
PLBD1	Phospholipase B domain containing 1	Q6P4A8
SERPINF1	Serpin family F member 1	P36955
TNFRSF10C	TNF receptor superfamily member 10c	O14798
TRBV20-1	T cell receptor beta variable 20-1	A0A075B6N2
CCR3	C-C motif chemokine receptor 3	P51677
TRDJ1	T cell receptor delta joining 1	A0A075B706
BST1	Bone marrow stromal cell antigen 1	Q10588
TRBJ1-2	T cell receptor beta joining 1-2	A0A0J9YX06
PPP1R14B	Protein phosphatase 1 regulatory inhibitor subunit 14B	Q96C90
AIF1	Allograft inflammatory factor 1	P55008
TRAJ42	T cell receptor alpha joining 42	A0A075B6Y9
MS4A6A	Membrane spanning 4-domains A6A	Q9H2W1
CD3D	CD3 delta subunit of T-cell receptor complex	P04234
TRBV29-1	T cell receptor beta variable 29-1	A0A5B7
TRAJ32	T cell receptor alpha joining 32
GNLY	Granulysin	P22749
TRAJ29	T cell receptor alpha joining 29
LRRC25	Leucine rich repeat containing 25	Q8N386
TRAV20	T cell receptor alpha variable 20	A0A0B4J274
FGL2	Fibrinogen like 2	Q14314
TRAJ9	T cell receptor alpha joining 9
TRBJ1-4	T cell receptor beta joining 1-4	A0A0J9YXG5
ZAP70	Zeta chain of T cell receptor associated protein kinase 70	P43403
FCGR1A	Fc gamma receptor Ia	P12314
CPVL	Carboxypeptidase vitellogenic like	Q9H3G5
CD6	CD6 molecule	P30203
LGALS2	Galectin 2	P05162
PRF1	Perforin 1	P14222
KLRK1	Killer cell lectin like receptor K1	P26718
MXD1	MAX dimerization protein 1	Q05195
TRAV8-4	T cell receptor alpha variable 8-4	P01737
TRBV30	T cell receptor beta variable 30	A0A0K0K1B3
TLR2	Toll like receptor 2	O60603
TRAJ53	T cell receptor alpha joining 53
SAMD3	Sterile alpha motif domain containing 3	Q8N6K7
CD36	CD36 molecule	P16671
CFP	Complement factor properdin	P27918
SLC31A2	Solute carrier family 31 member 2	O15432
TGFBI	Transforming growth factor beta induced	Q15582
TRAJ57	T cell receptor alpha joining 57
NKG7	Natural killer cell granule protein 7	Q16617
GZMA	Granzyme A	P12544
TRAC	T cell receptor alpha constant	P01848
CTSW	Cathepsin W	P56202
MAL	Mal, T cell differentiation protein	P21145
NPL	N-acetylneuraminate pyruvate lyase	Q9BXD5
IL7R	Interleukin 7 receptor	P16871
MYBL2	MYB proto-oncogene like 2	P10244
TRBJ1-5	T cell receptor beta joining 1-5	A0A0J9YXM7
CD5	CD5 molecule	P06127
CLU	Clusterin	P10909
GZMM	Granzyme M	P51124
TLR4	Toll like receptor 4	O00206
CD9	CD9 molecule	P21926
MARK3	Microtubule affinity regulating kinase 3	P27448
LAMP5	Lysosomal associated membrane protein family member 5	Q9UJQ1
IL2RB	Interleukin 2 receptor subunit beta	P14784
MS4A4A	Membrane spanning 4-domains A4A	Q96JQ5
SH2D2A	SH2 domain containing 2A	Q9NP31
TRAJ43	T cell receptor alpha joining 43
CSF2RA	Colony stimulating factor 2 receptor subunit alpha	P15509
NLRC4	NLR family CARD domain containing 4	Q9NPP4
CST7	Cystatin F	O76096
DAPK2	Death associated protein kinase 2	Q9UIK4
SCCPDH	Saccharopine dehydrogenase (putative)	Q8NBX0
SLC29A1	Solute carrier family 29 member 1 (Augustine blood group)	Q99808
CD247	CD247 molecule	P20963
CD8B	CD8b molecule	P10966
H2BC4	H2B clustered histone 4	P62807
TRAJ40	T cell receptor alpha joining 40
TRAJ44	T cell receptor alpha joining 44
GPR34	G protein-coupled receptor 34	Q9UPC5
SULT1A1	Sulfotransferase family 1A member 1	P50225
ZFAT	Zinc finger and AT-hook domain containing	Q9P243
CAMK4	Calcium/calmodulin dependent protein kinase IV	Q16566
CCDC126	Coiled-coil domain containing 126	Q96EE4
EPHX2	Epoxide hydrolase 2	P34913
HNMT	Histamine N-methyltransferase	P50135
TBXAS1	Thromboxane A synthase 1	P24557
TRAJ10	T cell receptor alpha joining 10
TRAV12-3	T cell receptor alpha variable 12-3	A0A0B4J271
CES1	Carboxylesterase 1	P23141
KLRG1	Killer cell lectin like receptor G1	Q96E93
LYPD2	LY6/PLAUR domain containing 2	Q6UXB3
CD3E	CD3 epsilon subunit of T-cell receptor complex	P07766
CRYM	Crystallin mu	Q14894
DEFA1	Defensin alpha 1	P59665
LILRA4	Leukocyte immunoglobulin like receptor A4	P59901
NKX3-1	NK3 homeobox 1	Q99801
TRAJ47	T cell receptor alpha joining 47
UGCG	UDP-glucose ceramide glucosyltransferase	Q16739
C19orf38	Chromosome 19 open reading frame 38	A8MVS5
DEFA3	Defensin alpha 3	P59666
DNASE1L3	Deoxyribonuclease 1 like 3	Q13609
LYZ	Lysozyme	P61626
TCF7	Transcription factor 7	P36402
IFIT3	Interferon induced protein with tetratricopeptide repeats 3	O14879
NEURL1	Neuralized E3 ubiquitin protein ligase 1	O76050
PPP1R3B	Protein phosphatase 1 regulatory subunit 3B	Q86XI6
SLC25A37	Solute carrier family 25 member 37	Q9NYZ2
AQP3	Aquaporin 3 (Gill blood group)	Q92482
TRABD2A	TraB domain containing 2A	Q86V40
TRBJ1-1	T cell receptor beta joining 1-1	A0A0J9YXA8
TRBJ2-7	T cell receptor beta joining 2-7	A0A0A0MT78
FCGRT	Fc gamma receptor and transporter	P55899
FYN	FYN proto-oncogene, Src family tyrosine kinase	P06241
SLC10A3	Solute carrier family 10 member 3	P09131
TEX54	Testis expressed 54	A0A1B0GVG6
BASP1	Brain abundant membrane attached signal protein 1	P80723
CLEC4C	C-type lectin domain family 4 member C	Q8WTT0
CRIP3	Cysteine rich protein 3	Q6Q6R5
CSF2RB	Colony stimulating factor 2 receptor subunit beta	P32927
DGAT2	Diacylglycerol O-acyltransferase 2	Q96PD7
HCK	HCK proto-oncogene, Src family tyrosine kinase	P08631
UPK3A	Uroplakin 3A	O75631
C7orf25	Chromosome 7 open reading frame 25	Q9BPX7
CXCL10	C-X-C motif chemokine ligand 10	P02778
HOPX	HOP homeobox	Q9BPY8
IL1RAP	Interleukin 1 receptor accessory protein	Q9NPH3
ODF3B	Outer dense fiber of sperm tails 3B	A8MYP8
PLAGL2	PLAG1 like zinc finger 2	Q9UPG8
RGCC	Regulator of cell cycle	Q9H4X1
SERPINE2	Serpin family E member 2	P07093
TRGV4	T cell receptor gamma variable 4	A0A0C4DH28
DERL3	Derlin 3	Q96Q80
DPCD	Deleted in primary ciliary dyskinesia homolog (mouse)	Q9BVM2
ENSG00000288796	Novel protein
H2AC6	H2A clustered histone 6	Q93077
ABTB1	Ankyrin repeat and BTB domain containing 1	Q969K4
APOBEC3H	Apolipoprotein B mRNA editing enzyme catalytic subunit 3H	Q6NTF7
CAT	Catalase	P04040
CDC42EP2	CDC42 effector protein 2	O14613
CEACAM1	CEA cell adhesion molecule 1	P13688
CEP19	Centrosomal protein 19	Q96LK0
CLEC4A	C-type lectin domain family 4 member A	Q9UMR7
DUSP6	Dual specificity phosphatase 6	Q16828
IFRD1	Interferon related developmental regulator 1	O00458
LGALS3	Galectin 3	P17931
MGLL	Monoglyceride lipase	Q99685
MGST1	Microsomal glutathione S-transferase 1	P10620
NOPCHAP1	NOP protein chaperone 1	Q8N5I9
PLEKHF1	Pleckstrin homology and FYVE domain containing 1	Q96S99
PRKCH	Protein kinase C eta	P24723
RBM47	RNA binding motif protein 47	A0AV96
S100A12	S100 calcium binding protein A12	P80511
SEMA4A	Semaphorin 4A	Q9H3S1
TEX30	Testis expressed 30	Q5JUR7
TRAV36DV7	T cell receptor alpha variable 36/delta variable 7	A0A075B6V5
TRBJ2-5	T cell receptor beta joining 2-5
XKR8	XK related 8	Q9H6D3
ATP10D	ATPase phospholipid transporting 10D (putative)	Q9P241
CAMP	Cathelicidin antimicrobial peptide	P49913
CD300H	CD300H molecule (gene/pseudogene)	A0A0K2S4Q6
FHIT	Fragile histidine triad diadenosine triphosphatase	P49789
HACD1	3-hydroxyacyl-CoA dehydratase 1	B0YJ81
IRF7	Interferon regulatory factor 7	Q92985
LCK	LCK proto-oncogene, Src family tyrosine kinase	P06239
LGMN	Legumain	Q99538
MFSD2A	Major facilitator superfamily domain containing 2A	Q8NA29
MS4A7	Membrane spanning 4-domains A7	Q9GZW8
PDK4	Pyruvate dehydrogenase kinase 4	Q16654
PMM2	Phosphomannomutase 2	O15305
PTPRE	Protein tyrosine phosphatase receptor type E	P23469
R3HDM4	R3H domain containing 4	Q96D70
SMIM1	Small integral membrane protein 1 (Vel blood group)	B2RUZ4
SORD	Sorbitol dehydrogenase	Q00796
TRBJ2-2	T cell receptor beta joining 2-2
CD68	CD68 molecule	P34810
CHST15	Carbohydrate sulfotransferase 15	Q7LFX5
DNAJC25-GNG10	DNAJC25-GNG10 readthrough
HBB	Hemoglobin subunit beta	P68871
IFITM2	Interferon induced transmembrane protein 2	Q01629
IMPA2	Inositol monophosphatase 2	O14732
LILRB1	Leukocyte immunoglobulin like receptor B1
MBOAT7	Membrane bound O-acyltransferase domain containing 7	Q96N66
NDRG2	NDRG family member 2	Q9UN36
PAK1	P21 (RAC1) activated kinase 1	Q13153
PHC2	Polyhomeotic homolog 2	Q8IXK0
PPM1N	Protein phosphatase, Mg2+/Mn2+ dependent 1N (putative)	Q8N819
PTGIR	Prostaglandin I2 receptor	P43119
RNF130	Ring finger protein 130	Q86XS8
SEC14L1	SEC14 like lipid binding 1	Q92503
SULT1A3	Sulfotransferase family 1A member 3	P0DMM9
SYNE2	Spectrin repeat containing nuclear envelope protein 2	Q8WXH0
TAGLN	Transgelin	Q01995
TIGIT	T cell immunoreceptor with Ig and ITIM domains	Q495A1
TLCD1	TLC domain containing 1	Q96CP7
TMEM145	Transmembrane protein 145	Q8NBT3
TNFRSF18	TNF receptor superfamily member 18	Q9Y5U5
TNFSF13	TNF superfamily member 13	O75888
TNFSF13B	TNF superfamily member 13b	Q9Y275
TRBJ1-6	T cell receptor beta joining 1-6	A0A0J9YWX3
ZNF385A	Zinc finger protein 385A	Q96PM9
ZNF658	Zinc finger protein 658	Q5TYW1
ARL6IP6	ADP ribosylation factor like GTPase 6 interacting protein 6	Q8N6S5
ATP6V1B2	ATPase H+ transporting V1 subunit B2	P21281
BCAT1	Branched chain amino acid transaminase 1	P54687
C19orf33	Chromosome 19 open reading frame 33	Q9GZP8
C19orf47	Chromosome 19 open reading frame 47	Q8N9M1
CD2	CD2 molecule	P06729
CD200R1	CD200 receptor 1	Q8TD46
CHST7	Carbohydrate sulfotransferase 7	Q9NS84
CLINT1	Clathrin interactor 1	Q14677
DHRS9	Dehydrogenase/reductase 9	Q9BPW9
DUSP2	Dual specificity phosphatase 2	Q05923
FAM174A	Family with sequence similarity 174 member A	Q8TBP5
GAA	Alpha glucosidase	P10253
KIF3A	Kinesin family member 3A	Q9Y496
MBD6	Methyl-CpG binding domain protein 6	Q96DN6
MT-ND2	Mitochondrially encoded NADH:ubiquinone oxidoreductase core subunit 2	P03891
PRXL2A	Peroxiredoxin like 2A	Q9BRX8
RALBP1	RalA binding protein 1	Q15311
RNF24	Ring finger protein 24	Q9Y225
SOD2	Superoxide dismutase 2	P04179
STX3	Syntaxin 3	Q13277
TRAJ49	T cell receptor alpha joining 49
TRIP10	Thyroid hormone receptor interactor 10	Q15642
TSPAN4	Tetraspanin 4	O14817
TYMP	Thymidine phosphorylase	P19971
VEGFB	Vascular endothelial growth factor B	P49765
ZSCAN31	Zinc finger and SCAN domain containing 31	Q96LW9
ABCB1	ATP binding cassette subfamily B member 1	P08183
ACRBP	Acrosin binding protein	Q8NEB7
ACSL1	Acyl-CoA synthetase long chain family member 1	P33121
ADAP2	ArfGAP with dual PH domains 2	Q9NPF8
CAPN12	Calpain 12	Q6ZSI9
CLIC3	Chloride intracellular channel 3	O95833
CPED1	Cadherin like and PC-esterase domain containing 1	A4D0V7
CST3	Cystatin C	P01034
DUSP1	Dual specificity phosphatase 1	P28562
DUSP3	Dual specificity phosphatase 3	P51452
ECHDC3	Enoyl-CoA hydratase domain containing 3	Q96DC8
FAAH2	Fatty acid amide hydrolase 2	Q6GMR7
FAM110A	Family with sequence similarity 110 member A	Q9BQ89
GNG10	G protein subunit gamma 10	P50151
GRAP2	GRB2 related adaptor protein 2	O75791
GSTM4	Glutathione S-transferase mu 4	Q03013
H2AC19	H2A clustered histone 19	Q6FI13
H3C10	H3 clustered histone 10	P68431
KIF27	Kinesin family member 27	Q86VH2
LYST	Lysosomal trafficking regulator	Q99698
MAP2K6	Mitogen-activated protein kinase kinase 6	P52564
NAMPT	Nicotinamide phosphoribosyltransferase	P43490
NMT2	N-myristoyltransferase 2	O60551
NUDT17	Nudix hydrolase 17	P0C025
P2RY14	Purinergic receptor P2Y14	Q15391
PADI4	Peptidyl arginine deiminase 4	Q9UM07
PDLIM7	PDZ and LIM domain 7	Q9NR12
PKIA	CAMP-dependent protein kinase inhibitor alpha	P61925
PPP1R9A	Protein phosphatase 1 regulatory subunit 9A	Q9ULJ8
PRNP	Prion protein	P04156
PROC	Protein C, inactivator of coagulation factors Va and VIIIa	P04070
RNF144B	Ring finger protein 144B	Q7Z419
S100A8	S100 calcium binding protein A8	P05109
ST6GALNAC4	ST6 N-acetylgalactosaminide alpha-2,6-sialyltransferase 4	Q9H4F1
SVIL	Supervillin	O95425
TKT	Transketolase	P29401
TMCC3	Transmembrane and coiled-coil domain family 3	Q9ULS5
TRAJ46	T cell receptor alpha joining 46
TRBC1	T cell receptor beta constant 1	P01850
USP32	Ubiquitin specific peptidase 32	Q8NFA0
WIPI1	WD repeat domain, phosphoinositide interacting 1	Q5MNZ9
XPO6	Exportin 6	Q96QU8
ABCA1	ATP binding cassette subfamily A member 1	O95477
ALOX5AP	Arachidonate 5-lipoxygenase activating protein	P20292
APOBEC3A	Apolipoprotein B mRNA editing enzyme catalytic subunit 3A	P31941
BAZ2B	Bromodomain adjacent to zinc finger domain 2B	Q9UIF8
C3orf62	Chromosome 3 open reading frame 62	Q6ZUJ4
C9orf72	C9orf72-SMCR8 complex subunit	Q96LT7
CASP3	Caspase 3	P42574
CCR10	C-C motif chemokine receptor 10	P46092
CD160	CD160 molecule	O95971
CHPT1	Choline phosphotransferase 1	Q8WUD6
COQ7	Coenzyme Q7, hydroxylase	Q99807
DENND1A	DENN domain containing 1A	Q8TEH3
ELP1	Elongator acetyltransferase complex subunit 1	O95163
EPN2	Epsin 2	O95208
FCER1A	Fc epsilon receptor Ia	P12319
GALNT14	Polypeptide N-acetylgalactosaminyltransferase 14	Q96FL9
GK	Glycerol kinase	P32189
GRN	Granulin precursor	P28799
H2BC18	H2B clustered histone 18	Q5QNW6
IFI30	IFI30 lysosomal thiol reductase	P13284
IFIT1	Interferon induced protein with tetratricopeptide repeats 1	P09914
IL32	Interleukin 32	P24001
INSR	Insulin receptor	P06213
ITM2C	Integral membrane protein 2C	Q9NQX7
KLHL21	Kelch like family member 21	Q9UJP4
LIME1	Lck interacting transmembrane adaptor 1	Q9H400
LMNA	Lamin A/C	P02545
LRRK2	Leucine rich repeat kinase 2	Q5S007
MARCKSL1	MARCKS like 1	P49006
MINDY1	MINDY lysine 48 deubiquitinase 1	Q8N5J2
MPP1	MAGUK p55 scaffold protein 1	Q00013
MPZL3	Myelin protein zero like 3	Q6UWV2
MS4A4E	Membrane spanning 4-domains A4E	Q96PG1
OGFR	Opioid growth factor receptor	Q9NZT2
PDXP	Pyridoxal phosphatase	Q96GD0
PFKFB2	6-phosphofructo-2-kinase/fructose-2,6-biphosphatase 2	O60825
PIGX	Phosphatidylinositol glycan anchor biosynthesis class X	Q8TBF5
PILRB	Paired immunoglobin like type 2 receptor beta	Q9UKJ0
PKN2	Protein kinase N2	Q16513
PLLP	Plasmolipin	Q9Y342
RAB31	RAB31, member RAS oncogene family	Q13636
RGS2	Regulator of G protein signaling 2	P41220
RHOXF1P3	Rhox homeobox family member 1 pseudogene 3
RNF19B	Ring finger protein 19B	Q6ZMZ0
SELENOK	Selenoprotein K	Q9Y6D0
SGK1	Serum/glucocorticoid regulated kinase 1	O00141
SPOCK2	SPARC (osteonectin), cwcv and kazal like domains proteoglycan 2	Q92563
STX11	Syntaxin 11	O75558
TMEM140	Transmembrane protein 140	Q9NV12
TMEM91	Transmembrane protein 91	Q6ZNR0
TRBJ2-1	T cell receptor beta joining 2-1	A0A0A0MTA7
TSACC	TSSK6 activating cochaperone	Q96A04
UBN1	Ubinuclein 1	Q9NPG3
YPEL3	Yippee like 3	P61236
ZNF687	Zinc finger protein 687	Q8N1G0
ADAM8	ADAM metallopeptidase domain 8	P78325
ALS2	Alsin Rho guanine nucleotide exchange factor ALS2	Q96Q42
ARSB	Arylsulfatase B	P15848
ASB2	Ankyrin repeat and SOCS box containing 2	Q96Q27
ASF1B	Anti-silencing function 1B histone chaperone	Q9NVP2
ATF5	Activating transcription factor 5	Q9Y2D1
B3GALNT1	Beta-1,3-N-acetylgalactosaminyltransferase 1 (globoside blood group)	O75752
BCL2A1	BCL2 related protein A1	Q16548
BCL6	BCL6 transcription repressor	P41182
BLVRB	Biliverdin reductase B	P30043
CAPN15	Calpain 15	O75808
CCL5	C-C motif chemokine ligand 5	P13501
CCPG1	Cell cycle progression 1	Q9ULG6
CREB5	CAMP responsive element binding protein 5	Q02930
CXCL16	C-X-C motif chemokine ligand 16	Q9H2A7
CYSTM1	Cysteine rich transmembrane module containing 1	Q9H1C7
DPEP2	Dipeptidase 2	Q9H4A9
ENTPD5	Ectonucleoside triphosphate diphosphohydrolase 5 (inactive)	O75356
FRAT2	FRAT regulator of WNT signaling pathway 2	O75474
GCA	Grancalcin	P28676
GZMH	Granzyme H	P20718
H2AC18	H2A clustered histone 18	Q6FI13
HBA2	Hemoglobin subunit alpha 2	P69905
HEATR5A	HEAT repeat containing 5A	Q86XA9
HIF1A	Hypoxia inducible factor 1 subunit alpha	Q16665
HMOX1	Heme oxygenase 1	P09601
HYAL3	Hyaluronidase 3	O43820
ICAM4	Intercellular adhesion molecule 4 (Landsteiner-Wiener blood group)	Q14773
IFITM1	Interferon induced transmembrane protein 1	P13164
IL13RA1	Interleukin 13 receptor subunit alpha 1	P78552
ITM2A	Integral membrane protein 2A	O43736
KLRF1	Killer cell lectin like receptor F1	Q9NZS2
KRT18	Keratin 18	P05783
LDLRAP1	Low density lipoprotein receptor adaptor protein 1	Q5SW96
LY96	Lymphocyte antigen 96	Q9Y6Y9
MAP1LC3A	Microtubule associated protein 1 light chain 3 alpha	Q9H492
MAPK14	Mitogen-activated protein kinase 14	Q16539
MAPK3	Mitogen-activated protein kinase 3	P27361
MFGE8	Milk fat globule EGF and factor V/VIII domain containing	Q08431
MPPE1	Metallophosphoesterase 1	Q53F39
MSRB1	Methionine sulfoxide reductase B1	Q9NZV6
MT-ND1	Mitochondrially encoded NADH:ubiquinone oxidoreductase core subunit 1	P03886
NADK	NAD kinase	O95544
NRBF2	Nuclear receptor binding factor 2	Q96F24
PIK3R6	Phosphoinositide-3-kinase regulatory subunit 6	Q5UE93
PIP4P2	Phosphatidylinositol-4,5-bisphosphate 4-phosphatase 2	Q8N4L2
PLD3	Phospholipase D family member 3	Q8IV08
PPM1F	Protein phosphatase, Mg2+/Mn2+ dependent 1F	P49593
PPP1R12B	Protein phosphatase 1 regulatory subunit 12B	O60237
PRKCD	Protein kinase C delta	Q05655
PRSS21	Serine protease 21	Q9Y6M0
PTTG1	PTTG1 regulator of sister chromatid separation, securin	O95997
RALGDS	Ral guanine nucleotide dissociation stimulator	Q12967
RCAN3	RCAN family member 3	Q9UKA8
RRAS	RAS related	P10301
SELP	Selectin P	P16109
SIDT2	SID1 transmembrane family member 2	Q8NBJ9
SLC12A6	Solute carrier family 12 member 6	Q9UHW9
SLFN5	Schlafen family member 5	Q08AF3
SMPD3	Sphingomyelin phosphodiesterase 3	Q9NY59
SPAG9	Sperm associated antigen 9	O60271
SPART	Spartin	Q8N0X7
SPINK2	Serine peptidase inhibitor Kazal type 2	P20155
SYNGR1	Synaptogyrin 1	O43759
TBX21	T-box transcription factor 21	Q9UL17
TDP2	Tyrosyl-DNA phosphodiesterase 2	O95551
TMEM273	Transmembrane protein 273	Q5T292
TRAJ45	T cell receptor alpha joining 45
TRAJ54	T cell receptor alpha joining 54
TRANK1	Tetratricopeptide repeat and ankyrin repeat containing 1	O15050
TREM1	Triggering receptor expressed on myeloid cells 1	Q9NP99
VNN2	Vanin 2	O95498
ACACB	Acetyl-CoA carboxylase beta	O00763
ACOX1	Acyl-CoA oxidase 1	Q15067
ALCAM	Activated leukocyte cell adhesion molecule	Q13740
ARL5A	ADP ribosylation factor like GTPase 5A	Q9Y689
ATG101	Autophagy related 101	Q9BSB4
ATP13A2	ATPase cation transporting 13A2	Q9NQ11
ATP6V1A	ATPase H+ transporting V1 subunit A	P38606
BATF2	Basic leucine zipper ATF-like transcription factor 2	Q8N1L9
BCL3	BCL3 transcription coactivator	P20749
BEX5	Brain expressed X-linked 5	Q5H9J7
BID	BH3 interacting domain death agonist	P55957
BIRC5	Baculoviral IAP repeat containing 5	O15392
BRCA1	BRCA1 DNA repair associated	P38398
C12orf75	Chromosome 12 open reading frame 75	Q8TAD7
CADM2	Cell adhesion molecule 2	Q8N3J6
CCDC88A	Coiled-coil domain containing 88A	Q3V6T2
CCL4	C-C motif chemokine ligand 4	P13236
CCNB2	Cyclin B2	O95067
CD14	CD14 molecule	P08571
CDKN3	Cyclin dependent kinase inhibitor 3	Q16667
CDR2	Cerebellar degeneration related protein 2	Q01850
CENPU	Centromere protein U	Q71F23
CEP63	Centrosomal protein 63	Q96MT8
CFD	Complement factor D	P00746
CFLAR	CASP8 and FADD like apoptosis regulator	O15519
CKAP4	Cytoskeleton associated protein 4	Q07065
CREG1	Cellular repressor of E1A stimulated genes 1	O75629
CTSB	Cathepsin B	P07858
DENND2D	DENN domain containing 2D	Q9H6A0
DHX34	DExH-box helicase 34	Q14147
DNTTIP1	Deoxynucleotidyltransferase terminal interacting protein 1	Q9H147
ENSG00000249209	Novel protein similar to ATP synthase delta (OSCP) subunit domain
ENSG00000282988	Novel protein
ENSG00000287856	Novel protein
ENSG00000288681	Novel protein
ETV2	ETS variant transcription factor 2	O00321
FAM53C	Family with sequence similarity 53 member C	Q9NYF3
FBXO30	F-box protein 30	Q8TB52
FCGR2A	Fc gamma receptor IIa	P12318
FCGR3A	Fc gamma receptor IIIa	P08637
FLT3LG	Fms related receptor tyrosine kinase 3 ligand	P49771
FRYL	FRY like transcription coactivator	O94915
GHRL	Ghrelin and obestatin prepropeptide	Q9UBU3
GMPR	Guanosine monophosphate reductase	P36959
GPA33	Glycoprotein A33	Q99795
GSTA4	Glutathione S-transferase alpha 4	O15217
H1-2	H1.2 linker histone, cluster member	P16403
H3-3B	H3.3 histone B	P84243
H4C11	H4 clustered histone 11	P62805
H4C2	H4 clustered histone 2	P62805
HAVCR2	Hepatitis A virus cellular receptor 2	Q8TDQ0
HYCC2	Hyccin PI4KA lipid kinase complex subunit 2	Q8IXS8
IFITM3	Interferon induced transmembrane protein 3	Q01628
INSIG1	Insulin induced gene 1	O15503
KCNK6	Potassium two pore domain channel subfamily K member 6	Q9Y257
LIMK2	LIM domain kinase 2	P53671
LIPA	Lipase A, lysosomal acid type	P38571
LITAF	Lipopolysaccharide induced TNF factor	Q99732
LMBRD2	LMBR1 domain containing 2	Q68DH5
LMCD1	LIM and cysteine rich domains 1	Q9NZU5
LPIN2	Lipin 2	Q92539
MAPK9	Mitogen-activated protein kinase 9	P45984
MAPKAPK2	MAPK activated protein kinase 2	P49137
MKLN1	Muskelin 1	Q9UL63
MOSPD2	Motile sperm domain containing 2	Q8NHP6
MPEG1	Macrophage expressed 1	Q2M385
MPRIP	Myosin phosphatase Rho interacting protein	Q6WCQ1
MT-ATP6	Mitochondrially encoded ATP synthase membrane subunit 6	P00846
MT-ATP8	Mitochondrially encoded ATP synthase membrane subunit 8	P03928
MTARC2	Mitochondrial amidoxime reducing component 2	Q969Z3
NAGA	Alpha-N-acetylgalactosaminidase	P17050
NIBAN1	Niban apoptosis regulator 1	Q9BZQ8
NR1D1	Nuclear receptor subfamily 1 group D member 1	P20393
OFD1	OFD1 centriole and centriolar satellite protein	O75665
OR2A7	Olfactory receptor family 2 subfamily A member 7	Q96R45
OSGIN2	Oxidative stress induced growth inhibitor family member 2	Q9Y236
P2RY13	Purinergic receptor P2Y13	Q9BPV8
PAPSS1	3'-phosphoadenosine 5'-phosphosulfate synthase 1	O43252
PDE6G	Phosphodiesterase 6G	P18545
PIK3IP1	Phosphoinositide-3-kinase interacting protein 1	Q96FE7
PIP5K1B	Phosphatidylinositol-4-phosphate 5-kinase type 1 beta	O14986
PLAAT3	Phospholipase A and acyltransferase 3	P53816
POLM	DNA polymerase mu	Q9NP87
PTGS1	Prostaglandin-endoperoxide synthase 1	P23219
PTP4A3	Protein tyrosine phosphatase 4A3	O75365
PYCARD	PYD and CARD domain containing	Q9ULZ3
PYGM	Glycogen phosphorylase, muscle associated	P11217
RASSF3	Ras association domain family member 3	Q86WH2
ROGDI	Rogdi atypical leucine zipper	Q9GZN7
RTN3	Reticulon 3	O95197
S100A9	S100 calcium binding protein A9	P06702
S100B	S100 calcium binding protein B	P04271
S100Z	S100 calcium binding protein Z	Q8WXG8
SAT1	Spermidine/spermine N1-acetyltransferase 1	P21673
SCARB1	Scavenger receptor class B member 1	Q8WTV0
SCML4	Scm polycomb group protein like 4	Q8N228
SDSL	Serine dehydratase like	Q96GA7
SIGLEC5	Sialic acid binding Ig like lectin 5	O15389
SIRPB1	Signal regulatory protein beta 1	O00241, Q5TFQ8
SLC16A5	Solute carrier family 16 member 5	O15375
SLC19A1	Solute carrier family 19 member 1	P41440
SPAG5	Sperm associated antigen 5	Q96R06
STAT4	Signal transducer and activator of transcription 4	Q14765
STMP1	Short transmembrane mitochondrial protein 1	E0CX11
TCEAL9	Transcription elongation factor A like 9	Q9UHQ7
TEC	Tec protein tyrosine kinase	P42680
THEMIS2	Thymocyte selection associated family member 2	Q5TEJ8
TMEM255B	Transmembrane protein 255B	Q8WV15
TMEM38A	Transmembrane protein 38A	Q9H6F2
TRAJ18	T cell receptor alpha joining 18
TST	Thiosulfate sulfurtransferase	Q16762
TTC8	Tetratricopeptide repeat domain 8	Q8TAM2
TYMS	Thymidylate synthetase	P04818
UBALD2	UBA like domain containing 2	Q8IYN6
UBE2B	Ubiquitin conjugating enzyme E2 B	P63146
ZFP36L1	ZFP36 ring finger protein like 1	Q07352
ZNF552	Zinc finger protein 552	Q9H707
ABCG1	ATP binding cassette subfamily G member 1	P45844
ABHD5	Abhydrolase domain containing 5, lysophosphatidic acid acyltransferase	Q8WTS1
ACOT7	Acyl-CoA thioesterase 7	O00154
ACP2	Acid phosphatase 2, lysosomal	P11117
ACSS2	Acyl-CoA synthetase short chain family member 2	Q9NR19
ACY3	Aminoacylase 3	Q96HD9
ADAM15	ADAM metallopeptidase domain 15	Q13444
AEBP1	AE binding protein 1	Q8IUX7
ALAS1	5'-aminolevulinate synthase 1	P13196
AMPD2	Adenosine monophosphate deaminase 2	Q01433
AP1S2	Adaptor related protein complex 1 subunit sigma 2	P56377
APBB1	Amyloid beta precursor protein binding family B member 1	O00213
APMAP	Adipocyte plasma membrane associated protein	Q9HDC9
APP	Amyloid beta precursor protein	P05067
ASAP1	ArfGAP with SH3 domain, ankyrin repeat and PH domain 1	Q9ULH1
ATL1	Atlastin GTPase 1	Q8WXF7
BATF	Basic leucine zipper ATF-like transcription factor	Q16520
BEX3	Brain expressed X-linked 3	Q00994
BIRC6	Baculoviral IAP repeat containing 6	Q9NR09
BOD1L1	Biorientation of chromosomes in cell division 1 like 1	Q8NFC6
C15orf39	Chromosome 15 open reading frame 39	Q6ZRI6
C20orf27	Chromosome 20 open reading frame 27	Q9GZN8
C5orf22	Chromosome 5 open reading frame 22	Q49AR2
CADM1	Cell adhesion molecule 1	Q9BY67
CAMK1D	Calcium/calmodulin dependent protein kinase ID	Q8IU85
CAMKK2	Calcium/calmodulin dependent protein kinase kinase 2	Q96RR4
CARD6	Caspase recruitment domain family member 6	Q9BX69
CCDC125	Coiled-coil domain containing 125	Q86Z20
CCDC200	Coiled-coil domain containing 200	A0A1B0GVQ3
CCDC50	Coiled-coil domain containing 50	Q8IVM0
CCDC61	Coiled-coil domain containing 61	Q9Y6R9
CCNY	Cyclin Y	Q8ND76
CD46	CD46 molecule	P15529
CD96	CD96 molecule	P40200
CDC14B	Cell division cycle 14B	O60729
CEP78	Centrosomal protein 78	Q5JTW2
CHST11	Carbohydrate sulfotransferase 11	Q9NPF2
CHST2	Carbohydrate sulfotransferase 2	Q9Y4C5
CLN8	CLN8 transmembrane ER and ERGIC protein	Q9UBY8
CLPB	Caseinolytic mitochondrial matrix peptidase chaperone subunit B	Q9H078
COTL1	Coactosin like F-actin binding protein 1	Q14019
CPM	Carboxypeptidase M	P14384
CRTAP	Cartilage associated protein	O75718
CSAD	Cysteine sulfinic acid decarboxylase	Q9Y600
CXCR3	C-X-C motif chemokine receptor 3	P49682
CYBB	Cytochrome b-245 beta chain	P04839
CYFIP1	Cytoplasmic FMR1 interacting protein 1	Q7L576
DCP1B	Decapping mRNA 1B	Q8IZD4
DENND3	DENN domain containing 3	A2RUS2
DENND6A	DENN domain containing 6A	Q8IWF6
DEPDC5	DEP domain containing 5, GATOR1 subcomplex subunit	O75140
DHRS13	Dehydrogenase/reductase 13	Q6UX07
DMKN	Dermokine	Q6E0U4
DPYSL2	Dihydropyrimidinase like 2	Q16555
DUSP28	Dual specificity phosphatase 28	Q4G0W2
ENSG00000257767	Novel protein
ENSG00000288623	Novel protein
F11R	F11 receptor	Q9Y624
FAM107B	Family with sequence similarity 107 member B	Q9H098
FAM81A	Family with sequence similarity 81 member A	Q8TBF8
FAS	Fas cell surface death receptor	P25445
FBXL5	F-box and leucine rich repeat protein 5	Q9UKA1
FKBP1A	FKBP prolyl isomerase 1A	P62942
FKBP8	FKBP prolyl isomerase 8	Q14318
FNIP1	Folliculin interacting protein 1	Q8TF40
FTL	Ferritin light chain	P02792
FZD3	Frizzled class receptor 3	Q9NPG1
G6PD	Glucose-6-phosphate dehydrogenase	P11413
GADD45A	Growth arrest and DNA damage inducible alpha	P24522
GALM	Galactose mutarotase	Q96C23
GFOD1	Glucose-fructose oxidoreductase domain containing 1	Q9NXC2
GGH	Gamma-glutamyl hydrolase	Q92820
GIMAP7	GTPase, IMAP family member 7	Q8NHV1
GNG11	G protein subunit gamma 11	P61952
GZMB	Granzyme B	P10144
H2BC11	H2B clustered histone 11	P06899
H2BC21	H2B clustered histone 21	Q16778
H3-5	H3.5 histone	Q6NXT2
HAAO	3-hydroxyanthranilate 3,4-dioxygenase	P46952
HACL1	2-hydroxyacyl-CoA lyase 1	Q9UJ83
HAPLN3	Hyaluronan and proteoglycan link protein 3	Q96S86
HBA1	Hemoglobin subunit alpha 1	P69905
HLX	H2.0 like homeobox	Q14774
HSDL2	Hydroxysteroid dehydrogenase like 2	Q6YN16
IFIT2	Interferon induced protein with tetratricopeptide repeats 2	P09913
IGFBP4	Insulin like growth factor binding protein 4	P22692
IKZF2	IKAROS family zinc finger 2	Q9UKS7
IMPACT	Impact RWD domain protein	Q9P2X3
IMPDH1	Inosine monophosphate dehydrogenase 1	P20839
INPP1	Inositol polyphosphate-1-phosphatase	P49441
ITM2B	Integral membrane protein 2B	Q9Y287
ITPK1	Inositol-tetrakisphosphate 1-kinase	Q13572
ITPRIPL1	ITPRIP like 1	Q6GPH6
JAK2	Janus kinase 2	O60674
JAML	Junction adhesion molecule like	Q86YT9
JUNB	JunB proto-oncogene, AP-1 transcription factor subunit	P17275
KATNIP	Katanin interacting protein	O60303
KCTD5	Potassium channel tetramerization domain containing 5	Q9NXV2
KDM1B	Lysine demethylase 1B	Q8NB78
KIAA0930	KIAA0930	Q6ICG6
LAMP2	Lysosomal associated membrane protein 2	P13473
LGALS3BP	Galectin 3 binding protein	Q08380
LRP10	LDL receptor related protein 10	Q7Z4F1
LYRM1	LYR motif containing 1	O43325
MACIR	Macrophage immunometabolism regulator	Q96GV9
MANBA	Mannosidase beta	O00462
MAP3K20	Mitogen-activated protein kinase kinase kinase 20	Q9NYL2
MAPKAPK3	MAPK activated protein kinase 3	Q16644
MCOLN1	Mucolipin TRP cation channel 1	Q9GZU1
MECP2	Methyl-CpG binding protein 2	P51608
MFSD1	Major facilitator superfamily domain containing 1	Q9H3U5
MLLT3	MLLT3 super elongation complex subunit	P42568
MORC2	MORC family CW-type zinc finger 2	Q9Y6X9
MRTFA	Myocardin related transcription factor A	Q969V6
MSL1	MSL complex subunit 1	Q68DK7
MSR1	Macrophage scavenger receptor 1	P21757
MTHFS	Methenyltetrahydrofolate synthetase	P49914
N4BP1	NEDD4 binding protein 1	O75113
NAA80	N-alpha-acetyltransferase 80, NatH catalytic subunit	Q93015
NAAA	N-acylethanolamine acid amidase	Q02083
NDEL1	NudE neurodevelopment protein 1 like 1	Q9GZM8
NFKBIZ	NFKB inhibitor zeta	Q9BYH8
NINJ1	Ninjurin 1	Q92982
NOTCH2NLR	Notch 2 N-terminal like R (pseudogene)
NPC2	NPC intracellular cholesterol transporter 2	P61916
NPEPL1	Aminopeptidase like 1	Q8NDH3
NUP214	Nucleoporin 214	P35658
OPN3	Opsin 3	Q9H1Y3
OSBPL2	Oxysterol binding protein like 2	Q9H1P3
P2RY11	Purinergic receptor P2Y11	Q96G91
PDE4D	Phosphodiesterase 4D	Q08499
PDLIM5	PDZ and LIM domain 5	Q96HC4
PGD	Phosphogluconate dehydrogenase	P52209
PHF12	PHD finger protein 12	Q96QT6
PI16	Peptidase inhibitor 16	Q6UXB8
PILRA	Paired immunoglobin like type 2 receptor alpha	Q9UKJ1
PLD4	Phospholipase D family member 4	Q96BZ4
PLEKHB1	Pleckstrin homology domain containing B1	Q9UF11
PLIN2	Perilipin 2	Q99541
PLK1	Polo like kinase 1	P53350
PMAIP1	Phorbol-12-myristate-13-acetate-induced protein 1	Q13794
POFUT1	Protein O-fucosyltransferase 1	Q9H488
PPCDC	Phosphopantothenoylcysteine decarboxylase	Q96CD2
PPP1R15A	Protein phosphatase 1 regulatory subunit 15A	O75807
PPP1R18	Protein phosphatase 1 regulatory subunit 18	Q6NYC8
PPP4R1	Protein phosphatase 4 regulatory subunit 1	Q8TF05
PRDM1	PR/SET domain 1	O75626
PSAT1	Phosphoserine aminotransferase 1	Q9Y617
PTAFR	Platelet activating factor receptor	P25105
PYHIN1	Pyrin and HIN domain family member 1	Q6K0P9
RAB11FIP1	RAB11 family interacting protein 1	Q6WKZ4
RAB11FIP4	RAB11 family interacting protein 4	Q86YS3
RAB34	RAB34, member RAS oncogene family	P0DI83, Q9BZG1
RAB40C	RAB40C, member RAS oncogene family	Q96S21
RAB43	RAB43, member RAS oncogene family	Q86YS6
RAB4A	RAB4A, member RAS oncogene family	P20338
RAF1	Raf-1 proto-oncogene, serine/threonine kinase	P04049
RGL4	Ral guanine nucleotide dissociation stimulator like 4	Q8IZJ4
RHD	Rh blood group D antigen	Q02161
RHEBL1	RHEB like 1	Q8TAI7
RICTOR	RPTOR independent companion of MTOR complex 2	Q6R327
RNF149	Ring finger protein 149	Q8NC42
RNF214	Ring finger protein 214	Q8ND24
RNF227	Ring finger protein 227	A6NIN4
RNF32	Ring finger protein 32	Q9H0A6
RPGR	Retinitis pigmentosa GTPase regulator	Q92834
RPP25	Ribonuclease P and MRP subunit p25	Q9BUL9
RUNX1	RUNX family transcription factor 1	Q01196
S100A13	S100 calcium binding protein A13	Q99584
SCARB2	Scavenger receptor class B member 2	Q14108
SCLT1	Sodium channel and clathrin linker 1	Q96NL6
SDCBP	Syndecan binding protein	O00560
SELENOS	Selenoprotein S	Q9BQE4
SERPINA1	Serpin family A member 1	P01009
SFXN1	Sideroflexin 1	Q9H9B4
SGO2	Shugoshin 2	Q562F6
SIGLEC14	Sialic acid binding Ig like lectin 14	Q08ET2
SLC25A51	Solute carrier family 25 member 51	Q9H1U9
SLC2A8	Solute carrier family 2 member 8	Q9NY64
SLC36A1	Solute carrier family 36 member 1	Q7Z2H8
SLC6A6	Solute carrier family 6 member 6	P31641
SLC7A7	Solute carrier family 7 member 7	Q9UM01
SMIM27	Small integral membrane protein 27	A0A1B0GUW7
SNX27	Sorting nexin 27	Q96L92
SOCS2	Suppressor of cytokine signaling 2	O14508
SOX4	SRY-box transcription factor 4	Q06945
SPATS2L	Spermatogenesis associated serine rich 2 like	Q9NUQ6
SPI1	Spi-1 proto-oncogene	P17947
SPON2	Spondin 2	Q9BUD6
SRGN	Serglycin	P10124
ST14	ST14 transmembrane serine protease matriptase	Q9Y5Y6
ST6GALNAC6	ST6 N-acetylgalactosaminide alpha-2,6-sialyltransferase 6	Q969X2
STK38L	Serine/threonine kinase 38 like	Q9Y2H1
STK40	Serine/threonine kinase 40	Q8N2I9
STMN1	Stathmin 1	P16949
SYTL3	Synaptotagmin like 3	Q4VX76
TBC1D8	TBC1 domain family member 8	O95759
TCP11L2	T-complex 11 like 2	Q8N4U5
TESC	Tescalcin	Q96BS2
TFDP1	Transcription factor Dp-1	Q14186
TIGD2	Tigger transposable element derived 2	Q4W5G0
TIPARP	TCDD inducible poly(ADP-ribose) polymerase	Q7Z3E1
TLE3	TLE family member 3, transcriptional corepressor	Q04726
TMCC1	Transmembrane and coiled-coil domain family 1	O94876
TMEM176A	Transmembrane protein 176A	Q96HP8
TMEM176B	Transmembrane protein 176B	Q3YBM2
TMEM204	Transmembrane protein 204	Q9BSN7
TMEM71	Transmembrane protein 71	Q6P5X7
TNFSF10	TNF superfamily member 10	P50591
TOX	Thymocyte selection associated high mobility group box	O94900
TRAF4	TNF receptor associated factor 4	Q9BUZ4
TRGV3	T cell receptor gamma variable 3	P03979
TRIM37	Tripartite motif containing 37	O94972
TSC22D1	TSC22 domain family member 1	Q15714
TUT7	Terminal uridylyl transferase 7	Q5VYS8
UBQLN4	Ubiquilin 4	Q9NRR5
UBXN2B	UBX domain protein 2B	Q14CS0
USP10	Ubiquitin specific peptidase 10	Q14694
USP15	Ubiquitin specific peptidase 15	Q9Y4E8
VASP	Vasodilator stimulated phosphoprotein	P50552
VAT1	Vesicle amine transport 1	Q99536
VMP1	Vacuole membrane protein 1	Q96GC9
VSIG1	V-set and immunoglobulin domain containing 1	Q86XK7
VWA5A	Von Willebrand factor A domain containing 5A	O00534
ZNF396	Zinc finger protein 396	Q96N95
ZNF565	Zinc finger protein 565	Q8N9K5
ZNF600	Zinc finger protein 600	Q6ZNG1
ZNF726	Zinc finger protein 726	A6NNF4
ZWINT	ZW10 interacting kinetochore protein	O95229
ABHD4	Abhydrolase domain containing 4, N-acyl phospholipase B	Q8TB40
ADA	Adenosine deaminase	P00813
ALDH2	Aldehyde dehydrogenase 2 family member	P05091
ALDH6A1	Aldehyde dehydrogenase 6 family member A1	Q02252
AP2A1	Adaptor related protein complex 2 subunit alpha 1	O95782
ARHGAP9	Rho GTPase activating protein 9	Q9BRR9
ASB13	Ankyrin repeat and SOCS box containing 13	Q8WXK3
ASRGL1	Asparaginase and isoaspartyl peptidase 1	Q7L266
ATP6V0B	ATPase H+ transporting V0 subunit b	Q99437
BACH1	BTB domain and CNC homolog 1	O14867
BAZ1A	Bromodomain adjacent to zinc finger domain 1A	Q9NRL2
BCKDK	Branched chain keto acid dehydrogenase kinase	O14874
BSDC1	BSD domain containing 1	Q9NW68
C1orf198	Chromosome 1 open reading frame 198	Q9H425
C1RL	Complement C1r subcomponent like	Q9NZP8
CC2D1B	Coiled-coil and C2 domain containing 1B	Q5T0F9
CCDC146	Coiled-coil domain containing 146	Q8IYE0
CCDC186	Coiled-coil domain containing 186	Q7Z3E2
CEP128	Centrosomal protein 128	Q6ZU80
CHAF1A	Chromatin assembly factor 1 subunit A	Q13111
CHIC2	Cysteine rich hydrophobic domain 2	Q9UKJ5
CIR1	Corepressor interacting with RBPJ, CIR1	Q86X95
CLEC4G	C-type lectin domain family 4 member G	Q6UXB4
CTNS	Cystinosin, lysosomal cystine transporter	O60931
DCUN1D2	Defective in cullin neddylation 1 domain containing 2	Q6PH85
DDX60L	DExD/H-box 60 like	Q5H9U9
DGKA	Diacylglycerol kinase alpha	P23743
ELK4	ETS transcription factor ELK4	P28324
ENG	Endoglin	P17813
ENSG00000273217	Novel protein
ENTPD1	Ectonucleoside triphosphate diphosphohydrolase 1	P49961
EPS8	Epidermal growth factor receptor pathway substrate 8	Q12929
ETV7	ETS variant transcription factor 7	Q9Y603
FES	FES proto-oncogene, tyrosine kinase	P07332
FGF23	Fibroblast growth factor 23	Q9GZV9
FHL1	Four and a half LIM domains 1	Q13642
FNDC3B	Fibronectin type III domain containing 3B	Q53EP0
FOLR2	Folate receptor beta	P14207
GALNS	Galactosamine (N-acetyl)-6-sulfatase	P34059
GALNT6	Polypeptide N-acetylgalactosaminyltransferase 6	Q8NCL4
GLUL	Glutamate-ammonia ligase	P15104
GPX1	Glutathione peroxidase 1	P07203
GTPBP2	GTP binding protein 2	Q9BX10
H3-3A	H3.3 histone A	P84243
H4C12	H4 clustered histone 12	P62805
HSBP1L1	Heat shock factor binding protein 1 like 1	C9JCN9
HSD17B11	Hydroxysteroid 17-beta dehydrogenase 11	Q8NBQ5
HSD17B4	Hydroxysteroid 17-beta dehydrogenase 4	P51659
IKBIP	IKBKB interacting protein	Q70UQ0
IL3RA	Interleukin 3 receptor subunit alpha	P26951
IQSEC1	IQ motif and Sec7 domain ArfGEF 1	Q6DN90
JAZF1	JAZF zinc finger 1	Q86VZ6
KATNBL1	Katanin regulatory subunit B1 like 1	Q9H079
KCTD11	Potassium channel tetramerization domain containing 11	Q693B1
KPTN	Kaptin, actin binding protein	Q9Y664
LACC1	Laccase domain containing 1	Q8IV20
LETM2	Leucine zipper and EF-hand containing transmembrane protein 2	Q2VYF4
LRCH3	Leucine rich repeats and calponin homology domain containing 3	Q96II8
LYPD6B	LY6/PLAUR domain containing 6B	Q8NI32
MAP7	Microtubule associated protein 7	Q14244
MED25	Mediator complex subunit 25	Q71SY5
MEST	Mesoderm specific transcript	Q5EB52
MICAL3	Microtubule associated monooxygenase, calponin and LIM domain containing 3	Q7RTP6
MNDA	Myeloid cell nuclear differentiation antigen	P41218
MPZL1	Myelin protein zero like 1	O95297
MX2	MX dynamin like GTPase 2	P20592
NAGK	N-acetylglucosamine kinase	Q9UJ70
NCOA4	Nuclear receptor coactivator 4	Q13772
NDE1	NudE neurodevelopment protein 1	Q9NXR1
NUDT16	Nudix hydrolase 16	Q96DE0
OXNAD1	Oxidoreductase NAD binding domain containing 1	Q96HP4
PBX3	PBX homeobox 3	P40426
PBXIP1	PBX homeobox interacting protein 1	Q96AQ6
PCLAF	PCNA clamp associated factor	Q15004
PELI1	Pellino E3 ubiquitin protein ligase 1	Q96FA3
PERP	P53 apoptosis effector related to PMP22	Q96FX8
PGPEP1	Pyroglutamyl-peptidase I	Q9NXJ5
PHYHD1	Phytanoyl-CoA dioxygenase domain containing 1	Q5SRE7
PIM1	Pim-1 proto-oncogene, serine/threonine kinase	P11309
PLAUR	Plasminogen activator, urokinase receptor	Q03405
PLEKHM1	Pleckstrin homology and RUN domain containing M1	Q9Y4G2
PLEKHO2	Pleckstrin homology domain containing O2	Q8TD55
PLOD3	Procollagen-lysine,2-oxoglutarate 5-dioxygenase 3	O60568
PLXNC1	Plexin C1	O60486
POLR1G	RNA polymerase I subunit G	O15446
PPDPF	Pancreatic progenitor cell differentiation and proliferation factor	Q9H3Y8
PPT1	Palmitoyl-protein thioesterase 1	P50897
PRC1	Protein regulator of cytokinesis 1	O43663
PRELID2	PRELI domain containing 2	Q8N945
PRIMPOL	Primase and DNA directed polymerase	Q96LW4
PRR5	Proline rich 5	P85299
PRXL2C	Peroxiredoxin like 2C	Q7RTV5
PTPRN2	Protein tyrosine phosphatase receptor type N2	Q92932
QPCT	Glutaminyl-peptide cyclotransferase	Q16769
RALB	RAS like proto-oncogene B	P11234
RARG	Retinoic acid receptor gamma	P13631
RGS3	Regulator of G protein signaling 3	P49796
RHOC	Ras homolog family member C	P08134
RNH1	Ribonuclease/angiogenin inhibitor 1	P13489
RNPEP	Arginyl aminopeptidase	Q9H4A4
RORA	RAR related orphan receptor A	P35398
RSBN1L	Round spermatid basic protein 1 like	Q6PCB5
RTKN	Rhotekin	Q9BST9
S100A10	S100 calcium binding protein A10	P60903
SATB1	SATB homeobox 1	Q01826
SENP7	SUMO specific peptidase 7	Q9BQF6
SGTB	Small glutamine rich tetratricopeptide repeat co-chaperone beta	Q96EQ0
SLC31A1	Solute carrier family 31 member 1	O15431
SLC43A3	Solute carrier family 43 member 3	Q8NBI5
SMAD5	SMAD family member 5	Q99717
SNCA	Synuclein alpha	P37840
SNX14	Sorting nexin 14	Q9Y5W7
SORL1	Sortilin related receptor 1	Q92673
SRPK1	SRSF protein kinase 1	Q96SB4
STK3	Serine/threonine kinase 3	Q13188
TACC1	Transforming acidic coiled-coil containing protein 1	O75410
TAX1BP3	Tax1 binding protein 3	O14907
TET2	Tet methylcytosine dioxygenase 2	Q6N021
TFE3	Transcription factor binding to IGHM enhancer 3	P19532
TMEM106A	Transmembrane protein 106A	Q96A25
TMEM116	Transmembrane protein 116	Q8NCL8
TMEM53	Transmembrane protein 53	Q6P2H8
TMOD2	Tropomodulin 2	Q9NZR1
TNFSF14	TNF superfamily member 14	O43557
TOPORS	TOP1 binding arginine/serine rich protein, E3 ubiquitin ligase	Q9NS56
TPM1	Tropomyosin 1	P09493
TRDJ3	T cell receptor delta joining 3
TROAP	Trophinin associated protein	Q12815
TRPM2	Transient receptor potential cation channel subfamily M member 2	O94759
TTC24	Tetratricopeptide repeat domain 24	A2A3L6
TTC38	Tetratricopeptide repeat domain 38	Q5R3I4
TTC39B	Tetratricopeptide repeat domain 39B	Q5VTQ0
TTC39C	Tetratricopeptide repeat domain 39C	Q8N584
TXN	Thioredoxin	P10599
UBXN11	UBX domain protein 11	Q5T124
UIMC1	Ubiquitin interaction motif containing 1	Q96RL1
UTRN	Utrophin	P46939
ZNF12	Zinc finger protein 12	P17014
ZNF440	Zinc finger protein 440	Q8IYI8
ZNF486	Zinc finger protein 486	Q96H40
ZNF66	Zinc finger protein 66	Q6ZN08
ZYX	Zyxin	Q15942
FCN1	Ficolin 1	O00602
IGSF6	Immunoglobulin superfamily member 6	O95976
AAAS	Aladin WD repeat nucleoporin	Q9NRG9
AACS	Acetoacetyl-CoA synthetase	Q86V21
AAGAB	Alpha and gamma adaptin binding protein	Q6PD74
AAMDC	Adipogenesis associated Mth938 domain containing	Q9H7C9
AAMP	Angio associated migratory cell protein	Q13685
AAR2	AAR2 splicing factor	Q9Y312
AARS1	Alanyl-tRNA synthetase 1	P49588
AARS2	Alanyl-tRNA synthetase 2, mitochondrial	Q5JTZ9
AARSD1	Alanyl-tRNA synthetase domain containing 1	Q9BTE6
AASDH	Aminoadipate-semialdehyde dehydrogenase	Q4L235
AASDHPPT	Aminoadipate-semialdehyde dehydrogenase-phosphopantetheinyl transferase	Q9NRN7
AATF	Apoptosis antagonizing transcription factor	Q9NY61
ABAT	4-aminobutyrate aminotransferase	P80404
ABCA5	ATP binding cassette subfamily A member 5	Q8WWZ7
ABCB6	ATP binding cassette subfamily B member 6 (Langereis blood group)	Q9NP58
ABCB7	ATP binding cassette subfamily B member 7	O75027
ABCB8	ATP binding cassette subfamily B member 8	Q9NUT2
ABCB9	ATP binding cassette subfamily B member 9	Q9NP78
ABCC10	ATP binding cassette subfamily C member 10	Q5T3U5
ABCC4	ATP binding cassette subfamily C member 4	O15439
ABCC5	ATP binding cassette subfamily C member 5	O15440
ABCD1	ATP binding cassette subfamily D member 1	P33897
ABCD3	ATP binding cassette subfamily D member 3	P28288
ABCD4	ATP binding cassette subfamily D member 4	O14678
ABCE1	ATP binding cassette subfamily E member 1	P61221
ABCF1	ATP binding cassette subfamily F member 1	Q8NE71
ABCF2	ATP binding cassette subfamily F member 2	Q9UG63
ABCF2-H2BK1	ABCF2-H2BK1 readthrough
ABCF3	ATP binding cassette subfamily F member 3	Q9NUQ8
ABHD10	Abhydrolase domain containing 10, depalmitoylase	Q9NUJ1
ABHD11	Abhydrolase domain containing 11	Q8NFV4
ABHD12	Abhydrolase domain containing 12, lysophospholipase	Q8N2K0
ABHD13	Abhydrolase domain containing 13	Q7L211
ABHD14A	Abhydrolase domain containing 14A	Q9BUJ0
ABHD14B	Abhydrolase domain containing 14B	Q96IU4
ABHD15	Abhydrolase domain containing 15	Q6UXT9
ABHD16A	Abhydrolase domain containing 16A, phospholipase	O95870
ABHD17A	Abhydrolase domain containing 17A, depalmitoylase	Q96GS6
ABHD17B	Abhydrolase domain containing 17B, depalmitoylase	Q5VST6
ABHD18	Abhydrolase domain containing 18	Q0P651
ABHD2	Abhydrolase domain containing 2, acylglycerol lipase	P08910
ABHD3	Abhydrolase domain containing 3, phospholipase	Q8WU67
ABHD6	Abhydrolase domain containing 6, acylglycerol lipase	Q9BV23
ABI1	Abl interactor 1	Q8IZP0
ABI2	Abl interactor 2	Q9NYB9
ABI3	ABI family member 3	Q9P2A4
ABITRAM	Actin binding transcription modulator	Q9NX38
ABL1	ABL proto-oncogene 1, non-receptor tyrosine kinase	P00519
ABO	ABO, alpha 1-3-N-acetylgalactosaminyltransferase and alpha 1-3-galactosyltransferase
ABRACL	ABRA C-terminal like	Q9P1F3
ABRAXAS1	Abraxas 1, BRCA1 A complex subunit	Q6UWZ7
ABRAXAS2	Abraxas 2, BRISC complex subunit	Q15018
ABT1	Activator of basal transcription 1	Q9ULW3
ACAA1	Acetyl-CoA acyltransferase 1	P09110
ACAA2	Acetyl-CoA acyltransferase 2	P42765
ACACA	Acetyl-CoA carboxylase alpha	Q13085
ACAD10	Acyl-CoA dehydrogenase family member 10	Q6JQN1
ACAD8	Acyl-CoA dehydrogenase family member 8	Q9UKU7
ACAD9	Acyl-CoA dehydrogenase family member 9	Q9H845
ACADM	Acyl-CoA dehydrogenase medium chain	P11310
ACADS	Acyl-CoA dehydrogenase short chain	P16219
ACADSB	Acyl-CoA dehydrogenase short/branched chain	P45954
ACADVL	Acyl-CoA dehydrogenase very long chain	P49748
ACAP1	ArfGAP with coiled-coil, ankyrin repeat and PH domains 1	Q15027
ACAP2	ArfGAP with coiled-coil, ankyrin repeat and PH domains 2	Q15057
ACAT1	Acetyl-CoA acetyltransferase 1	P24752
ACAT2	Acetyl-CoA acetyltransferase 2	Q9BWD1
ACBD3	Acyl-CoA binding domain containing 3	Q9H3P7
ACBD4	Acyl-CoA binding domain containing 4	Q8NC06
ACBD5	Acyl-CoA binding domain containing 5	Q5T8D3
ACBD6	Acyl-CoA binding domain containing 6	Q9BR61
ACCS	1-aminocyclopropane-1-carboxylate synthase homolog (inactive)	Q96QU6
ACD	ACD shelterin complex subunit and telomerase recruitment factor	Q96AP0
ACE	Angiotensin I converting enzyme	P12821
ACER3	Alkaline ceramidase 3	Q9NUN7
ACIN1	Apoptotic chromatin condensation inducer 1	Q9UKV3
ACLY	ATP citrate lyase	P53396
ACO1	Aconitase 1	P21399
ACO2	Aconitase 2	Q99798
ACOT1	Acyl-CoA thioesterase 1	Q86TX2
ACOT13	Acyl-CoA thioesterase 13	Q9NPJ3
ACOT2	Acyl-CoA thioesterase 2	P49753
ACOT4	Acyl-CoA thioesterase 4	Q8N9L9
ACOT8	Acyl-CoA thioesterase 8	O14734
ACOT9	Acyl-CoA thioesterase 9	Q9Y305
ACOX3	Acyl-CoA oxidase 3, pristanoyl	O15254
ACP1	Acid phosphatase 1	P24666
ACP5	Acid phosphatase 5, tartrate resistant	P13686
ACP6	Acid phosphatase 6, lysophosphatidic	Q9NPH0
ACSF2	Acyl-CoA synthetase family member 2	Q96CM8
ACSF3	Acyl-CoA synthetase family member 3	Q4G176
ACSL3	Acyl-CoA synthetase long chain family member 3	O95573
ACSL4	Acyl-CoA synthetase long chain family member 4	O60488
ACSL5	Acyl-CoA synthetase long chain family member 5	Q9ULC5
ACSM1	Acyl-CoA synthetase medium chain family member 1	Q08AH1
ACSM3	Acyl-CoA synthetase medium chain family member 3	Q53FZ2
ACSS1	Acyl-CoA synthetase short chain family member 1	Q9NUB1
ACTA1	Actin alpha 1, skeletal muscle	P68133
ACTA2	Actin alpha 2, smooth muscle	P62736
ACTB	Actin beta	P60709
ACTG1	Actin gamma 1	P63261
ACTL10	Actin like 10	Q5JWF8
ACTL6A	Actin like 6A	O96019
ACTN4	Actinin alpha 4	O43707
ACTR10	Actin related protein 10	Q9NZ32
ACTR1A	Actin related protein 1A	P61163
ACTR1B	Actin related protein 1B	P42025
ACTR2	Actin related protein 2	P61160
ACTR3	Actin related protein 3	P61158
ACTR3B	Actin related protein 3B	Q9P1U1
ACTR3C	Actin related protein 3C	Q9C0K3
ACTR5	Actin related protein 5	Q9H9F9
ACTR6	Actin related protein 6	Q9GZN1
ACTR8	Actin related protein 8	Q9H981
ACY1	Aminoacylase 1	Q03154
ACYP1	Acylphosphatase 1	P07311
ACYP2	Acylphosphatase 2	P14621
ADA2	Adenosine deaminase 2	Q9NZK5
ADAL	Adenosine deaminase like	Q6DHV7
ADAM10	ADAM metallopeptidase domain 10	O14672
ADAM17	ADAM metallopeptidase domain 17	P78536
ADAMDEC1	ADAM like decysin 1	O15204
ADAP1	ArfGAP with dual PH domains 1	O75689
ADAR	Adenosine deaminase RNA specific	P55265
ADARB1	Adenosine deaminase RNA specific B1	P78563
ADAT1	Adenosine deaminase tRNA specific 1	Q9BUB4
ADAT3	Adenosine deaminase tRNA specific 3
ADCK1	AarF domain containing kinase 1	Q86TW2
ADCK2	AarF domain containing kinase 2	Q7Z695
ADCK5	AarF domain containing kinase 5	Q3MIX3
ADCY3	Adenylate cyclase 3	O60266
ADCY7	Adenylate cyclase 7	P51828
ADD1	Adducin 1	P35611
ADD2	Adducin 2	P35612
ADD3	Adducin 3	Q9UEY8
ADGRE5	Adhesion G protein-coupled receptor E5	P48960
ADGRV1	Adhesion G protein-coupled receptor V1	Q8WXG9
ADH5	Alcohol dehydrogenase 5 (class III), chi polypeptide	P11766
ADI1	Acireductone dioxygenase 1	Q9BV57
ADIPOR1	Adiponectin receptor 1	Q96A54
ADK	Adenosine kinase	P55263
ADNP	Activity dependent neuroprotector homeobox	Q9H2P0
ADO	2-aminoethanethiol dioxygenase	Q96SZ5
ADPGK	ADP dependent glucokinase	Q9BRR6
ADPRH	ADP-ribosylarginine hydrolase	P54922
ADPRM	ADP-ribose/CDP-alcohol diphosphatase, manganese dependent	Q3LIE5
ADPRS	ADP-ribosylserine hydrolase	Q9NX46
ADRB2	Adrenoceptor beta 2	P07550
ADRM1	ADRM1 26S proteasome ubiquitin receptor	Q16186
ADSL	Adenylosuccinate lyase	P30566
ADSS2	Adenylosuccinate synthase 2	P30520
AEBP2	AE binding protein 2	Q6ZN18
AEN	Apoptosis enhancing nuclease	Q8WTP8
AFDN	Afadin, adherens junction formation factor	P55196
AFF1	ALF transcription elongation factor 1	P51825
AFF4	ALF transcription elongation factor 4	Q9UHB7
AFG1L	AFG1 like ATPase	Q8WV93
AFG3L2	AFG3 like matrix AAA peptidase subunit 2	Q9Y4W6
AFTPH	Aftiphilin	Q6ULP2
AGA	Aspartylglucosaminidase	P20933
AGAP2	ArfGAP with GTPase domain, ankyrin repeat and PH domain 2	Q99490
AGAP3	ArfGAP with GTPase domain, ankyrin repeat and PH domain 3	Q96P47
AGBL5	AGBL carboxypeptidase 5	Q8NDL9
AGFG1	ArfGAP with FG repeats 1	P52594
AGGF1	Angiogenic factor with G-patch and FHA domains 1	Q8N302
AGK	Acylglycerol kinase	Q53H12
AGL	Amylo-alpha-1, 6-glucosidase, 4-alpha-glucanotransferase	P35573
ago.3	Argonaute RISC catalytic component 3	Q9H9G7
AGPAT1	1-acylglycerol-3-phosphate O-acyltransferase 1	Q99943
AGPAT2	1-acylglycerol-3-phosphate O-acyltransferase 2	O15120
AGPAT3	1-acylglycerol-3-phosphate O-acyltransferase 3	Q9NRZ7
AGPAT5	1-acylglycerol-3-phosphate O-acyltransferase 5	Q9NUQ2
AGPS	Alkylglycerone phosphate synthase	O00116
AGTPBP1	ATP/GTP binding carboxypeptidase 1	Q9UPW5
AGTRAP	Angiotensin II receptor associated protein	Q6RW13
AHCY	Adenosylhomocysteinase	P23526
AHCYL1	Adenosylhomocysteinase like 1	O43865
AHI1	Abelson helper integration site 1	Q8N157
AHNAK	AHNAK nucleoprotein	Q09666
AHSA1	Activator of HSP90 ATPase activity 1	O95433
AIDA	Axin interactor, dorsalization associated	Q96BJ3
AIFM1	Apoptosis inducing factor mitochondria associated 1	O95831
AIFM2	Apoptosis inducing factor mitochondria associated 2	Q9BRQ8
AIG1	Androgen induced 1	Q9NVV5
AIMP1	Aminoacyl tRNA synthetase complex interacting multifunctional protein 1	Q12904
AIMP2	Aminoacyl tRNA synthetase complex interacting multifunctional protein 2	Q13155
AIP	Aryl hydrocarbon receptor interacting protein	O00170
AK2	Adenylate kinase 2	P54819
AK3	Adenylate kinase 3	Q9UIJ7
AK6	Adenylate kinase 6	Q9Y3D8
AK9	Adenylate kinase 9	Q5TCS8
AKAP1	A-kinase anchoring protein 1	Q92667
AKAP10	A-kinase anchoring protein 10	O43572
AKAP11	A-kinase anchoring protein 11	Q9UKA4
AKAP13	A-kinase anchoring protein 13	Q12802
AKAP7	A-kinase anchoring protein 7	O43687, Q9P0M2
AKAP8	A-kinase anchoring protein 8	O43823
AKAP8L	A-kinase anchoring protein 8 like	Q9ULX6
AKAP9	A-kinase anchoring protein 9	Q99996
AKIP1	A-kinase interacting protein 1	Q9NQ31
AKIRIN1	Akirin 1	Q9H9L7
AKIRIN2	Akirin 2	Q53H80
AKNA	AT-hook transcription factor	Q7Z591
AKR1A1	Aldo-keto reductase family 1 member A1	P14550
AKR1B1	Aldo-keto reductase family 1 member B	P15121
AKR7A2	Aldo-keto reductase family 7 member A2	O43488
AKT1	AKT serine/threonine kinase 1	P31749
AKT2	AKT serine/threonine kinase 2	P31751
AKTIP	AKT interacting protein	Q9H8T0
ALAD	Aminolevulinate dehydratase	P13716
ALDH16A1	Aldehyde dehydrogenase 16 family member A1	Q8IZ83
ALDH18A1	Aldehyde dehydrogenase 18 family member A1	P54886
ALDH1B1	Aldehyde dehydrogenase 1 family member B1	P30837
ALDH3A2	Aldehyde dehydrogenase 3 family member A2	P51648
ALDH5A1	Aldehyde dehydrogenase 5 family member A1	P51649
ALDH9A1	Aldehyde dehydrogenase 9 family member A1	P49189
ALDOA	Aldolase, fructose-bisphosphate A	P04075
ALDOC	Aldolase, fructose-bisphosphate C	P09972
ALG1	ALG1 chitobiosyldiphosphodolichol beta-mannosyltransferase	Q9BT22
ALG10B	ALG10 alpha-1,2-glucosyltransferase B	Q5I7T1
ALG11	ALG11 alpha-1,2-mannosyltransferase	Q2TAA5
ALG12	ALG12 alpha-1,6-mannosyltransferase	Q9BV10
ALG13	ALG13 UDP-N-acetylglucosaminyltransferase subunit	Q9NP73
ALG14	ALG14 UDP-N-acetylglucosaminyltransferase subunit	Q96F25
ALG2	ALG2 alpha-1,3/1,6-mannosyltransferase	Q9H553
ALG3	ALG3 alpha-1,3- mannosyltransferase	Q92685
ALG5	ALG5 dolichyl-phosphate beta-glucosyltransferase	Q9Y673
ALG8	ALG8 alpha-1,3-glucosyltransferase	Q9BVK2
ALG9	ALG9 alpha-1,2-mannosyltransferase	Q9H6U8
ALKBH1	AlkB homolog 1, histone H2A dioxygenase	Q13686
ALKBH2	AlkB homolog 2, alpha-ketoglutarate dependent dioxygenase	Q6NS38
ALKBH3	AlkB homolog 3, alpha-ketoglutarate dependent dioxygenase	Q96Q83
ALKBH4	AlkB homolog 4, lysine demethylase	Q9NXW9
ALKBH5	AlkB homolog 5, RNA demethylase	Q6P6C2
ALKBH6	AlkB homolog 6	Q3KRA9
ALKBH7	AlkB homolog 7	Q9BT30
ALKBH8	AlkB homolog 8, tRNA methyltransferase	Q96BT7
ALOX12	Arachidonate 12-lipoxygenase, 12S type	P18054
ALYREF	Aly/REF export factor
AMACR	Alpha-methylacyl-CoA racemase	Q9UHK6
AMBRA1	Autophagy and beclin 1 regulator 1	Q9C0C7
AMD1	Adenosylmethionine decarboxylase 1	P17707
AMDHD2	Amidohydrolase domain containing 2	Q9Y303
AMFR	Autocrine motility factor receptor	Q9UKV5
AMIGO2	Adhesion molecule with Ig like domain 2	Q86SJ2
AMMECR1	AMMECR nuclear protein 1	Q9Y4X0
AMMECR1L	AMMECR1 like	Q6DCA0
AMN1	Antagonist of mitotic exit network 1 homolog	Q8IY45
AMPD3	Adenosine monophosphate deaminase 3	Q01432
AMY2B	Amylase alpha 2B	P19961
AMZ1	Archaelysin family metallopeptidase 1	Q400G9
AMZ2	Archaelysin family metallopeptidase 2	Q86W34
ANAPC1	Anaphase promoting complex subunit 1	Q9H1A4
ANAPC10	Anaphase promoting complex subunit 10	Q9UM13
ANAPC11	Anaphase promoting complex subunit 11	Q9NYG5
ANAPC13	Anaphase promoting complex subunit 13	Q9BS18
ANAPC15	Anaphase promoting complex subunit 15	P60006
ANAPC16	Anaphase promoting complex subunit 16	Q96DE5
ANAPC4	Anaphase promoting complex subunit 4	Q9UJX5
ANAPC5	Anaphase promoting complex subunit 5	Q9UJX4
ANAPC7	Anaphase promoting complex subunit 7	Q9UJX3
ANG	Angiogenin	P03950
ANGEL1	Angel homolog 1	Q9UNK9
ANGEL2	Angel homolog 2	Q5VTE6
ANK1	Ankyrin 1	P16157
ANK3	Ankyrin 3	Q12955
ANKH	ANKH inorganic pyrophosphate transport regulator	Q9HCJ1
ANKHD1	Ankyrin repeat and KH domain containing 1	Q8IWZ3
ANKHD1-EIF4EBP3	ANKHD1-EIF4EBP3 readthrough
ANKIB1	Ankyrin repeat and IBR domain containing 1	Q9P2G1
ANKLE1	Ankyrin repeat and LEM domain containing 1	Q8NAG6
ANKLE2	Ankyrin repeat and LEM domain containing 2	Q86XL3
ANKMY1	Ankyrin repeat and MYND domain containing 1	Q9P2S6
ANKMY2	Ankyrin repeat and MYND domain containing 2	Q8IV38
ANKRA2	Ankyrin repeat family A member 2	Q9H9E1
ANKRD10	Ankyrin repeat domain 10	Q9NXR5
ANKRD11	Ankyrin repeat domain containing 11	Q6UB99
ANKRD12	Ankyrin repeat domain 12	Q6UB98
ANKRD13A	Ankyrin repeat domain 13A	Q8IZ07
ANKRD13C	Ankyrin repeat domain 13C	Q8N6S4
ANKRD17	Ankyrin repeat domain 17	O75179
ANKRD26	Ankyrin repeat domain containing 26	Q9UPS8
ANKRD27	Ankyrin repeat domain 27	Q96NW4
ANKRD36	Ankyrin repeat domain 36	A6QL64
ANKRD36C	Ankyrin repeat domain 36C	Q5JPF3
ANKRD37	Ankyrin repeat domain 37	Q7Z713
ANKRD39	Ankyrin repeat domain 39	Q53RE8
ANKRD40	Ankyrin repeat domain 40	Q6AI12
ANKRD42	Ankyrin repeat domain 42	Q8N9B4
ANKRD46	Ankyrin repeat domain 46	Q86W74
ANKRD49	Ankyrin repeat domain 49	Q8WVL7
ANKRD54	Ankyrin repeat domain 54	Q6NXT1
ANKS3	Ankyrin repeat and sterile alpha motif domain containing 3	Q6ZW76
ANKZF1	Ankyrin repeat and zinc finger peptidyl tRNA hydrolase 1	Q9H8Y5
ANO10	Anoctamin 10	Q9NW15
ANO6	Anoctamin 6	Q4KMQ2
ANP32A	Acidic nuclear phosphoprotein 32 family member A	P39687
ANP32B	Acidic nuclear phosphoprotein 32 family member B	Q92688
ANP32E	Acidic nuclear phosphoprotein 32 family member E	Q9BTT0
ANTKMT	Adenine nucleotide translocase lysine methyltransferase	Q9BQD7
ANTXR2	ANTXR cell adhesion molecule 2	P58335
ANXA1	Annexin A1	P04083
ANXA11	Annexin A11	P50995
ANXA2	Annexin A2	P07355
ANXA4	Annexin A4	P09525
ANXA5	Annexin A5	P08758
ANXA6	Annexin A6	P08133
ANXA7	Annexin A7	P20073
AOAH	Acyloxyacyl hydrolase	P28039
AOPEP	Aminopeptidase O (putative)	Q8N6M6
AP1AR	Adaptor related protein complex 1 associated regulatory protein	Q63HQ0
AP1B1	Adaptor related protein complex 1 subunit beta 1	Q10567
AP1G1	Adaptor related protein complex 1 subunit gamma 1	O43747
AP1G2	Adaptor related protein complex 1 subunit gamma 2	O75843
AP1M1	Adaptor related protein complex 1 subunit mu 1	Q9BXS5
AP1S1	Adaptor related protein complex 1 subunit sigma 1	P61966
AP2B1	Adaptor related protein complex 2 subunit beta 1	P63010
AP2M1	Adaptor related protein complex 2 subunit mu 1	Q96CW1
AP2S1	Adaptor related protein complex 2 subunit sigma 1	P53680
AP3B1	Adaptor related protein complex 3 subunit beta 1	O00203
AP3D1	Adaptor related protein complex 3 subunit delta 1	O14617
AP3M1	Adaptor related protein complex 3 subunit mu 1	Q9Y2T2
AP3M2	Adaptor related protein complex 3 subunit mu 2	P53677
AP3S1	Adaptor related protein complex 3 subunit sigma 1	Q92572
AP3S2	Adaptor related protein complex 3 subunit sigma 2	P59780
AP4B1	Adaptor related protein complex 4 subunit beta 1	Q9Y6B7
AP4M1	Adaptor related protein complex 4 subunit mu 1	O00189
AP4S1	Adaptor related protein complex 4 subunit sigma 1	Q9Y587
AP5M1	Adaptor related protein complex 5 subunit mu 1	Q9H0R1
AP5S1	Adaptor related protein complex 5 subunit sigma 1	Q9NUS5
AP5Z1	Adaptor related protein complex 5 subunit zeta 1	O43299
APAF1	Apoptotic peptidase activating factor 1	O14727
APBA3	Amyloid beta precursor protein binding family A member 3	O96018
APC	APC regulator of WNT signaling pathway	P25054
APEH	Acylaminoacyl-peptide hydrolase	P13798
APEX1	Apurinic/apyrimidinic endodeoxyribonuclease 1	P27695
APEX2	Apurinic/apyrimidinic endodeoxyribonuclease 2	Q9UBZ4
APH1A	Aph-1 homolog A, gamma-secretase subunit	Q96BI3
APH1B	Aph-1 homolog B, gamma-secretase subunit	Q8WW43
API5	Apoptosis inhibitor 5	Q9BZZ5
APIP	APAF1 interacting protein	Q96GX9
APLP2	Amyloid beta precursor like protein 2	Q06481
APOBEC2	Apolipoprotein B mRNA editing enzyme catalytic subunit 2	Q9Y235
APOBEC3B	Apolipoprotein B mRNA editing enzyme catalytic subunit 3B	Q9UH17
APOBEC3C	Apolipoprotein B mRNA editing enzyme catalytic subunit 3C	Q9NRW3
APOBEC3F	Apolipoprotein B mRNA editing enzyme catalytic subunit 3F	Q8IUX4
APOBEC3G	Apolipoprotein B mRNA editing enzyme catalytic subunit 3G	Q9HC16
APOL1	Apolipoprotein L1	O14791
APOL2	Apolipoprotein L2	Q9BQE5
APOL3	Apolipoprotein L3	O95236
APOL6	Apolipoprotein L6	Q9BWW8
APOLD1	Apolipoprotein L domain containing 1	Q96LR9
APOM	Apolipoprotein M	O95445
APOO	Apolipoprotein O	Q9BUR5
APOOL	Apolipoprotein O like	Q6UXV4
APPBP2	Amyloid beta precursor protein binding protein 2	Q92624
APPL1	Adaptor protein, phosphotyrosine interacting with PH domain and leucine zipper 1	Q9UKG1
APPL2	Adaptor protein, phosphotyrosine interacting with PH domain and leucine zipper 2	Q8NEU8
APRT	Adenine phosphoribosyltransferase	P07741
APTX	Aprataxin	Q7Z2E3
AQR	Aquarius intron-binding spliceosomal factor	O60306
ARAF	A-Raf proto-oncogene, serine/threonine kinase	P10398
ARAP1	ArfGAP with RhoGAP domain, ankyrin repeat and PH domain 1	Q96P48
ARAP2	ArfGAP with RhoGAP domain, ankyrin repeat and PH domain 2	Q8WZ64
ARCN1	Archain 1	P48444
AREL1	Apoptosis resistant E3 ubiquitin protein ligase 1	O15033
ARF1	ADP ribosylation factor 1	P84077
ARF3	ADP ribosylation factor 3	P61204
ARF4	ADP ribosylation factor 4	P18085
ARF5	ADP ribosylation factor 5	P84085
ARF6	ADP ribosylation factor 6	P62330
ARFGAP1	ADP ribosylation factor GTPase activating protein 1	Q8N6T3
ARFGAP2	ADP ribosylation factor GTPase activating protein 2	Q8N6H7
ARFGAP3	ADP ribosylation factor GTPase activating protein 3	Q9NP61
ARFGEF1	ADP ribosylation factor guanine nucleotide exchange factor 1	Q9Y6D6
ARFIP1	ADP ribosylation factor interacting protein 1	P53367
ARFIP2	ADP ribosylation factor interacting protein 2	P53365
ARFRP1	ADP ribosylation factor related protein 1	Q13795
ARGLU1	Arginine and glutamate rich 1	Q9NWB6
ARHGAP1	Rho GTPase activating protein 1	Q07960
ARHGAP12	Rho GTPase activating protein 12	Q8IWW6
ARHGAP17	Rho GTPase activating protein 17	Q68EM7
ARHGAP18	Rho GTPase activating protein 18	Q8N392
ARHGAP19	Rho GTPase activating protein 19	Q14CB8
ARHGAP27	Rho GTPase activating protein 27	Q6ZUM4
ARHGAP31	Rho GTPase activating protein 31	Q2M1Z3
ARHGAP5	Rho GTPase activating protein 5	Q13017
ARHGDIA	Rho GDP dissociation inhibitor alpha	P52565
ARHGEF1	Rho guanine nucleotide exchange factor 1	Q92888
ARHGEF2	Rho/Rac guanine nucleotide exchange factor 2	Q92974
ARHGEF3	Rho guanine nucleotide exchange factor 3	Q9NR81
ARHGEF6	Rac/Cdc42 guanine nucleotide exchange factor 6	Q15052
ARHGEF7	Rho guanine nucleotide exchange factor 7	Q14155
ARHGEF9	Cdc42 guanine nucleotide exchange factor 9	O43307
ARID1A	AT-rich interaction domain 1A	O14497
ARID1B	AT-rich interaction domain 1B	Q8NFD5
ARID2	AT-rich interaction domain 2	Q68CP9
ARID3B	AT-rich interaction domain 3B	Q8IVW6
ARID4A	AT-rich interaction domain 4A	P29374
ARID4B	AT-rich interaction domain 4B	Q4LE39
ARID5A	AT-rich interaction domain 5A	Q03989
ARID5B	AT-rich interaction domain 5B	Q14865
ARIH2	Ariadne RBR E3 ubiquitin protein ligase 2	O95376
ARL1	ADP ribosylation factor like GTPase 1	P40616
ARL10	ADP ribosylation factor like GTPase 10	Q8N8L6
ARL13B	ADP ribosylation factor like GTPase 13B	Q3SXY8
ARL14EP	ADP ribosylation factor like GTPase 14 effector protein	Q8N8R7
ARL16	ADP ribosylation factor like GTPase 16
ARL17A	ADP ribosylation factor like GTPase 17A	Q8IVW1
ARL17B	ADP ribosylation factor like GTPase 17B	Q8IVW1
ARL2	ADP ribosylation factor like GTPase 2	P36404
ARL2BP	ADP ribosylation factor like GTPase 2 binding protein	Q9Y2Y0
ARL3	ADP ribosylation factor like GTPase 3	P36405
ARL4A	ADP ribosylation factor like GTPase 4A	P40617
ARL4C	ADP ribosylation factor like GTPase 4C	P56559
ARL6	ADP ribosylation factor like GTPase 6	Q9H0F7
ARL6IP1	ADP ribosylation factor like GTPase 6 interacting protein 1	Q15041
ARL6IP4	ADP ribosylation factor like GTPase 6 interacting protein 4	Q66PJ3
ARL6IP5	ADP ribosylation factor like GTPase 6 interacting protein 5	O75915
ARL8A	ADP ribosylation factor like GTPase 8A	Q96BM9
ARL8B	ADP ribosylation factor like GTPase 8B	Q9NVJ2
ARMC1	Armadillo repeat containing 1	Q9NVT9
ARMC10	Armadillo repeat containing 10	Q8N2F6
ARMC2	Armadillo repeat containing 2	Q8NEN0
ARMC5	Armadillo repeat containing 5	Q96C12
ARMC6	Armadillo repeat containing 6	Q6NXE6
ARMC7	Armadillo repeat containing 7	Q9H6L4
ARMC8	Armadillo repeat containing 8	Q8IUR7
ARMCX2	Armadillo repeat containing X-linked 2	Q7L311
ARMCX3	Armadillo repeat containing X-linked 3	Q9UH62
ARMCX5	Armadillo repeat containing X-linked 5	Q6P1M9
ARMCX6	Armadillo repeat containing X-linked 6	Q7L4S7
ARMH3	Armadillo like helical domain containing 3	Q5T2E6
ARMT1	Acidic residue methyltransferase 1	Q9H993
ARNT	Aryl hydrocarbon receptor nuclear translocator	P27540
ARPC1A	Actin related protein 2/3 complex subunit 1A	Q92747
ARPC1B	Actin related protein 2/3 complex subunit 1B	O15143
ARPC2	Actin related protein 2/3 complex subunit 2	O15144
ARPC3	Actin related protein 2/3 complex subunit 3	O15145
ARPC4	Actin related protein 2/3 complex subunit 4	P59998
ARPC5	Actin related protein 2/3 complex subunit 5	O15511
ARPC5L	Actin related protein 2/3 complex subunit 5 like	Q9BPX5
ARPIN-AP3S2	ARPIN-AP3S2 readthrough
ARPP19	CAMP regulated phosphoprotein 19	P56211
ARRB2	Arrestin beta 2	P32121
ARRDC1	Arrestin domain containing 1	Q8N5I2
ARRDC3	Arrestin domain containing 3	Q96B67
ARRDC5	Arrestin domain containing 5	A6NEK1
ARSA	Arylsulfatase A	P15289
ARSD	Arylsulfatase D	P51689
ARSG	Arylsulfatase G	Q96EG1
ARSK	Arylsulfatase family member K	Q6UWY0
ARV1	ARV1 homolog, fatty acid homeostasis modulator	Q9H2C2
ASAH1	N-acylsphingosine amidohydrolase 1	Q13510
ASB1	Ankyrin repeat and SOCS box containing 1	Q9Y576
ASB16	Ankyrin repeat and SOCS box containing 16	Q96NS5
ASB3	Ankyrin repeat and SOCS box containing 3	Q9Y575
ASB6	Ankyrin repeat and SOCS box containing 6	Q9NWX5
ASB7	Ankyrin repeat and SOCS box containing 7	Q9H672
ASB8	Ankyrin repeat and SOCS box containing 8	Q9H765
ASCC1	Activating signal cointegrator 1 complex subunit 1	Q8N9N2
ASCC2	Activating signal cointegrator 1 complex subunit 2	Q9H1I8
ASCC3	Activating signal cointegrator 1 complex subunit 3	Q8N3C0
ASF1A	Anti-silencing function 1A histone chaperone	Q9Y294
ASH2L	ASH2 like, histone lysine methyltransferase complex subunit	Q9UBL3
ASL	Argininosuccinate lyase	P04424
ASMT	Acetylserotonin O-methyltransferase	P46597
ASMTL	Acetylserotonin O-methyltransferase like	O95671
ASNSD1	Asparagine synthetase domain containing 1	Q9NWL6
ASPH	Aspartate beta-hydroxylase	Q12797
ASPSCR1	ASPSCR1 tether for SLC2A4, UBX domain containing	Q9BZE9
ASTE1	Asteroid homolog 1	Q2TB18
ASTN2	Astrotactin 2	O75129
ASXL1	ASXL transcriptional regulator 1	Q8IXJ9
ASXL2	ASXL transcriptional regulator 2	Q76L83
ATAD1	ATPase family AAA domain containing 1	Q8NBU5
ATAD2	ATPase family AAA domain containing 2	Q6PL18
ATAD2B	ATPase family AAA domain containing 2B	Q9ULI0
ATAD3A	ATPase family AAA domain containing 3A	Q9NVI7
ATE1	Arginyltransferase 1	O95260
ATF1	Activating transcription factor 1	P18846
ATF2	Activating transcription factor 2	P15336
ATF4	Activating transcription factor 4	P18848
ATF6	Activating transcription factor 6	P18850
ATF6B	Activating transcription factor 6 beta	Q99941
ATF7	Activating transcription factor 7	P17544
ATF7IP	Activating transcription factor 7 interacting protein	Q6VMQ6
ATF7IP2	Activating transcription factor 7 interacting protein 2	Q5U623
ATG10	Autophagy related 10	Q9H0Y0
ATG12	Autophagy related 12	O94817
ATG13	Autophagy related 13	O75143
ATG14	Autophagy related 14	Q6ZNE5
ATG16L1	Autophagy related 16 like 1	Q676U5
ATG16L2	Autophagy related 16 like 2	Q8NAA4
ATG3	Autophagy related 3	Q9NT62
ATG4A	Autophagy related 4A cysteine peptidase	Q8WYN0
ATG4B	Autophagy related 4B cysteine peptidase	Q9Y4P1
ATG4C	Autophagy related 4C cysteine peptidase	Q96DT6
ATG4D	Autophagy related 4D cysteine peptidase	Q86TL0
ATG5	Autophagy related 5	Q9H1Y0
ATG7	Autophagy related 7	O95352
ATG9A	Autophagy related 9A	Q7Z3C6
ATIC	5-aminoimidazole-4-carboxamide ribonucleotide formyltransferase/IMP cyclohydrolase	P31939
ATL2	Atlastin GTPase 2	Q8NHH9
ATL3	Atlastin GTPase 3	Q6DD88
ATM	ATM serine/threonine kinase	Q13315
ATMIN	ATM interactor	O43313
ATOSA	Atos homolog A	Q32MH5
ATOX1	Antioxidant 1 copper chaperone	O00244
ATP11A	ATPase phospholipid transporting 11A	P98196
ATP11B	ATPase phospholipid transporting 11B (putative)	Q9Y2G3
ATP13A1	ATPase 13A1	Q9HD20
ATP1A1	ATPase Na+/K+ transporting subunit alpha 1	P05023
ATP1B1	ATPase Na+/K+ transporting subunit beta 1	P05026
ATP1B3	ATPase Na+/K+ transporting subunit beta 3	P54709
ATP2B1	ATPase plasma membrane Ca2+ transporting 1	P20020
ATP2C1	ATPase secretory pathway Ca2+ transporting 1	P98194
ATP5F1A	ATP synthase F1 subunit alpha	P25705
ATP5F1B	ATP synthase F1 subunit beta	P06576
ATP5F1C	ATP synthase F1 subunit gamma	P36542
ATP5F1D	ATP synthase F1 subunit delta	P30049
ATP5F1E	ATP synthase F1 subunit epsilon	P56381
ATP5IF1	ATP synthase inhibitory factor subunit 1	Q9UII2
ATP5MC1	ATP synthase membrane subunit c locus 1	P05496
ATP5MC2	ATP synthase membrane subunit c locus 2	Q06055
ATP5MC3	ATP synthase membrane subunit c locus 3	P48201
ATP5ME	ATP synthase membrane subunit e	P56385
ATP5MF	ATP synthase membrane subunit f	P56134
ATP5MF-PTCD1	ATP5MF-PTCD1 readthrough
ATP5MG	ATP synthase membrane subunit g	O75964
ATP5MJ	ATP synthase membrane subunit j	P56378
ATP5MK	ATP synthase membrane subunit k	Q96IX5
ATP5PB	ATP synthase peripheral stalk-membrane subunit b	P24539
ATP5PD	ATP synthase peripheral stalk subunit d	O75947
ATP5PF	ATP synthase peripheral stalk subunit F6	P18859
ATP5PO	ATP synthase peripheral stalk subunit OSCP	P48047
ATP6AP1	ATPase H+ transporting accessory protein 1	Q15904
ATP6AP2	ATPase H+ transporting accessory protein 2	O75787
ATP6V0A1	ATPase H+ transporting V0 subunit a1	Q93050
ATP6V0A2	ATPase H+ transporting V0 subunit a2	Q9Y487
ATP6V0D1	ATPase H+ transporting V0 subunit d1	P61421
ATP6V0E1	ATPase H+ transporting V0 subunit e1	O15342
ATP6V0E2	ATPase H+ transporting V0 subunit e2	Q8NHE4
ATP6V1C1	ATPase H+ transporting V1 subunit C1	P21283
ATP6V1D	ATPase H+ transporting V1 subunit D	Q9Y5K8
ATP6V1E1	ATPase H+ transporting V1 subunit E1	P36543
ATP6V1E2	ATPase H+ transporting V1 subunit E2	Q96A05
ATP6V1F	ATPase H+ transporting V1 subunit F	Q16864
ATP6V1G1	ATPase H+ transporting V1 subunit G1	O75348
ATP6V1H	ATPase H+ transporting V1 subunit H	Q9UI12
ATP7A	ATPase copper transporting alpha	Q04656
ATP8A1	ATPase phospholipid transporting 8A1	Q9Y2Q0
ATP9B	ATPase phospholipid transporting 9B (putative)	O43861
ATPAF1	ATP synthase mitochondrial F1 complex assembly factor 1	Q5TC12
ATPAF2	ATP synthase mitochondrial F1 complex assembly factor 2	Q8N5M1
ATPSCKMT	ATP synthase c subunit lysine N-methyltransferase	Q6P4H8
ATRAID	All-trans retinoic acid induced differentiation factor	Q6UW56
ATRN	Attractin	O75882
ATRX	ATRX chromatin remodeler	P46100
ATXN10	Ataxin 10	Q9UBB4
ATXN2	Ataxin 2	Q99700
ATXN2L	Ataxin 2 like	Q8WWM7
ATXN3	Ataxin 3	P54252
ATXN7	Ataxin 7	O15265
ATXN7L1	Ataxin 7 like 1	Q9ULK2
ATXN7L2	Ataxin 7 like 2	Q5T6C5
ATXN7L3	Ataxin 7 like 3	Q14CW9
ATXN7L3B	Ataxin 7 like 3B	Q96GX2
AUH	AU RNA binding methylglutaconyl-CoA hydratase	Q13825
AUP1	AUP1 lipid droplet regulating VLDL assembly factor	Q9Y679
AURKA	Aurora kinase A	O14965
AURKAIP1	Aurora kinase A interacting protein 1	Q9NWT8
AUTS2	Activator of transcription and developmental regulator AUTS2	Q8WXX7
AVL9	AVL9 cell migration associated	Q8NBF6
AVPI1	Arginine vasopressin induced 1	Q5T686
AXIN1	Axin 1	O15169
AXIN2	Axin 2	Q9Y2T1
AZI2	5-azacytidine induced 2	Q9H6S1
AZIN1	Antizyme inhibitor 1	O14977
B2M	Beta-2-microglobulin	P61769
B3GALT4	Beta-1,3-galactosyltransferase 4	O96024
B3GALT6	Beta-1,3-galactosyltransferase 6	Q96L58
B3GALT9	Beta-1,3-galactosyltransferase 9	A8MXE2
B3GAT3	Beta-1,3-glucuronyltransferase 3	O94766
B3GLCT	Beta 3-glucosyltransferase	Q6Y288
B3GNT2	UDP-GlcNAc:betaGal beta-1,3-N-acetylglucosaminyltransferase 2	Q9NY97
B3GNT7	UDP-GlcNAc:betaGal beta-1,3-N-acetylglucosaminyltransferase 7	Q8NFL0
B4GALT1	Beta-1,4-galactosyltransferase 1	P15291
B4GALT3	Beta-1,4-galactosyltransferase 3	O60512
B4GALT4	Beta-1,4-galactosyltransferase 4	O60513
B4GALT7	Beta-1,4-galactosyltransferase 7	Q9UBV7
B4GAT1	Beta-1,4-glucuronyltransferase 1	O43505
B9D1	B9 domain containing 1	Q9UPM9
B9D2	B9 domain containing 2	Q9BPU9
BABAM1	BRISC and BRCA1 A complex member 1	Q9NWV8
BABAM2	BRISC and BRCA1 A complex member 2	Q9NXR7
BAD	BCL2 associated agonist of cell death	Q92934
BAG1	BAG cochaperone 1	Q99933
BAG2	BAG cochaperone 2	O95816
BAG4	BAG cochaperone 4	O95429
BAG5	BAG cochaperone 5	Q9UL15
BAG6	BAG cochaperone 6	P46379
BAIAP3	BAI1 associated protein 3	O94812
BAK1	BCL2 antagonist/killer 1	Q16611
BANF1	BAF nuclear assembly factor 1	O75531
BANP	BTG3 associated nuclear protein	Q8N9N5
BAP1	BRCA1 associated protein 1	Q92560
BARD1	BRCA1 associated RING domain 1	Q99728
BAX	BCL2 associated X, apoptosis regulator	Q07812
BAZ1B	Bromodomain adjacent to zinc finger domain 1B	Q9UIG0
BAZ2A	Bromodomain adjacent to zinc finger domain 2A	Q9UIF9
BBIP1	BBSome interacting protein 1	A8MTZ0
BBLN	Bublin coiled coil protein	Q9BUW7
BBS1	Bardet-Biedl syndrome 1	Q8NFJ9
BBS10	Bardet-Biedl syndrome 10	Q8TAM1
BBS12	Bardet-Biedl syndrome 12	Q6ZW61
BBS2	Bardet-Biedl syndrome 2	Q9BXC9
BBS4	Bardet-Biedl syndrome 4	Q96RK4
BBS9	Bardet-Biedl syndrome 9	Q3SYG4
BBX	BBX high mobility group box domain containing	Q8WY36
BCAP29	B cell receptor associated protein 29	Q9UHQ4
BCAP31	B cell receptor associated protein 31	P51572
BCAR3	BCAR3 adaptor protein, NSP family member	O75815
BCAS2	BCAS2 pre-mRNA processing factor	O75934
BCAS3	BCAS3 microtubule associated cell migration factor	Q9H6U6
BCAT2	Branched chain amino acid transaminase 2	O15382
BCCIP	BRCA2 and CDKN1A interacting protein	Q9P287
BCDIN3D	BCDIN3 domain containing RNA methyltransferase	Q7Z5W3
BCKDHA	Branched chain keto acid dehydrogenase E1 subunit alpha	P12694
BCKDHB	Branched chain keto acid dehydrogenase E1 subunit beta	P21953
BCL10	BCL10 immune signaling adaptor	O95999
BCL2L1	BCL2 like 1	Q07817
BCL2L11	BCL2 like 11	O43521
BCL2L12	BCL2 like 12	Q9HB09
BCL2L13	BCL2 like 13	Q9BXK5
BCL7B	BAF chromatin remodeling complex subunit BCL7B	Q9BQE9
BCL7C	BAF chromatin remodeling complex subunit BCL7C	Q8WUZ0
BCLAF1	BCL2 associated transcription factor 1	Q9NYF8
BCOR	BCL6 corepressor	Q6W2J9
BCS1L	BCS1 homolog, ubiquinol-cytochrome c reductase complex chaperone	Q9Y276
BDH1	3-hydroxybutyrate dehydrogenase 1	Q02338
BDH2	3-hydroxybutyrate dehydrogenase 2	Q9BUT1
BECN1	Beclin 1	Q14457
BET1	Bet1 golgi vesicular membrane trafficking protein	O15155
BET1L	Bet1 golgi vesicular membrane trafficking protein like	Q9NYM9
BEX1	Brain expressed X-linked 1	Q9HBH7
BEX4	Brain expressed X-linked 4	Q9NWD9
BFAR	Bifunctional apoptosis regulator	Q9NZS9
BHLHE40	Basic helix-loop-helix family member e40	O14503
BICD1	BICD cargo adaptor 1	Q96G01
BICD2	BICD cargo adaptor 2	Q8TD16
BICRAL	BICRA like chromatin remodeling complex associated protein	Q6AI39
BIK	BCL2 interacting killer	Q13323
BIN2	Bridging integrator 2	Q9UBW5
BIN3	Bridging integrator 3	Q9NQY0
BIRC2	Baculoviral IAP repeat containing 2	Q13490
BLCAP	BLCAP apoptosis inducing factor	P62952
BLM	BLM RecQ like helicase	P54132
BLMH	Bleomycin hydrolase	Q13867
BLOC1S1	Biogenesis of lysosomal organelles complex 1 subunit 1	P78537
BLOC1S2	Biogenesis of lysosomal organelles complex 1 subunit 2	Q6QNY1
BLOC1S3	Biogenesis of lysosomal organelles complex 1 subunit 3	Q6QNY0
BLOC1S4	Biogenesis of lysosomal organelles complex 1 subunit 4	Q9NUP1
BLOC1S5	Biogenesis of lysosomal organelles complex 1 subunit 5	Q8TDH9
BLOC1S6	Biogenesis of lysosomal organelles complex 1 subunit 6	Q9UL45
BLTP2	Bridge-like lipid transfer protein family member 2	Q14667
BLTP3B	Bridge-like lipid transfer protein family member 3B	A0JNW5
BLVRA	Biliverdin reductase A	P53004
BLZF1	Basic leucine zipper nuclear factor 1	Q9H2G9
BMAL1	Basic helix-loop-helix ARNT like 1	O00327
BMF	Bcl2 modifying factor	Q96LC9
BMI1	BMI1 proto-oncogene, polycomb ring finger	P35226
BMS1	BMS1 ribosome biogenesis factor	Q14692
BMT2	Base methyltransferase of 25S rRNA 2 homolog	Q1RMZ1
BNIP1	BCL2 interacting protein 1	Q12981
BNIP2	BCL2 interacting protein 2	Q12982
BNIP3	BCL2 interacting protein 3	Q12983
BNIP3L	BCL2 interacting protein 3 like	O60238
BOD1	Biorientation of chromosomes in cell division 1	Q96IK1
BOLA1	BolA family member 1	Q9Y3E2
BOLA2	BolA family member 2	Q9H3K6
BOLA2-SMG1P6	BOLA2-SMG1P6 readthrough
BOLA2B	BolA family member 2B	Q9H3K6
BOLA3	BolA family member 3	Q53S33
BOP1	BOP1 ribosomal biogenesis factor	Q14137
BORA	BORA aurora kinase A activator	Q6PGQ7
BORCS5	BLOC-1 related complex subunit 5	Q969J3
BORCS6	BLOC-1 related complex subunit 6	Q96GS4
BORCS7	BLOC-1 related complex subunit 7	Q96B45
BORCS8	BLOC-1 related complex subunit 8	Q96FH0
BPGM	Bisphosphoglycerate mutase	P07738
BPHL	Biphenyl hydrolase like	Q86WA6
BPNT1	3'(2'), 5'-bisphosphate nucleotidase 1	O95861
BPTF	Bromodomain PHD finger transcription factor	Q12830
BRAF	B-Raf proto-oncogene, serine/threonine kinase	P15056
BRAP	BRCA1 associated protein	Q7Z569
BRAT1	BRCA1 associated ATM activator 1	Q6PJG6
BRCA2	BRCA2 DNA repair associated	P51587
BRCC3	BRCA1/BRCA2-containing complex subunit 3	P46736
BRD2	Bromodomain containing 2	P25440
BRD3	Bromodomain containing 3	Q15059
BRD3OS	BRD3 opposite strand	A0A1B0GUI7
BRD4	Bromodomain containing 4	O60885
BRD7	Bromodomain containing 7	Q9NPI1
BRD8	Bromodomain containing 8	Q9H0E9
BRD9	Bromodomain containing 9	Q9H8M2
BRF1	BRF1 RNA polymerase III transcription initiation factor subunit	Q92994
BRF2	BRF2 RNA polymerase III transcription initiation factor subunit	Q9HAW0
BRI3	Brain protein I3	O95415
BRI3BP	BRI3 binding protein	Q8WY22
BRIX1	Biogenesis of ribosomes BRX1	Q8TDN6
BRK1	BRICK1 subunit of SCAR/WAVE actin nucleating complex	Q8WUW1
BRMS1	BRMS1 transcriptional repressor and anoikis regulator	Q9HCU9
BROX	BRO1 domain and CAAX motif containing	Q5VW32
BRPF1	Bromodomain and PHD finger containing 1	P55201
BRWD1	Bromodomain and WD repeat domain containing 1	Q9NSI6
BSCL2	BSCL2 lipid droplet biogenesis associated, seipin	Q96G97
BSG	Basigin (Ok blood group)	P35613
BST2	Bone marrow stromal cell antigen 2	Q10589
BTAF1	B-TFIID TATA-box binding protein associated factor 1	O14981
BTBD1	BTB domain containing 1	Q9H0C5
BTBD10	BTB domain containing 10	Q9BSF8
BTBD2	BTB domain containing 2	Q9BX70
BTBD6	BTB domain containing 6	Q96KE9
BTBD9	BTB domain containing 9	Q96Q07
BTD	Biotinidase	P43251
BTF3	Basic transcription factor 3	P20290
BTF3L4	Basic transcription factor 3 like 4	Q96K17
BTG2	BTG anti-proliferation factor 2	P78543
BTG3	BTG anti-proliferation factor 3	Q14201
BTN1A1	Butyrophilin subfamily 1 member A1	Q13410
BTN2A1	Butyrophilin subfamily 2 member A1	Q7KYR7
BTN2A2	Butyrophilin subfamily 2 member A2	Q8WVV5
BTN3A1	Butyrophilin subfamily 3 member A1	O00481
BTN3A2	Butyrophilin subfamily 3 member A2	P78410
BTN3A3	Butyrophilin subfamily 3 member A3	O00478
BTRC	Beta-transducin repeat containing E3 ubiquitin protein ligase	Q9Y297
BUB1B	BUB1 mitotic checkpoint serine/threonine kinase B	O60566
BUB3	BUB3 mitotic checkpoint protein	O43684
BUD13	BUD13 homolog	Q9BRD0
BUD23	BUD23 rRNA methyltransferase and ribosome maturation factor	O43709
BUD31	BUD31 homolog	P41223
BYSL	Bystin like	Q13895
BZW1	Basic leucine zipper and W2 domains 1	Q7L1Q6
BZW2	Basic leucine zipper and W2 domains 2	Q9Y6E2
C10orf143	Chromosome 10 open reading frame 143	A0A1B0GUT2
C10orf88	Chromosome 10 open reading frame 88	Q9H8K7
C10orf95	Chromosome 10 open reading frame 95
C11orf1	Chromosome 11 open reading frame 1	Q9H5F2
C11orf21	Chromosome 11 open reading frame 21	Q9P2W6
C11orf24	Chromosome 11 open reading frame 24	Q96F05
C11orf54	Chromosome 11 open reading frame 54	Q9H0W9
C11orf58	Chromosome 11 open reading frame 58	O00193
C11orf68	Chromosome 11 open reading frame 68	Q9H3H3
C11orf71	Chromosome 11 open reading frame 71	Q6IPW1
C11orf80	Chromosome 11 open reading frame 80	Q8N6T0
C11orf98	Chromosome 11 open reading frame 98	E9PRG8
[truncated: 7,174 more rows]

## Sheet: Monocytes
Supplementary Table S1: Protein annotations for each analyzed cell population were retrieved from the Human Protein Atlas. Each tab in the file presents a list of proteins associated with the specific cell type indicated by the tab name.
Acronym	Protein Name	Uniprot ID
PGA5	Pepsinogen A5	P0DJD9
PGA4	Pepsinogen A4	P0DJD7
MPO	Myeloperoxidase	P05164
AMY2B	Amylase alpha 2B	P19961
ELANE	Elastase, neutrophil expressed	P08246
BPI	Bactericidal permeability increasing protein	P17213
HP	Haptoglobin	P00738
ANG	Angiogenin	P03950
ASGR2	Asialoglycoprotein receptor 2	P07307
SERPINA1	Serpin family A member 1	P01009
ASGR1	Asialoglycoprotein receptor 1	P07306
ACRBP	Acrosin binding protein	Q8NEB7
GHRL	Ghrelin and obestatin prepropeptide	Q9UBU3
IL27	Interleukin 27	Q8NEV9
CD1A	CD1a molecule	P06126
OLFM1	Olfactomedin 1	Q99784
RTN1	Reticulon 1	Q16799
MCEMP1	Mast cell expressed membrane protein 1	Q8IX19
CAMKK2	Calcium/calmodulin dependent protein kinase kinase 2	Q96RR4
CES1	Carboxylesterase 1	P23141
CLEC4D	C-type lectin domain family 4 member D	Q8WXI8
ELOVL3	ELOVL fatty acid elongase 3	Q9HB03
LIPN	Lipase family member N	Q5VXI9
NPC2	NPC intracellular cholesterol transporter 2	P61916
PADI4	Peptidyl arginine deiminase 4	Q9UM07
RNASE1	Ribonuclease A family member 1, pancreatic	P07998
C9orf153	Chromosome 9 open reading frame 153	Q5TBE3
CDHR4	Cadherin related family member 4	A6H8M9
CYP2S1	Cytochrome P450 family 2 subfamily S member 1	Q96SQ9
MYO7B	Myosin VIIB	Q6PIF6
PRAM1	PML-RARA regulated adaptor molecule 1	Q96QH2
RASA4B	RAS p21 protein activator 4B	C9J798
AP1S2	Adaptor related protein complex 1 subunit sigma 2	P56377
ENSG00000269711	Novel protein
FCN1	Ficolin 1	O00602
GPR141	G protein-coupled receptor 141	Q7Z602
S100A12	S100 calcium binding protein A12	P80511
SLC1A3	Solute carrier family 1 member 3	P43003
SLC6A12	Solute carrier family 6 member 12	P48065
SULT1A2	Sulfotransferase family 1A member 2	P50226
VNN1	Vanin 1	O95497
ARHGAP22	Rho GTPase activating protein 22	Q7Z5H3
CD1D	CD1d molecule	P15813
CFP	Complement factor properdin	P27918
CLEC5A	C-type lectin domain containing 5A	Q9NY25
CLTCL1	Clathrin heavy chain like 1	P53675
F5	Coagulation factor V	P12259
SLC22A16	Solute carrier family 22 member 16	Q86VW1
STX11	Syntaxin 11	O75558
SULT1A3	Sulfotransferase family 1A member 3	P0DMM9
TDRD9	Tudor domain containing 9	Q8NDG6
TTYH2	Tweety family member 2	Q9BSA4
ANXA8L1	Annexin A8 like 1	Q5VT79
BST1	Bone marrow stromal cell antigen 1	Q10588
C15orf48	Chromosome 15 open reading frame 48	Q9C002
C19orf38	Chromosome 19 open reading frame 38	A8MVS5
CEBPA	CCAAT enhancer binding protein alpha	P49715
CYP27A1	Cytochrome P450 family 27 subfamily A member 1	Q02318
KMO	Kynurenine 3-monooxygenase	O15229
LILRB2	Leukocyte immunoglobulin like receptor B2	Q8N423
OPRL1	Opioid related nociceptin receptor 1	P41146
OSCAR	Osteoclast associated Ig-like receptor	Q8IYS5
PLB1	Phospholipase B1	Q6P1J6
PSRC1	Proline and serine rich coiled-coil 1	Q6PGN9
RETN	Resistin	Q9HD89
RPH3A	Rabphilin 3A	Q9Y2J0
SHTN1	Shootin 1	A0MZ66
SLC24A4	Solute carrier family 24 member 4	Q8NFF2
TMEM150B	Transmembrane protein 150B	A6NC51
TMEM176B	Transmembrane protein 176B	Q3YBM2
FCN2	Ficolin 2	Q15485
FOLR3	Folate receptor gamma	P41439
GAS7	Growth arrest specific 7	O60861
HMOX1	Heme oxygenase 1	P09601
IL1RN	Interleukin 1 receptor antagonist	P18510
LPAR1	Lysophosphatidic acid receptor 1	Q92633
LRRC25	Leucine rich repeat containing 25	Q8N386
NLRP12	NLR family pyrin domain containing 12	P59046
OAF	Out at first homolog	Q86UD1
RNASE4	Ribonuclease A family member 4	P34096
SLC31A2	Solute carrier family 31 member 2	O15432
TKT	Transketolase	P29401
TMEM121B	Transmembrane protein 121B	Q9BXQ6
TRPS1	Transcriptional repressor GATA binding 1	Q9UHF7
VDR	Vitamin D receptor	P11473
ABCC6	ATP binding cassette subfamily C member 6	O95255
ACVRL1	Activin A receptor like type 1	P37023
ADAM15	ADAM metallopeptidase domain 15	Q13444
ADAM9	ADAM metallopeptidase domain 9	Q13443
ADAP2	ArfGAP with dual PH domains 2	Q9NPF8
ADGRD1	Adhesion G protein-coupled receptor D1	Q6QNK2
AIF1	Allograft inflammatory factor 1	P55008
AIFM3	Apoptosis inducing factor mitochondria associated 3	Q96NN9
AK4	Adenylate kinase 4	P27144
ALDH1A1	Aldehyde dehydrogenase 1 family member A1	P00352
ALDH2	Aldehyde dehydrogenase 2 family member	P05091
ALOX15B	Arachidonate 15-lipoxygenase type B	O15296
AMPD2	Adenosine monophosphate deaminase 2	Q01433
ANKRD35	Ankyrin repeat domain 35	Q8N283
ANXA2	Annexin A2	P07355
AOAH	Acyloxyacyl hydrolase	P28039
APLP2	Amyloid beta precursor like protein 2	Q06481
ARHGAP24	Rho GTPase activating protein 24	Q8N264
ARHGEF10L	Rho guanine nucleotide exchange factor 10 like	Q9HCE6
ARPIN	Actin related protein 2/3 complex inhibitor	Q7Z6K5
ARRDC4	Arrestin domain containing 4	Q8NCT1
BATF2	Basic leucine zipper ATF-like transcription factor 2	Q8N1L9
BCL2L2-PABPN1	BCL2L2-PABPN1 readthrough	Q92843
BLVRB	Biliverdin reductase B	P30043
BRCA1	BRCA1 DNA repair associated	P38398
C20orf27	Chromosome 20 open reading frame 27	Q9GZN8
C9orf72	C9orf72-SMCR8 complex subunit	Q96LT7
CALCRL	Calcitonin receptor like receptor	Q16602
CALML4	Calmodulin like 4	Q96GE6
CAPG	Capping actin protein, gelsolin like	P40121
CAVIN3	Caveolae associated protein 3	Q969G5
CCDC149	Coiled-coil domain containing 149	Q6ZUS6
CCDC88A	Coiled-coil domain containing 88A	Q3V6T2
CCL2	C-C motif chemokine ligand 2	P13500
CCL8	C-C motif chemokine ligand 8	P80075
CD14	CD14 molecule	P08571
CD163	CD163 molecule	Q86VB7
CD209	CD209 molecule	Q9NNX6
CD300E	CD300e molecule	Q496F6
CD33	CD33 molecule	P20138
CD36	CD36 molecule	P16671
CD4	CD4 molecule	P01730
CD68	CD68 molecule	P34810
CD74	CD74 molecule	P04233
CD86	CD86 molecule	P42081
CD93	CD93 molecule	Q9NPY3
CDC42EP1	CDC42 effector protein 1	Q00587
CDC42EP2	CDC42 effector protein 2	O14613
CDK2AP1	Cyclin dependent kinase 2 associated protein 1	O14519
CDKN2B	Cyclin dependent kinase inhibitor 2B	P42772
CIITA	Class II major histocompatibility complex transactivator	P33076
CLEC11A	C-type lectin domain containing 11A	Q9Y240
CLEC4A	C-type lectin domain family 4 member A	Q9UMR7
CLEC4E	C-type lectin domain family 4 member E	Q9ULY5
CLEC4G	C-type lectin domain family 4 member G	Q6UXB4
CLEC6A	C-type lectin domain containing 6A	Q6EIG7
COLGALT1	Collagen beta(1-O)galactosyltransferase 1	Q8NBJ5
COTL1	Coactosin like F-actin binding protein 1	Q14019
CPED1	Cadherin like and PC-esterase domain containing 1	A4D0V7
CPM	Carboxypeptidase M	P14384
CPVL	Carboxypeptidase vitellogenic like	Q9H3G5
CREG1	Cellular repressor of E1A stimulated genes 1	O75629
CRTAP	Cartilage associated protein	O75718
CST3	Cystatin C	P01034
CSTA	Cystatin A	P01040
CTNND1	Catenin delta 1	O60716
CTSB	Cathepsin B	P07858
CTSH	Cathepsin H	P09668
CTSK	Cathepsin K	P43235
CTSS	Cathepsin S	P25774
CXCL10	C-X-C motif chemokine ligand 10	P02778
CXCL16	C-X-C motif chemokine ligand 16	Q9H2A7
CYBB	Cytochrome b-245 beta chain	P04839
CYBRD1	Cytochrome b reductase 1	Q53TN4
CYFIP1	Cytoplasmic FMR1 interacting protein 1	Q7L576
CYP1B1	Cytochrome P450 family 1 subfamily B member 1	Q16678
DAPK1	Death associated protein kinase 1	P53355
DGKG	Diacylglycerol kinase gamma	P49619
DMXL2	Dmx like 2	Q8TDJ6
DPCD	Deleted in primary ciliary dyskinesia homolog (mouse)	Q9BVM2
DPYSL2	Dihydropyrimidinase like 2	Q16555
EGFL7	EGF like domain multiple 7	Q9UHF1
ENG	Endoglin	P17813
ENSG00000257767	Novel protein
ENSG00000259171	Novel protein, ANG-RNASE4 readthrough
EPHB4	EPH receptor B4	P54760
EPHX1	Epoxide hydrolase 1	P07099
F13A1	Coagulation factor XIII A chain	P00488
FAM114A1	Family with sequence similarity 114 member A1	Q8IWE2
FCAR	Fc alpha receptor	P24071
FCGR1A	Fc gamma receptor Ia	P12314
FGD2	FYVE, RhoGEF and PH domain containing 2	Q7Z6J4
FGD4	FYVE, RhoGEF and PH domain containing 4	Q96M96
FGL2	Fibrinogen like 2	Q14314
FLVCR2	FLVCR heme transporter 2	Q9UPI3
FOLR2	Folate receptor beta	P14207
FPR3	Formyl peptide receptor 3	P25089
FRMD3	FERM domain containing 3	A2A2Y4
FXYD6	FXYD domain containing ion transport regulator 6	Q9H0Q3
FZD2	Frizzled class receptor 2	Q14332
GAA	Alpha glucosidase	P10253
GASK1B	Golgi associated kinase 1B	Q6UWH4
GGTA1	Glycoprotein alpha-galactosyltransferase 1 (inactive)	Q4G0N0
GOLM1	Golgi membrane protein 1	Q8NBJ4
GPBAR1	G protein-coupled bile acid receptor 1	Q8TDU6
GPD2	Glycerol-3-phosphate dehydrogenase 2	P43304
GPER1	G protein-coupled estrogen receptor 1	Q99527
GPNMB	Glycoprotein nmb	Q14956
GPR35	G protein-coupled receptor 35	Q9HC97
GPR84	G protein-coupled receptor 84	Q9NQS5
GRK3	G protein-coupled receptor kinase 3	P35626
GRN	Granulin precursor	P28799
HAVCR2	Hepatitis A virus cellular receptor 2	Q8TDQ0
HCK	HCK proto-oncogene, Src family tyrosine kinase	P08631
HHEX	Hematopoietically expressed homeobox	Q03014
HLA-DMA	Major histocompatibility complex, class II, DM alpha	P28067
HLA-DPA1	Major histocompatibility complex, class II, DP alpha 1	P20036
HLA-DQB1	Major histocompatibility complex, class II, DQ beta 1
HLA-DRA	Major histocompatibility complex, class II, DR alpha	P01903
HNMT	Histamine N-methyltransferase	P50135
HOMER3	Homer scaffold protein 3	Q9NSC5
HPSE	Heparanase	Q9Y251
IFI30	IFI30 lysosomal thiol reductase	P13284
IL10	Interleukin 10	P22301
IL13RA1	Interleukin 13 receptor subunit alpha 1	P78552
IMPDH1	Inosine monophosphate dehydrogenase 1	P20839
IQSEC2	IQ motif and Sec7 domain ArfGEF 2	Q5JU85
IRAK3	Interleukin 1 receptor associated kinase 3	Q9Y616
JPH4	Junctophilin 4	Q96JJ6
JUP	Junction plakoglobin	P14923
KCNE3	Potassium voltage-gated channel subfamily E regulatory subunit 3	Q9Y6H6
KCTD12	Potassium channel tetramerization domain containing 12	Q96CX2
KCTD15	Potassium channel tetramerization domain containing 15	Q96SI1
KIAA0930	KIAA0930	Q6ICG6
KYNU	Kynureninase	Q16719
LACC1	Laccase domain containing 1	Q8IV20
LDLRAD3	Low density lipoprotein receptor class A domain containing 3	Q86YD5
LGALS2	Galectin 2	P05162
LGALS3	Galectin 3	P17931
LILRA5	Leukocyte immunoglobulin like receptor A5	A6NI73
LILRA6	Leukocyte immunoglobulin like receptor A6	Q6PI73
LIPA	Lipase A, lysosomal acid type	P38571
LRAT	Lecithin retinol acyltransferase	O95237
LRMDA	Leucine rich melanocyte differentiation associated	Q9H2I8
LRP1	LDL receptor related protein 1	Q07954
LTBR	Lymphotoxin beta receptor	P36941
LY86	Lymphocyte antigen 86	O95711
LYZ	Lysozyme	P61626
MAN2B1	Mannosidase alpha class 2B member 1	O00754
MAP2K6	Mitogen-activated protein kinase kinase 6	P52564
MARCHF1	Membrane associated ring-CH-type finger 1	Q8TCQ1
MARCO	Macrophage receptor with collagenous structure	Q9UEW3
MARVELD1	MARVEL domain containing 1	Q9BSK0
MCOLN1	Mucolipin TRP cation channel 1	Q9GZU1
MCTP1	Multiple C2 and transmembrane domain containing 1	Q6DN14
MEF2C	Myocyte enhancer factor 2C	Q06413
METTL7A	Methyltransferase like 7A	Q9H8H3
MFSD2A	Major facilitator superfamily domain containing 2A	Q8NA29
MGST1	Microsomal glutathione S-transferase 1	P10620
MITF	Melanocyte inducing transcription factor	O75030
MPEG1	Macrophage expressed 1	Q2M385
MPZL2	Myelin protein zero like 2	O60487
MS4A6A	Membrane spanning 4-domains A6A	Q9H2W1
MT1F	Metallothionein 1F	P04733
MTARC1	Mitochondrial amidoxime reducing component 1	Q5VT66
MYCL	MYCL proto-oncogene, bHLH transcription factor	P12524
MYO7A	Myosin VIIA	Q13402
NAGA	Alpha-N-acetylgalactosaminidase	P17050
NAIP	NLR family apoptosis inhibitory protein	Q13075
NCF1	Neutrophil cytosolic factor 1	P14598
NDST1	N-deacetylase and N-sulfotransferase 1	P52848
NIBAN2	Niban apoptosis regulator 2	Q96TA1
NID1	Nidogen 1	P14543
NLN	Neurolysin	Q9BYT8
NLRC4	NLR family CARD domain containing 4	Q9NPP4
NOD2	Nucleotide binding oligomerization domain containing 2	Q9HC29
NOL3	Nucleolar protein 3	O60936
NOTCH2NLA	Notch 2 N-terminal like A	Q7Z3S9
NPEPL1	Aminopeptidase like 1	Q8NDH3
NPLOC4	NPL4 homolog, ubiquitin recognition factor	Q8TAT6
NRG1	Neuregulin 1	Q02297
NUDT16	Nudix hydrolase 16	Q96DE0
NUP214	Nucleoporin 214	P35658
OCRL	OCRL inositol polyphosphate-5-phosphatase	Q01968
ODF3B	Outer dense fiber of sperm tails 3B	A8MYP8
OPLAH	5-oxoprolinase, ATP-hydrolysing	O14841
OSBPL5	Oxysterol binding protein like 5	Q9H0X9
P2RX7	Purinergic receptor P2X 7	Q99572
PAK1	P21 (RAC1) activated kinase 1	Q13153
PDK4	Pyruvate dehydrogenase kinase 4	Q16654
PFKFB4	6-phosphofructo-2-kinase/fructose-2,6-biphosphatase 4	Q16877
PGD	Phosphogluconate dehydrogenase	P52209
PID1	Phosphotyrosine interaction domain containing 1	Q7Z2X4
PLA2G4A	Phospholipase A2 group IVA	P47712
PLA2G7	Phospholipase A2 group VII	Q13093
PLBD1	Phospholipase B domain containing 1	Q6P4A8
PLXDC2	Plexin domain containing 2	Q6UX71
PLXNB2	Plexin B2	O15031
PLXND1	Plexin D1	Q9Y4D7
PPT1	Palmitoyl-protein thioesterase 1	P50897
PTAFR	Platelet activating factor receptor	P25105
PTGIR	Prostaglandin I2 receptor	P43119
PVR	PVR cell adhesion molecule	P15151
PYCARD	PYD and CARD domain containing	Q9ULZ3
QPRT	Quinolinate phosphoribosyltransferase	Q15274
RAB13	RAB13, member RAS oncogene family	P51153
RAB34	RAB34, member RAS oncogene family	P0DI83, Q9BZG1
RASSF4	Ras association domain family member 4	Q9H2L5
RBMS2	RNA binding motif single stranded interacting protein 2	Q15434
RBP7	Retinol binding protein 7	Q96R05
RFPL4A	Ret finger protein like 4A	A6NLU0
RFPL4AL1	Ret finger protein like 4A like 1	F8VTS6
RHOQ	Ras homolog family member Q	P17081
RILP	Rab interacting lysosomal protein	Q96NA2
RIN2	Ras and Rab interactor 2	Q8WYP3
RIN3	Ras and Rab interactor 3	Q8TB24
RIPOR1	RHO family interacting cell polarization regulator 1	Q6ZS17
RNF130	Ring finger protein 130	Q86XS8
ROGDI	Rogdi atypical leucine zipper	Q9GZN7
RXFP2	Relaxin family peptide receptor 2	Q8WXD0
S100A8	S100 calcium binding protein A8	P05109
S100A9	S100 calcium binding protein A9	P06702
S100Z	S100 calcium binding protein Z	Q8WXG8
S1PR3	Sphingosine-1-phosphate receptor 3	Q99500
SASH1	SAM and SH3 domain containing 1	O94885
SAT1	Spermidine/spermine N1-acetyltransferase 1	P21673
SCARB2	Scavenger receptor class B member 2	Q14108
SCIMP	SLP adaptor and CSK interacting membrane protein	Q6UWF3
SDSL	Serine dehydratase like	Q96GA7
SEMA4A	Semaphorin 4A	Q9H3S1
SGK1	Serum/glucocorticoid regulated kinase 1	O00141
SGMS2	Sphingomyelin synthase 2	Q8NHU3
SIGLEC1	Sialic acid binding Ig like lectin 1	Q9BZZ2
SIGLEC14	Sialic acid binding Ig like lectin 14	Q08ET2
SIGLEC15	Sialic acid binding Ig like lectin 15	Q6ZMC9
SIGLEC9	Sialic acid binding Ig like lectin 9	Q9Y336
SIRPA	Signal regulatory protein alpha	P78324
SIRPB2	Signal regulatory protein beta 2	Q5JXA9
SLC11A1	Solute carrier family 11 member 1	P49279
SLC15A3	Solute carrier family 15 member 3	Q8IY34
SLC16A5	Solute carrier family 16 member 5	O15375
SLC2A9	Solute carrier family 2 member 9	Q9NRM0
SLC31A1	Solute carrier family 31 member 1	O15431
SLC36A1	Solute carrier family 36 member 1	Q7Z2H8
SLC37A2	Solute carrier family 37 member 2	Q8TED4
SLC43A3	Solute carrier family 43 member 3	Q8NBI5
SLC46A2	Solute carrier family 46 member 2	Q9BY10
SLC9A3R2	SLC9A3 regulator 2	Q15599
SMARCD3	SWI/SNF related, matrix associated, actin dependent regulator of chromatin, subfamily d, member 3	Q6STE5
SMOX	Spermine oxidase	Q9NWM0
SNX21	Sorting nexin family member 21	Q969T3
SNX27	Sorting nexin 27	Q96L92
SOCS6	Suppressor of cytokine signaling 6	O14544
SPARC	Secreted protein acidic and cysteine rich	P09486
SPOCK3	SPARC (osteonectin), cwcv and kazal like domains proteoglycan 3	Q9BQ16
SPR	Sepiapterin reductase	P35270
STAB1	Stabilin 1	Q9NY15
STARD8	StAR related lipid transfer domain containing 8	Q92502
STEAP3	STEAP3 metalloreductase	Q658P3
STX7	Syntaxin 7	O15400
SULF2	Sulfatase 2	Q8IWU5
SULT1A1	Sulfotransferase family 1A member 1	P50225
SYK	Spleen associated tyrosine kinase	P43405
TBC1D2	TBC1 domain family member 2	Q9BYX2
TBXAS1	Thromboxane A synthase 1	P24557
TCN2	Transcobalamin 2	P20062
TFEB	Transcription factor EB	P19484
TFEC	Transcription factor EC	O14948
TGFBI	Transforming growth factor beta induced	Q15582
THEMIS2	Thymocyte selection associated family member 2	Q5TEJ8
TLR2	Toll like receptor 2	O60603
TLR5	Toll like receptor 5	O60602
TLR8	Toll like receptor 8	Q9NR97
TMEM176A	Transmembrane protein 176A	Q96HP8
TNFSF10	TNF superfamily member 10	P50591
TNFSF13	TNF superfamily member 13	O75888
TNS1	Tensin 1	Q9HBL0
TNS3	Tensin 3	Q68CZ2
TSPAN4	Tetraspanin 4	O14817
TYMP	Thymidine phosphorylase	P19971
UBE2E2	Ubiquitin conjugating enzyme E2 E2	Q96LR5
UBXN11	UBX domain protein 11	Q5T124
UGGT2	UDP-glucose glycoprotein glucosyltransferase 2	Q9NYU1
VCAN	Versican	P13611
VPS37C	VPS37C subunit of ESCRT-I	A5D8V6
VSIG4	V-set and immunoglobulin domain containing 4	Q9Y279
WDR49	WD repeat domain 49	Q8IV35
WLS	Wnt ligand secretion mediator	Q5T9L3
WNT5B	Wnt family member 5B	Q9H1J7
ZNF385A	Zinc finger protein 385A	Q96PM9
ZG16B	Zymogen granule protein 16B	Q96DA0
ORM1	Orosomucoid 1	P02763
CD1B	CD1b molecule	P29016
SCGB3A2	Secretoglobin family 3A member 2	Q96PL1
PRSS57	Serine protease 57	Q6UWY2
PDE6G	Phosphodiesterase 6G	P18545
RNASE3	Ribonuclease A family member 3	P12724
RPGRIP1	RPGR interacting protein 1	Q96KN7
ACP3	Acid phosphatase 3	P15309
CD1E	CD1e molecule	P15812
DEFA3	Defensin alpha 3	P59666
RNASE2	Ribonuclease A family member 2	P10153
OLIG1	Oligodendrocyte transcription factor 1	Q8TAK6
TEX54	Testis expressed 54	A0A1B0GVG6
STAC3	SH3 and cysteine rich domain 3	Q96MF2
TRAJ49	T cell receptor alpha joining 49
RHOXF1P3	Rhox homeobox family member 1 pseudogene 3
DEFA1	Defensin alpha 1	P59665
CATSPER1	Cation channel sperm associated 1	Q8NEC5
CD3D	CD3 delta subunit of T-cell receptor complex	P04234
TNNT1	Troponin T1, slow skeletal type	P13805
TRBC1	T cell receptor beta constant 1	P01850
FHIT	Fragile histidine triad diadenosine triphosphatase	P49789
FHL3	Four and a half LIM domains 3	Q13643
TSPAN16	Tetraspanin 16	Q9UKR8
TNNI2	Troponin I2, fast skeletal type	P48788
ATF5	Activating transcription factor 5	Q9Y2D1
LRG1	Leucine rich alpha-2-glycoprotein 1	P02750
SIRPD	Signal regulatory protein delta	Q9H106
CNP	2',3'-cyclic nucleotide 3' phosphodiesterase	P09543
GNG7	G protein subunit gamma 7	O60262
LCK	LCK proto-oncogene, Src family tyrosine kinase	P06239
CD3E	CD3 epsilon subunit of T-cell receptor complex	P07766
BTNL8	Butyrophilin like 8	Q6UX41
SERPINF2	Serpin family F member 2	P08697
TRDV1	T cell receptor delta variable 1	A0A1B0GX56
CRTAM	Cytotoxic and regulatory T cell molecule	O95727
TRDC	T cell receptor delta constant	B7Z8K6
CD8B	CD8b molecule	P10966
CEBPE	CCAAT enhancer binding protein epsilon	Q15744
GATM	Glycine amidinotransferase	P50440
TCL1A	TCL1 family AKT coactivator A	P56279
ATP8B4	ATPase phospholipid transporting 8B4 (putative)	Q8TF62
HMGB2	High mobility group box 2	P26583
TMIGD3	Transmembrane and immunoglobulin domain containing 3	P0DMS9
TRDJ3	T cell receptor delta joining 3
CD1C	CD1c molecule	P29017
CHST13	Carbohydrate sulfotransferase 13	Q8NET6
CLC	Charcot-Leyden crystal galectin	Q05315
CLPB	Caseinolytic mitochondrial matrix peptidase chaperone subunit B	Q9H078
FCGR2C	Fc gamma receptor IIc (gene/pseudogene)
HAL	Histidine ammonia-lyase	P42357
HBB	Hemoglobin subunit beta	P68871
NME8	NME/NM23 family member 8	Q8N427
TRAJ40	T cell receptor alpha joining 40
TRBJ1-5	T cell receptor beta joining 1-5	A0A0J9YXM7
TRBV7-2	T cell receptor beta variable 7-2	A0A1B0GXF2
AQP9	Aquaporin 9	O43315
CCDC200	Coiled-coil domain containing 200	A0A1B0GVQ3
CMTM1	CKLF like MARVEL transmembrane domain containing 1	Q8IZ96
HGF	Hepatocyte growth factor	P14210
SRGN	Serglycin	P10124
TRBJ1-4	T cell receptor beta joining 1-4	A0A0J9YXG5
TRGJP	T cell receptor gamma joining P
ZNF106	Zinc finger protein 106	Q9H2Y7
C3	Complement C3	P01024
CAMP	Cathelicidin antimicrobial peptide	P49913
CD2	CD2 molecule	P06729
CD3G	CD3 gamma subunit of T-cell receptor complex	P09693
CEACAM3	CEA cell adhesion molecule 3	P40198
FCGR2B	Fc gamma receptor IIb	P31994
SPNS3	Sphingolipid transporter 3 (putative)	Q6ZMD2
TRBJ1-1	T cell receptor beta joining 1-1	A0A0J9YXA8
VSTM1	V-set and transmembrane domain containing 1	Q6UX27
ADA	Adenosine deaminase	P00813
CLEC1B	C-type lectin domain family 1 member B	Q9P126
ETV2	ETS variant transcription factor 2	O00321
GNGT2	G protein subunit gamma transducin 2	O14610
NKG7	Natural killer cell granule protein 7	Q16617
PPM1N	Protein phosphatase, Mg2+/Mn2+ dependent 1N (putative)	Q8N819
RGL4	Ral guanine nucleotide dissociation stimulator like 4	Q8IZJ4
SIT1	Signaling threshold regulating transmembrane adaptor 1	Q9Y3P8
SPN	Sialophorin	P16150
TARP	TCR gamma alternate reading frame protein
BIN1	Bridging integrator 1	O00499
CASP5	Caspase 5	P51878
CD247	CD247 molecule	P20963
CST7	Cystatin F	O76096
DGAT2	Diacylglycerol O-acyltransferase 2	Q96PD7
ENSG00000288796	Novel protein
HAAO	3-hydroxyanthranilate 3,4-dioxygenase	P46952
IGHJ4	Immunoglobulin heavy joining 4
IGLJ3	Immunoglobulin lambda joining 3
MEST	Mesoderm specific transcript	Q5EB52
NSMF	NMDA receptor synaptonuclear signaling and neuronal migration factor	Q6X4W1
PDLIM5	PDZ and LIM domain 5	Q96HC4
SIGLEC5	Sialic acid binding Ig like lectin 5	O15389
SIRPG	Signal regulatory protein gamma	Q9P1W8
SNCA	Synuclein alpha	P37840
TIAM1	TIAM Rac1 associated GEF 1	Q13009
TNFAIP6	TNF alpha induced protein 6	P98066
TNFSF14	TNF superfamily member 14	O43557
TRAC	T cell receptor alpha constant	P01848
UPK3A	Uroplakin 3A	O75631
YBX3	Y-box binding protein 3	P16989
ADAM28	ADAM metallopeptidase domain 28	Q9UKQ2
ANPEP	Alanyl aminopeptidase, membrane	P15144
APH1B	Aph-1 homolog B, gamma-secretase subunit	Q8WW43
BCL2A1	BCL2 related protein A1	Q16548
C19orf47	Chromosome 19 open reading frame 47	Q8N9M1
C2	Complement C2	P06681
CD300LF	CD300 molecule like family member f	Q8TDQ1
CD72	CD72 molecule	P21854
ICAM4	Intercellular adhesion molecule 4 (Landsteiner-Wiener blood group)	Q14773
IL1RAP	Interleukin 1 receptor accessory protein	Q9NPH3
IQCD	IQ motif containing D	Q96DY2
LAMP5	Lysosomal associated membrane protein family member 5	Q9UJQ1
MLC1	Modulator of VRAC current 1	Q15049
MS4A14	Membrane spanning 4-domains A14	Q96JA4
NFE2	Nuclear factor, erythroid 2	Q16621
NLRP3	NLR family pyrin domain containing 3
OXER1	Oxoeicosanoid receptor 1	Q8TDS5
PLAUR	Plasminogen activator, urokinase receptor	Q03405
SPI1	Spi-1 proto-oncogene	P17947
TMEM144	Transmembrane protein 144	Q7Z5S9
TRAJ44	T cell receptor alpha joining 44
TRAV1-2	T cell receptor alpha variable 1-2	A0A0B4J238
TRBJ2-1	T cell receptor beta joining 2-1	A0A0A0MTA7
TRBJ2-5	T cell receptor beta joining 2-5
TRIM36	Tripartite motif containing 36	Q9NQ86
ALCAM	Activated leukocyte cell adhesion molecule	Q13740
ALDH6A1	Aldehyde dehydrogenase 6 family member A1	Q02252
BANK1	B cell scaffold protein with ankyrin repeats 1	Q8NDB2
CCDC153	Coiled-coil domain containing 153	Q494R4
CD79A	CD79a molecule	P11912
CDKN3	Cyclin dependent kinase inhibitor 3	Q16667
CELA1	Chymotrypsin like elastase 1	Q9UNI1
CLEC7A	C-type lectin domain containing 7A	Q9BXN2
ENSG00000288623	Novel protein
ENSG00000288716	Novel protein
FYB1	FYN binding protein 1	O15117
GCA	Grancalcin	P28676
GCNT1	Glucosaminyl (N-acetyl) transferase 1	Q02742
GP1BB	Glycoprotein Ib platelet subunit beta	P13224
HBA2	Hemoglobin subunit alpha 2	P69905
HIPK2	Homeodomain interacting protein kinase 2	Q9H2X6
HSD3B7	Hydroxy-delta-5-steroid dehydrogenase, 3 beta- and steroid delta-isomerase 7	Q9H2F3
IGHJ6	Immunoglobulin heavy joining 6
IGKJ1	Immunoglobulin kappa joining 1	A0A0A0MT89
IL4I1	Interleukin 4 induced 1	Q96RQ9
INSIG1	Insulin induced gene 1	O15503
KRBA2	KRAB-A domain containing 2	Q6ZNG9
LILRB1	Leukocyte immunoglobulin like receptor B1
LRRK2	Leucine rich repeat kinase 2	Q5S007
MTHFS	Methenyltetrahydrofolate synthetase	P49914
MYO1F	Myosin IF	O00160
NFKBIZ	NFKB inhibitor zeta	Q9BYH8
OSGIN1	Oxidative stress induced growth inhibitor 1	Q9UJX0
P2RY12	Purinergic receptor P2Y12	Q9H244
PDZK1IP1	PDZK1 interacting protein 1	Q13113
PELI1	Pellino E3 ubiquitin protein ligase 1	Q96FA3
PNPLA1	Patatin like phospholipase domain containing 1	Q8N8W4
PRF1	Perforin 1	P14222
PSTPIP2	Proline-serine-threonine phosphatase interacting protein 2	Q9H939
PTP4A3	Protein tyrosine phosphatase 4A3	O75365
RALB	RAS like proto-oncogene B	P11234
RNF227	Ring finger protein 227	A6NIN4
SERPINF1	Serpin family F member 1	P36955
SH3TC1	SH3 domain and tetratricopeptide repeats 1	Q8TE82
SLCO4C1	Solute carrier organic anion transporter family member 4C1	Q6ZQN7
SP140	SP140 nuclear body protein	Q13342
STX3	Syntaxin 3	Q13277
TRAJ33	T cell receptor alpha joining 33
ZFP57	ZFP57 zinc finger protein	Q9NU63
ALAS1	5'-aminolevulinate synthase 1	P13196
ALOX5AP	Arachidonate 5-lipoxygenase activating protein	P20292
AP5B1	Adaptor related protein complex 5 subunit beta 1	Q2VPB7
APOBEC3A	Apolipoprotein B mRNA editing enzyme catalytic subunit 3A	P31941
CD27	CD27 molecule	P26842
CD79B	CD79b molecule	P40259
CEACAM4	CEA cell adhesion molecule 4	O75871
CRIP2	Cysteine rich protein 2	P52943
ENSG00000265118	Novel protein
EXOC6	Exocyst complex component 6	Q8TAG9
FCER2	Fc epsilon receptor II	P06734
FUT7	Fucosyltransferase 7	Q11130
FXYD2	FXYD domain containing ion transport regulator 2	P54710
GRAMD1B	GRAM domain containing 1B	Q3KR37
H4C2	H4 clustered histone 2	P62805
HBA1	Hemoglobin subunit alpha 1	P69905
HK3	Hexokinase 3	P52790
IGHM	Immunoglobulin heavy constant mu	P01871
IGKJ5	Immunoglobulin kappa joining 5
IGKV3-11	Immunoglobulin kappa variable 3-11	P04433
IGSF6	Immunoglobulin superfamily member 6	O95976
KIF1B	Kinesin family member 1B	O60333
LBX2	Ladybird homeobox 2	Q6XYB7
LILRA1	Leukocyte immunoglobulin like receptor A1	O75019
LIME1	Lck interacting transmembrane adaptor 1	Q9H400
MICAL2	Microtubule associated monooxygenase, calponin and LIM domain containing 2	O94851
MNDA	Myeloid cell nuclear differentiation antigen	P41218
MSR1	Macrophage scavenger receptor 1	P21757
NAALADL1	N-acetylated alpha-linked acidic dipeptidase like 1	Q9UQQ1
NEFH	Neurofilament heavy chain	P12036
PEA15	Proliferation and apoptosis adaptor protein 15	Q15121
PNOC	Prepronociceptin	Q13519
PRSS21	Serine protease 21	Q9Y6M0
PVRIG	PVR related immunoglobulin domain containing	Q6DKI7
RASGRP4	RAS guanyl releasing protein 4	Q8TDF6
RFLNB	Refilin B	Q8N5W9
RRP12	Ribosomal RNA processing 12 homolog	Q5JTH9
SATB1	SATB homeobox 1	Q01826
SCARB1	Scavenger receptor class B member 1	Q8WTV0
SLC8A1	Solute carrier family 8 member A1	P32418
SWT1	SWT1 RNA endoribonuclease homolog	Q5T5J6
TEX30	Testis expressed 30	Q5JUR7
TMOD2	Tropomodulin 2	Q9NZR1
TREML1	Triggering receptor expressed on myeloid cells like 1	Q86YW5
AAMDC	Adipogenesis associated Mth938 domain containing	Q9H7C9
ABCC3	ATP binding cassette subfamily C member 3	O15438
ABCG1	ATP binding cassette subfamily G member 1	P45844
ABHD2	Abhydrolase domain containing 2, acylglycerol lipase	P08910
ABHD4	Abhydrolase domain containing 4, N-acyl phospholipase B	Q8TB40
ABHD5	Abhydrolase domain containing 5, lysophosphatidic acid acyltransferase	Q8WTS1
ABI3	ABI family member 3	Q9P2A4
ABTB1	Ankyrin repeat and BTB domain containing 1	Q969K4
ACAP2	ArfGAP with coiled-coil, ankyrin repeat and PH domains 2	Q15057
ACOX1	Acyl-CoA oxidase 1	Q15067
ACP2	Acid phosphatase 2, lysosomal	P11117
ACP5	Acid phosphatase 5, tartrate resistant	P13686
ACSL1	Acyl-CoA synthetase long chain family member 1	P33121
ACSM3	Acyl-CoA synthetase medium chain family member 3	Q53FZ2
ACSS2	Acyl-CoA synthetase short chain family member 2	Q9NR19
[truncated: 8,886 more rows]

## Sheet: Myeloid DC
Supplementary Table S1: Protein annotations for each analyzed cell population were retrieved from the Human Protein Atlas. Each tab in the file presents a list of proteins associated with the specific cell type indicated by the tab name.
[truncated: 9,049 more rows]

[truncated: 6 more sheets: Plasmacytoid DC, Neutrophils, Basophils , Eosinophils, NK cells, MAIT Cells]
