# Supplementary material for: System-wide immunoregulation by polyvalent IgG: integrating transcriptomic, miRNA, and proteomic landscapes
Source: J Transl Med. 2026 May 30;24:983. doi: 10.1186/s12967-026-08289-6 (PMC13430737; doi:10.1186/s12967-026-08289-6)
Supplement: Supplementary file 3 — Supplementary Material 3 [file 12967_2026_8289_MOESM3_ESM.xlsx]

## Sheet: Siglas 
Supplementary Table S2: Complete list of all pathogens evaluated in this study, including acronyms and microorganism categories. This table provides the full list of pathogens represented on the infectious disease epitope microarray used in this study. For each entry, the table includes the pathogen’s name, its corresponding acronym (as used in the microarray and figures), and its biological clas…
Source Pathogen Name	Acronym	Microrganism
Andes virus	ANDV	Virus
Anisakis simplex	Ani s 1	Parasite
Bordetella pertussis	B.pertussis	Bacteria
Borna disease virus	BoDV	Virus
Borrelia garinii	B. garinii	Bacteria
Borreliella burgdorferi	B. burgdorferi	Bacteria
Brugia malayi	B. malayi	Parasite
Burkholderia pseudomallei	B. pseudomallei	Bacteria
Candida albicans	C. albicans	Fungus
Chikungunya virus	CHIKV	Virus
Chlamydia trachomatis	CT	Bacteria
Coxsackievirus/ Enterovirus	CV	Virus
Crimean-Congo hemorrhagic fever orthonairovirus	CCHF	Virus
Dengue virus 2	DENV2	Virus
Ehrlichia chaffeensis	E. chaffeensis	Bacteria
Entamoeba histolytica	E. histolytica	Parasite
Enterococcus faecium	E. faecium	Bacteria
Enterovirus C	EV-C	Virus
GB virus C	GBV-C	Virus
Gnathostoma binucleatum	G. binucleatum	Parasite
Influenza A	FLUAV	Virus
Haemophilus influenzae	H. influenzae	Bacteria
Hantaan orthohantavirus	HTNV	Virus
Helicobacter pylori	H. pylori	Bacteria
Heligmosomoides polygyrus	H. polygyrus	Parasite
Hepacivirus C	HCV	Virus
Hepatitis C virus subtype 1A	HCV-1A	Vírus
Hepatitis B virus	HBV	Virus
Hepatitis delta virus	HDV	Virus
Hepatitis E virus	HEV	Virus
Hepatovirus A	HAV	Virus
HIV-1	HIV-1	Virus
Human adenovirus 2	HAdV-2	Virus
Human alphaherpesvirus 1	HSV-1	Virus
Human alphaherpesvirus 2	HSV-2	Virus
Human betaherpesvirus 5	HHV-5	Virus
Human betaherpesvirus 6B	HHV-6B	Virus
Human bocavirus 1	HBoV1	Virus
Human endogenous retrovirus K	HERV-K	Virus
Human gammaherpesvirus 4	HHV-4 OU EBV	Virus
Human gammaherpesvirus 8	HHV-8	Virus
Human hepatitis A virus	VHA	Virus
Human herpesvirus 3 H-551	HHV-3	Virus
Human herpesvirus 5	HHV-5	Virus
Human orthopneumovirus	RSV	Virus
Human papillomavirus	HPV	Virus
Human papillomavirus type 16	HPV 16	Virus
Human papillomavirus type 18	HPV 18	Virus
Human papillomavirus type 6	HPV 6	Virus
Human parvovirus B19	B19V	Virus
Human poliovirus 1/Mahoney	PV1	Virus
Human respiratory syncytial virus	HRSV	Virus
Human respirovirus 3	HPIV-3	Virus
Human T-cell leukemia virus type I	HTLV-1	Virus
Human T-lymphotropic virus 2	HTLV-2	Virus
Influenza B virus	FLUBV	Virus
Japanese encephalitis virus	JEV	Virus
Klebsiella pneumoniae	K. pneumoniae	Bacteria
Lassa mammarenavirus	LASV	Virus
Leishmania aethiopica	L. aethiopica	Parasite
Leishmania braziliensis	L. braziliensis	Parasite
Leishmania donovani	L. donovani	Parasite
Leishmania infantum	L. infantum	Parasite
Leptospira interrogans	L. interrogans	Bacteria
Lymphocytic choriomeningitis mammarenavirus	LCMV	Virus
Measles morbillivirus	MV	Virus
Mycobacterium bovis	M. bovis	Bacteria
Mycobacterium leprae	M. leprae	Bacteria
Mycoplasma pneumoniae	M. pneumoniae	Bacteria
Necator americanus	N. americanus	Parasite
Neisseria meningitidis	N. meningitidis	Bacteria
Nipah henipavirus	NiV	Virus
Onchocerca volvulus	O. volvulus	Parasite
Orientia tsutsugamushi	O. tsutsugamushi	Bacteria
Plasmodium falciparum	P. falciparum	Parasite
Plasmodium falciparum	P. falciparum	Parasite
Plasmodium vivax	P. vivax	Parasite
Porphyromonas gingivalis	P. gingivalis	Bacteria
Puumala orthohantavirus	PUUV	Virus
Rinderpest virus	RDV	Virus
Rubella virus	RuV	Virus
Salmonella enterica	S. enterica	Bacteria
SARS coronavirus 1	SARS-CoV-1	Virus
Schistosoma japonicum	S. japonicum	Parasite
Schistosoma mansoni	S. mansoni	Parasite
Severe acute respiratory syndrome coronavirus 2	SARS-CoV-2	Virus
Staphylococcus aureus	S. aureus	Bacteria
Streptococcus dysgalactiae	S. dysgalactiae	Bacteria
Streptococcus mutans	S. mutans	Bacteria
Streptococcus oralis	S. oralis	Bacteria
Streptococcus pyogenes	S. pyogenes	Bacteria
Taenia crassiceps	T. crassiceps	Parasite
Taenia saginata	T. saginata	Parasite
Taenia solium	T. solium	Parasite
Toxoplasma gondii	T. gondii	Parasite
Treponema pallidum	T. pallidum	Bacteria
Trichomonas vaginalis	T. vaginalis	Parasite
Trypanosoma cruzi	T. cruzi	Parasite
West Nile virus	WNV	Virus
Wuchereria bancrofti	W. bancrofti	Parasite
Yellow fever virus	YFV	Virus
Yersinia enterocolitica	Y. enterocolitica	Bacteria
