# Supplementary material for: System-wide immunoregulation by polyvalent IgG: integrating transcriptomic, miRNA, and proteomic landscapes
Source: J Transl Med. 2026 May 30;24:983. doi: 10.1186/s12967-026-08289-6 (PMC13430737; doi:10.1186/s12967-026-08289-6)
Supplement: Supplementary file 4 — Supplementary Material 4 [file 12967_2026_8289_MOESM4_ESM.xlsx]

## Sheet: Recognized epitopes
Supplementary Table S3 - Tab 1 of 2: List of epitopes recognized by the pIgG formulation, including their respective IDs and source pathogen names.
Peptide	Epitope ID	Source Molecule Name	Source Pathogen Name	Source Organism ID
CFNPAHTLTLSQP	6246	Glycoprotein precursor	Andes virus CHI-7913	1980456
ELGLISIEAASDI	13080	Glycoprotein precursor	Andes virus CHI-7913	1980456
ELYDTLKKVKKTV	13326	Glycoprotein precursor	Andes virus CHI-7913	1980456
LDFSLPSSSSYSY	35161	Glycoprotein precursor	Andes virus CHI-7913	1980456
LRRTQSMGIQLDQ	39198	Nucleoprotein	Andes virus CHI-7913	1980456
RFQEALKKSLKKP	53763	Glycoprotein precursor	Andes virus CHI-7913	1980456
SEAFMSTNKMYFL	57351	Nucleoprotein	Andes virus CHI-7913	1980456
SFQSFNLTEPHIT	57875	Glycoprotein precursor	Andes virus CHI-7913	1980456
SVLCPRRGHKKTV	62199	Glycoprotein precursor	Andes virus CHI-7913	1980456
VLNRDVSFQDLSD	69673	Glycoprotein precursor	Andes virus CHI-7913	1980456
KVVQLPKISKNALKA	34243	FIM2	Bordetella pertussis	520
LKLYFEP	36955	FIM3	Bordetella pertussis	520
TGGTSRTVTMRYLAS	70651	FIM2	Bordetella pertussis	520
VQTGGTSRTVTMRYL	70651	FIM2	Bordetella pertussis	520
TWDDD	98792	Pertactin	Bordetella pertussis	520
GMTFRAQEGAFLTG	21353	Basic membrane protein A precursor (Immunodominant antigen P39)	Borreliella burgdorferi	139
LVSKKVTSKDKS	11336	Outer surface protein A precursor	Borreliella burgdorferi	139
KDDQIAAAIALRGMA	41843	VlsE1	Borreliella burgdorferi	139
SGEGAQTAQAAPV	58007	Flagellar filament 41 kDa core protein	Borreliella burgdorferi	139
DSSAATKKTAAW	10226	Outer surface protein A precursor	Borreliella burgdorferi B31	139
GIAKGIKEIVEAA	20217	Outer surface protein VlsE	Borreliella burgdorferi B31	139
INRIADQAQY	27732	Flagellar filament 41 kDa core protein	Borreliella burgdorferi B31	139
IRMISDQRAN	2207	Flagellar filament 41 kDa core protein	Borreliella burgdorferi B31	139
QAAPVQEGVQ	50213	Flagellar filament 41 kDa core protein	Borreliella burgdorferi B31	139
VQEGVQQEGAQQP	62968	Flagellar filament 41 kDa core protein	Borreliella burgdorferi B31	139
CKWHVDNPIDEATA	141863	Hypothetical protein	Borreliella burgdorferi B31	139
EATAESKSALTSVD	141873	Hypothetical protein	Borreliella burgdorferi B31	139
TSVDQVLDEISEAT	142042	Hypothetical protein	Borreliella burgdorferi B31	139
AAAIALRGMAKDGK	41844	VlsE1	Borreliella burgdorferi B31	139
DSVKAASKETPPAL	156262	VlsE1	Borreliella burgdorferi B31	139
FKSDPKKSDVKTYF	156293	VlsE1	Borreliella burgdorferi B31	139
LRKVGDSVKAASKE	156371	VlsE1	Borreliella burgdorferi B31	139
SQVADKDDPTNKFY	156458	VlsE1	Borreliella burgdorferi B31	139
WSNGQPVTAADFVYA	179691	Putative periplasmic oligopeptide-binding protein	Burkholderia pseudomallei	28450
FITDD	16311	Heat shock protein 90	Candida albicans	5476
KEFED	30370	Heat shock protein 90	Candida albicans	5476
YYALDVYAYDVT	76485	PH-regulated antigen PRA1 precursor	Candida albicans	5476
TKDNFNVYKATRPYL	177328	E2 protein	Chikungunya virus	37124
NAELGDRQGKIHIPF	177357	Structural polyprotein	Chikungunya virus Singapore/11/2008	37124
YNEEARKKIQKGVKT	75140	Heat shock protein 60	Chlamydia trachomatis	813
GDVEEAIERAVV	135931	VP1	Coxsackievirus A9	138949
IERAVVHVADTM	135936	VP1	Coxsackievirus A9	138949
SASVPALTAVET	135990	Chain 1, The Crystal Structure Of Coxsackievirus A9 To 2.9 A Resolution	Coxsackievirus A9	138949
VETGHTSQVTPS	136006	VP1	Coxsackievirus A9	138949
VPALTAVETGHT	136011	Chain 1, The Crystal Structure Of Coxsackievirus A9 To 2.9 A Resolution	Coxsackievirus A9	138949
RFDLELTFVIT	53691	VP1 capsid protein	Coxsackievirus B1	138949
SRSESSIENF	60798	VP1 capsid protein	Coxsackievirus B1	138949
AQQPSTATSVDAP	80440	Polyprotein	Coxsackievirus B1	138949
IPALTAAETGHTSQV	83789	Polyprotein	Coxsackievirus B1	138949
KLEFFTYLRFDLELT	84461	Polyprotein	Coxsackievirus B1	138949
VSSRPTNSESIPALT	90405	Polyprotein	Coxsackievirus B1	138949
LTAVETGHTSQV	11081	Polyprotein	Coxsackievirus B2	138949
INLRTNNSATIV	27685	Polyprotein	Coxsackievirus B3	138949
PALTAAETG	46858	Polyprotein	Coxsackievirus B3	138949
QDPSKFTEPVKD	3405	Genome polyprotein	Coxsackievirus B4 (strain JVB / Benschoten / New York/51)	138949
IKSLPALNSPTVEEC	41734	Genome polyprotein	Coxsackievirus B4 (strain JVB / Benschoten / New York/51)	138949
AWLVHRQWFLDLPLPW	5675	Envelope glycoprotein	Dengue virus 2 Jamaica/1409/1983	12637
DSYIII	10278	Envelope glycoprotein	Dengue virus 2 Jamaica/1409/1983	12637
RSTSLS	55981	Envelope protein	Dengue virus 2 Jamaica/1409/1983	12637
SPRTGL	60235	Envelope glycoprotein	Dengue virus 2 Jamaica/1409/1983	12637
PFGDSYIIIGVE	30249	Envelope glycoprotein	Dengue virus type 2	12637
VSGGSWVDIVLE	42453	Envelope glycoprotein	Dengue virus type 2	12637
KQNEPEDI	6763	Premembrane	Dengue virus type 2	12637
QPESPARLASAILNA	30831	Non-structural protein 1	Dengue virus type 4	12637
LPLPWL	15795	Genome polyprotein	Dengue virus type 4	12637
MKFREGSSEVC	41821	Non-structural protein 1	Dengue virus type 4	12637
GMEIRPLSEKEENMV	73272	Non-structural protein 1	Dengue virus type 4	12637
WYGMEIRPLSEKEEN	73272	Non-structural protein 1	Dengue virus type 4	12637
VPLPKDQRPTPTQVLE	119571	Ankyrin repeat-containing protein	Ehrlichia chaffeensis str. Arkansas	945
EASSSDKP	11195	Serine-rich 25 kDa antigen protein	Entamoeba histolytica	5759
ESSSSDKP	14278	Serine-rich 25 kDa antigen protein	Entamoeba histolytica	5759
SSSDKPDN	61333	Serine-rich 25 kDa antigen protein	Entamoeba histolytica	5759
SSSDKPEA	61335	Serine-rich 25 kDa antigen protein	Entamoeba histolytica	5759
EFMKEADKEAY	78370	Galactose-inhibitable lectin 170 kDa subunit	Entamoeba histolytica	5759
EIPALTAVETGATNP	81565	Coat protein VP1	Enterovirus C	138950
IEPGQTLIVK	179804	Somatic antigen	Gnathostoma binucleatum	61466
LSIIAEQSNSTVDNQK	85833	Outer membrane protein P2	Haemophilus influenzae Subtype 1H	727
SILQDMRNTIMASK	17746	Nucleocapsid protein	Hantaan orthohantavirus	1980471
KVMATIDSF	34127	Envelope glycoprotein precursor	Hantaan virus 76-118	1980471
WMLRAAEEYSMNLGF	136749	Urease subunit beta	Helicobacter pylori	210
RGNHVAPTHYVTESD	1259	Polyprotein	Hepacivirus C	11103
DDGDKGSDVESYSSM	7778	Genome polyprotein	Hepacivirus C	11103
RLHRYAPVCKPLLRE	8517	Genome polyprotein	Hepacivirus C	11103
DVESYSSMPPLEGEP	8877	Genome polyprotein	Hepacivirus C	11103
DSPDADLIEANLLWR	10200	Genome polyprotein	Hepacivirus C	11103
RYSAPPGDPPQPEYD	11139	Genome polyprotein	Hepacivirus C	11103
EGHRMAWDMMMNWS	12184	Genome polyprotein	Hepacivirus C	11103
GHRMAWDM	12184	Genome polyprotein	Hepacivirus C	11103
GHRMAWDMM	12184	Genome polyprotein	Hepacivirus C	11103
GKPAIIPDR	6629	Polyprotein	Hepacivirus C	11103
PCEPEPDVAVLTSML	22469	Polyprotein	Hepacivirus C	11103
HRMAWDMM	12184	Genome polyprotein	Hepacivirus C	11103
HRMAWDMMM	12184	Genome polyprotein	Hepacivirus C	11103
IIPDREVLYREFDEM	22246	Polyprotein	Hepacivirus C	11103
IPDREVLYREFDEM	22246	Polyprotein	Hepacivirus C	11103
ISGHRMAWDMMMNWS	28509	Polyprotein	Hepacivirus C	11103
ITGHRMAWDMMLNWS	28910	Polyprotein	Hepacivirus C	11103
ITGHRMAWDMMVNWS	28914	Genome polyprotein	Hepacivirus C	11103
ITGQRMAWDMMMNWS	28922	Polyprotein	Hepacivirus C	11103
KGSDVESYSSMPPL	7778	Genome polyprotein	Hepacivirus C	11103
KPAIIPDREVLYREF	22246	Polyprotein	Hepacivirus C	11103
KPQRKTKRNTNRRPQ	32856	Polyprotein	Hepacivirus C	11103
LIEANLLWR	10200	Genome polyprotein	Hepacivirus C	11103
MAWDMMMNW	12184	Genome polyprotein	Hepacivirus C	11103
PAIIPDREV	20655	Polyprotein	Hepacivirus C	11103
PLEGEPGDPDLSDGS	48301	Genome polyprotein	Hepacivirus C	11103
PPLLESWKDPDYVPP	48823	Genome polyprotein	Hepacivirus C	11103
RGFTSLFSAGS	52614	Polyprotein	Hepacivirus C	11103
RLGVRATRK	17296	Core protein	Hepacivirus C	11103
RNTNRRPQDVKF	32540	Genome polyprotein	Hepacivirus C	11103
RPIDDFDQGWGPITY	55174	Polyprotein	Hepacivirus C	11103
RPLIDFDQGWGPISY	55211	Genome polyprotein	Hepacivirus C	11103
RRPQDVKF	32540	Genome polyprotein	Hepacivirus C	11103
RRQPIPKARRPE	22194	Genome polyprotein	Hepacivirus C	11103
SFAIKWEYVL	57723	Polyprotein	Hepacivirus C	11103
SFSIFLLALL	11341	Genome polyprotein	Hepacivirus C	11103
SSIVYEAADAILHT	21224	Genome polyprotein	Hepacivirus C	11103
TCRNMWSGT	21336	Genome polyprotein	Hepacivirus C	11103
TWGENETDVLLLNNT	3883	Polyprotein	Hepacivirus C	11103
EYVEVTRVGDFHYVT	11944	Genome polyprotein	Hepacivirus C	11103
VAAEEYVEVTRVGDF	67514	Genome polyprotein	Hepacivirus C	11103
VIPDREVLYR	22082	Nonstructural protein	Hepacivirus C	11103
VLVVLLLFAGVDAETH	2316	Genome polyprotein	Hepacivirus C	11103
WDMMMNWSP	5649	Genome polyprotein	Hepacivirus C	11103
SRPSWGPTDPRRRSR	49196	Genome polyprotein	Hepacivirus C	11103
DCSNSSIVYEAADVI	128141	Structural protein E1	Hepacivirus C	11103
PQDVKFPGGG	33204	Polyprotein	Hepacivirus C	11103
CLTFGRETVIEY	6632	Core protein	Hepatitis B virus	10407
LEDPASRDLVVSY	35398	Core antigen	Hepatitis B virus	10407
PARDVLCLRPVGAES	46927	X protein	Hepatitis B virus	10407
RRRGRSPRRR	14581	Core antigen	Hepatitis B virus	10407
SAMSTTDLEAYFKDC	56900	Hbx protein	Hepatitis B virus	10407
TNLEDPASRDLVVSY	65360	Core antigen	Hepatitis B virus	10407
YFKDCLFKDWEELGEE	73843	X protein	Hepatitis B virus	10407
VNLEDPASRDL	7332	Core protein	Hepatitis B virus	10407
PAFGANSNNPDWDFNP	46792	Large envelope protein	Hepatitis B virus subtype adw2	10407
PGGGQIVGGVYLLPRR	10639	Genome polyprotein	Hepatitis C virus (isolate 1)	11103
TQGCNCSIYP	17813	Genome polyprotein	Hepatitis C virus (isolate 1)	11103
ITYNESHSSDQRPY	29171	Genome polyprotein	Hepatitis C virus (isolate Con1)	11103
KRNTNRR	26916	Polyprotein	Hepatitis C virus (isolate H)	11103
MSTNPKPQRKTK	42694	Polyprotein	Hepatitis C virus (isolate H)	11103
RPEGRTWA	4249	Genome polyprotein	Hepatitis C virus (isolate H)	11103
SWGANDTDVFVL	62447	Genome polyprotein	Hepatitis C virus (isolate H)	11103
VENLETTMRSPVFT	16276	Genome polyprotein	Hepatitis C virus (isolate H)	11103
SGAPTYSWGAND	55842	Polyprotein	Hepatitis C virus (isolate H77)	11103
TWKSKK	16961	Genome polyprotein	Hepatitis C virus (isolate Japanese)	11103
VSGHRMAWDMMMNWS	25089	Genome polyprotein	Hepatitis C virus (isolate Japanese)	11103
AEDAAEISVPAEIL	848	Genome polyprotein	hepatitis C virus genotype 1a	11103
AIIPDREVL	1951	Polyprotein [Hepatitis C virus subtype 1a]	hepatitis C virus genotype 1a	11103
AVILLMCAVHPTLV	5380	Genome polyprotein	hepatitis C virus genotype 1a	11103
DREVLYREF	1952	HCV-1	hepatitis C virus genotype 1a	11103
EAMTRYSAPPGDPPQ	11138	HCV-1	hepatitis C virus genotype 1a	11103
EVLYREFDE	1952	HCV-1	hepatitis C virus genotype 1a	11103
FDPLVAEEDEREIS	15439	Genome polyprotein	hepatitis C virus genotype 1a	11103
FLVQAWKSKKTP	16963	Genome polyprotein	hepatitis C virus genotype 1a	11103
GKPAIIPDRE	20654	Genome polyprotein	hepatitis C virus genotype 1a	11103
IEEVALSTTGEIPF	25795	Genome polyprotein	hepatitis C virus genotype 1a	11103
DREVLYREFDEMEEC	9967	HCV-1	hepatitis C virus genotype 1a	11103
IKSLTE	4276	HCV-1	hepatitis C virus genotype 1a	11103
DYEPPVVHGCPLPPP	10881	HCV-1	hepatitis C virus genotype 1a	11103
KSLTER	4276	HCV-1	hepatitis C virus genotype 1a	11103
LLSPRGSRPSWG	6366	HCV-1	hepatitis C virus genotype 1a	11103
MSTNPKPQRKTKRNT	42696	Core protein	hepatitis C virus genotype 1a	11103
PCKPLLREEVSFRV	24671	Genome polyprotein	hepatitis C virus genotype 1a	11103
PDREVLYRE	1952	HCV-1	hepatitis C virus genotype 1a	11103
PGHITGHRMAWDMMM	47673	Genome polyprotein	hepatitis C virus genotype 1a	11103
PLVETWKKPDYEPP	47232	Genome polyprotein	hepatitis C virus genotype 1a	11103
REVLYREFD	1952	HCV-1	hepatitis C virus genotype 1a	11103
REVLYREFDEME	9967	HCV-1	hepatitis C virus genotype 1a	11103
SLTERL	4276	HCV-1	hepatitis C virus genotype 1a	11103
SQHLPYIEQ	7062	HCV-1	hepatitis C virus genotype 1a	11103
TNVDQDLVGWPAPQ	65474	Genome polyprotein	hepatitis C virus genotype 1a	11103
TYNWGANDTDVFVL	67404	Genome polyprotein	hepatitis C virus genotype 1a	11103
VLYREF	1952	HCV-1	hepatitis C virus genotype 1a	11103
VLYREFDE	1952	HCV-1	hepatitis C virus genotype 1a	11103
VLYREFDEM	9967	HCV-1	hepatitis C virus genotype 1a	11103
KPAIIPDREVLYQEF	39373	Nonstructural protein	hepatitis C virus genotype 1a	11103
REVLYQEFDEMEE	46828	Nonstructural protein	hepatitis C virus genotype 1a	11103
SSMPPLEGEPGDPDL	7500	HCV-1	hepatitis C virus genotype 1a	11103
SGHRMAWDM	23564	Polyprotein	Hepatitis C virus genotype 2	11103
SGHRMAWDMMMNW	23564	Polyprotein	Hepatitis C virus genotype 2	11103
APYIEQAQV	383	Genome polyprotein	Hepatitis C virus genotype 3	11103
CSQAAPYIE	7058	Polyprotein	Hepatitis C virus genotype 3	11103
DGVMSTRCPCGAAI	8514	Genome polyprotein	Hepatitis C virus genotype 3	11103
DKEVLYQQY	8865	Polyprotein	Hepatitis C virus genotype 3	11103
FEPLRAETDDVEPS	15615	Genome polyprotein	Hepatitis C virus genotype 3	11103
KNVVTGEVQVLYTA	32635	Genome polyprotein	Hepatitis C virus genotype 3	11103
PLDFEMYGATYSVT	48285	Genome polyprotein	Hepatitis C virus genotype 3	11103
RRLHQWINEDYPSP	55645	Genome polyprotein	Hepatitis C virus genotype 3	11103
SSIVYEADDVILHT	61125	Genome polyprotein	Hepatitis C virus genotype 3	11103
TNVDQDLVGWPAPP	65473	Genome polyprotein	Hepatitis C virus genotype 3	11103
VAESDGVDEDRAAL	67572	Genome polyprotein	Hepatitis C virus genotype 3	11103
PYIEQGMML	7059	Polyprotein [Hepatitis C virus subtype 1A]	Hepatitis C virus subtype 1A	31646
EGQRMAEML	2625	Polyprotein	Hepatitis C virus subtype 1b	11103
EVSVAAEILR	14876	Polyprotein	Hepatitis C virus subtype 1b	11103
FDPLRAEEDEREVS	15437	Genome polyprotein	Hepatitis C virus subtype 1b	11103
FLVNAWKSKK	16956	Polyprotein	Hepatitis C virus subtype 1b	11103
FLVNTWKSKKNP	16962	Genome polyprotein	Hepatitis C virus subtype 1b	11103
GLLQRATQQ	16359	Nonstructural protein	Hepatitis C virus subtype 1b	11103
GRGGIYRFVTPGER	22044	Genome polyprotein	Hepatitis C virus subtype 1b	11103
IEEGQRIAEML	2623	Polyprotein	Hepatitis C virus subtype 1b	11103
IEEVALSNTGEIPF	25794	Genome polyprotein	Hepatitis C virus subtype 1b	11103
IRVEES	28413	Genome polyprotein	Hepatitis C virus subtype 1b	11103
KAALIEEGQRMAEM	4498	Polyprotein	Hepatitis C virus subtype 1b	11103
KAKASTVKAKLLSV	29835	Genome polyprotein	Hepatitis C virus subtype 1b	11103
KQAGDNFPYLVAYQA	32956	Genome polyprotein	Hepatitis C virus subtype 1b	11103
KRLHQWINED	33182	Genome polyprotein	Hepatitis C virus subtype 1b	11103
KRLHQWINEDCSTP	33183	Genome polyprotein	Hepatitis C virus subtype 1b	11103
LIEEGQRMA	2625	Polyprotein	Hepatitis C virus subtype 1b	11103
MAKNEV	41057	Genome polyprotein	Hepatitis C virus subtype 1b	11103
PLLESWKDPDYVPP	48392	Genome polyprotein	Hepatitis C virus subtype 1b	11103
PNYSRALWRVAAEE	48728	Genome polyprotein	Hepatitis C virus subtype 1b	11103
PYIEQGMQL	3592	Precursor polyprotein	Hepatitis C virus subtype 1b	11103
QAAPYIEQA	41338	Polyprotein	Hepatitis C virus subtype 1b	11103
RAALIEEGQRIAEM	4733	Polyprotein	Hepatitis C virus subtype 1b	11103
RAVVAPDKEVLYE	22129	Nonstructural protein	Hepatitis C virus subtype 1b	11103
REDVTFQVGLNQYL	53478	Genome polyprotein	Hepatitis C virus subtype 1b	11103
SSIVYEAADMIMHT	61124	Genome polyprotein	Hepatitis C virus subtype 1b	11103
TEGRTANAFASLLSPG	63384	Genome polyprotein	Hepatitis C virus subtype 1b	11103
TPDKEILYE	22126	Polyprotein	Hepatitis C virus subtype 1b	11103
TVTEND	10260	Polyprotein	Hepatitis C virus subtype 1b	11103
VPDREVLYREFDEM	46836	Nonstructural protein	Hepatitis C virus subtype 1b	11103
VTENDI	10260	Polyprotein	Hepatitis C virus subtype 1b	11103
VTPDKEILY	22126	Polyprotein	Hepatitis C virus subtype 1b	11103
VVTPDKEIL	22126	Polyprotein	Hepatitis C virus subtype 1b	11103
VYEAADMIM	61124	Genome polyprotein	Hepatitis C virus subtype 1b	11103
WKSKKN	16958	Polyprotein	Hepatitis C virus subtype 1b	11103
YEAADMIMHTP	73615	Genome polyprotein	Hepatitis C virus subtype 1b	11103
YIGGPL	40794	Genome polyprotein	Hepatitis C virus subtype 1b	11103
QLVNTNGSWHINRTA	28186	Polyprotein	Hepatitis C virus subtype 1b	11103
EIPFYGKAIPIETIKG	168636	Polyprotein	Hepatitis C virus subtype 1b	11103
YCWHYPPKPCGIVPA	9899	HCV-1	Hepatitis C virus subtype 1b AD78	11103
ITGHRMAWDMMMNWS	20148	HCV-1	Hepatitis C virus subtype 1b AD78	11103
CSCLWMMLLISQAEA	56248	HCV-1	Hepatitis C virus subtype 1b AD78	11103
TGHRMAWDMMMNW	20148	HCV-1	Hepatitis C virus subtype 1b AD78	11103
KTKRNTNRRPQDVKF	33747	Polyprotein	Hepatitis C virus subtype 1b JK1	11103
NPKPQRKTKRNTNRR	42698	Polyprotein	Hepatitis C virus subtype 1b JK1	11103
SLYPGHVSGHRMAWD	79086	Polyprotein	Hepatitis C virus subtype 1b JK1	11103
APDKEVLYEAFDEM	3508	Genome polyprotein	Hepatitis C virus subtype 2a	11103
DSGSRTPPDELALS	10131	Genome polyprotein	Hepatitis C virus subtype 2a	11103
ERSDLEPSIPSEYM	14074	Genome polyprotein	Hepatitis C virus subtype 2a	11103
IPKPFFRDEVSFCV	27903	Genome polyprotein	Hepatitis C virus subtype 2a	11103
NLNFEMYGAVYSVS	44817	Genome polyprotein	Hepatitis C virus subtype 2a	11103
QALDAHYDSVLKDI	50300	Genome polyprotein	Hepatitis C virus subtype 2a	11103
RIRADFNASMDLL	54232	Genome polyprotein	Hepatitis C virus subtype 2a	11103
SAASCNGFLYFVIF	56715	Genome polyprotein	Hepatitis C virus subtype 2a	11103
VETLDIVTRSPTFS	68379	Genome polyprotein	Hepatitis C virus subtype 2a	11103
APDKEILYEAFDEM	3507	Genome polyprotein	Hepatitis C virus subtype 2b	11103
ATCMQVNLEIMTST	4912	NS3-4 protein	Hepatitis C virus subtype 2b	11103
DNNDSGHSTGADTG	9511	Genome polyprotein	Hepatitis C virus subtype 2b	11103
EILYEAFDE	3507	Genome polyprotein	Hepatitis C virus subtype 2b	11103
FCIDPTKGGKKPAR	15328	Genome polyprotein	Hepatitis C virus subtype 2b	11103
HTYSPHELSRVAAT	25009	Genome polyprotein	Hepatitis C virus subtype 2b	11103
IEEVALGHEGEIPF	25791	Genome polyprotein	Hepatitis C virus subtype 2b	11103
ILYEAFDEM	3507	Genome polyprotein	Hepatitis C virus subtype 2b	11103
KEILYEAFD	3507	Genome polyprotein	Hepatitis C virus subtype 2b	11103
NLNFEMYGAVYSVN	44816	Genome polyprotein	Hepatitis C virus subtype 2b	11103
RDEVTFTVGLNSFV	53337	Genome polyprotein	Hepatitis C virus subtype 2b	11103
RVVVTPDKEILYEA	56448	Polyprotein	Hepatitis C virus subtype 2b	11103
SSKLLPKMPGIPFI	61139	Genome polyprotein	Hepatitis C virus subtype 2b	11103
STVSDQEDSEICCS	61992	Genome polyprotein	Hepatitis C virus subtype 2b	11103
TEVEDDREPSVPSEY	63571	Genome polyprotein	Hepatitis C virus subtype 2b	11103
TYNWGENETDVFLL	67405	Polyprotein	Hepatitis C virus subtype 2b	11103
VPGPFFRDEVTFTV	70311	Genome polyprotein	Hepatitis C virus subtype 2b	11103
ETWKRPDYEPPTVLG	176376	Polyprotein	Hepatitis C virus subtype 2b	11103
PPVIETWKRPDYEPP	176376	Polyprotein	Hepatitis C virus subtype 2b	11103
LHAPTGSGKSTKVPAA	175423	Non-structural protein 3/4A	Hepatitis C virus subtype 3a	11103
DILFPADPPFSPQSC	8698	Large delta antigen (p27) (HDAg-L)	Hepatitis delta virus	12475
GEGAPPAKRARTDQME	19269	Delta antigen	Hepatitis delta virus	12475
LEGGSRGAPGGGFVP	35484	Large delta antigen	Hepatitis delta virus	12475
PESPFA	12180	Large delta antigen (p27) (HDAg-L)	Hepatitis delta virus	12475
GAPGGGFVPSLQGVP	60663	Delta antigen	Hepatitis delta virus	12475
TAVAPAHDTPPVPDV	3650	Structural protein 2 precursor	Hepatitis E virus (strain Burma)	1678143
PYIHPTNPFAPDVTA	15196	Structural protein 2 precursor	Hepatitis E virus (strain Burma)	1678143
GGSGGGFWGDRVDSQ	22196	Structural protein 2 precursor	Hepatitis E virus (strain Burma)	1678143
RRSGGSGGGFWGDRV	22196	Structural protein 2 precursor	Hepatitis E virus (strain Burma)	1678143
SANGEPTVKLYTSVE	1534	Structural protein 2 precursor	Hepatitis E virus (strain Burma)	1678143
PVVSANGEPTVKLYT	1533	Structural protein 2 precursor	Hepatitis E virus (strain Burma)	1678143
GEIRPSAPPLPPVA	19311	Structural protein 1	Hepatitis E virus (strain Mexico)	1678143
TVSTEQNVPDPQVGI	66905	Polyprotein	Hepatovirus A	12092
KANGNGSGDNGDTTW	29899	Hexon protein	Human adenovirus 2	129951
ELAPEDPEDS	12951	Glycoprotein D	Human alphaherpesvirus 1	10298
QPELAPEDPED	48607	Glycoprotein D	Human alphaherpesvirus 1	10298
VPTNVSSTTQPQL	70496	Envelope glycoprotein G	Human alphaherpesvirus 1	10298
WPGAGPPPPGRVLYGG	119400	Trans-acting transcriptional protein ICP4	Human alphaherpesvirus 1	10298
DGTRDTLPQSPGP	8503	Envelope glycoprotein G	Human alphaherpesvirus 1 strain 17	10298
EDVEKDKPNRPVV	11457	Envelope glycoprotein G	Human alphaherpesvirus 1 strain 17	10298
EEEEEEEGAGDGE	11576	Envelope glycoprotein G	Human alphaherpesvirus 1 strain 17	10298
EEEEGAGDGEHLE	11579	Envelope glycoprotein G	Human alphaherpesvirus 1 strain 17	10298
EGAGDGEHLEGGD	12118	Envelope glycoprotein G	Human alphaherpesvirus 1 strain 17	10298
EGGDGTRDTLPQS	12169	Envelope glycoprotein G	Human alphaherpesvirus 1 strain 17	10298
EHLEGGDGTRDTL	12346	Envelope glycoprotein G	Human alphaherpesvirus 1 strain 17	10298
EKDKPNRPVVPSP	12647	Envelope glycoprotein G	Human alphaherpesvirus 1 strain 17	10298
GDGEHLEGGDGTR	18985	Envelope glycoprotein G	Human alphaherpesvirus 1 strain 17	10298
IGLEEEEEEEGAG	26265	Envelope glycoprotein G	Human alphaherpesvirus 1 strain 17	10298
KPNRPVVPSPDPN	32812	Envelope glycoprotein G	Human alphaherpesvirus 1 strain 17	10298
LPQSPGPAFPLAE	38660	Envelope glycoprotein G	Human alphaherpesvirus 1 strain 17	10298
MPSIGLEEEEEEE	42322	Envelope glycoprotein G	Human alphaherpesvirus 1 strain 17	10298
PAFPLAEDVEKDK	46796	Envelope glycoprotein G	Human alphaherpesvirus 1 strain 17	10298
PARPETSRPKTPP	46933	Envelope glycoprotein G	Human alphaherpesvirus 1 strain 17	10298
PDPNNSPARPETS	47159	Envelope glycoprotein G	Human alphaherpesvirus 1 strain 17	10298
PLAEDVEKDKPNR	48271	Envelope glycoprotein G	Human alphaherpesvirus 1 strain 17	10298
PSHEAPNMTQTGT	49395	Envelope glycoprotein G	Human alphaherpesvirus 1 strain 17	10298
RDTLPQSPGPAFP	53429	Envelope glycoprotein G	Human alphaherpesvirus 1 strain 17	10298
SPGPAFPLAEDVE	60068	Envelope glycoprotein G	Human alphaherpesvirus 1 strain 17	10298
TGRPSHEAPNMTQ	63953	Envelope glycoprotein G	Human alphaherpesvirus 1 strain 17	10298
TPPMPSIGLEEEE	65691	Envelope glycoprotein G	Human alphaherpesvirus 1 strain 17	10298
TRLTSKGRPLVPT	66066	Envelope glycoprotein G	Human alphaherpesvirus 1 strain 17	10298
TSKGRPLVPTPQH	66281	Envelope glycoprotein G	Human alphaherpesvirus 1 strain 17	10298
VPSPDPNNSPARP	70481	Envelope glycoprotein G	Human alphaherpesvirus 1 strain 17	10298
FEGAGDGEPPEDDDS	11983	Envelope glycoprotein G	Human alphaherpesvirus 2	10310
PEEFEGAGDGEPPED	19949	Envelope glycoprotein G	Human alphaherpesvirus 2	10310
ETIYNTTLKY	3274	Glycoprotein B	Human betaherpesvirus 5	10359
ILFCCSKEKRKKKQAAT	134804	Uncharacterized protein UL110	Human betaherpesvirus 5	10359
TIFILFCCSKEKRKKKQ	134804	Uncharacterized protein UL110	Human betaherpesvirus 5	10359
NETIYNTTLK	3274	Glycoprotein B	Human betaherpesvirus 5	10359
EHAYPNASHPWDEDV	195016	VP2	Human bocavirus 1	1511871
PNASHPWDEDVMPDL	195016	VP2	Human bocavirus 1	1511871
NASHPWDEDVMPD	195016	VP2	Human bocavirus 1	1511871
REPLENALTVFTD	194870	Pol protein	Human endogenous retrovirus K	45617
RGRGRGRGRGGGRPGAP	19700	EBNA-1	Human gammaherpesvirus 4	10376
AGAGGGAGGAGAGGGAG	1433	EBNA-1 protein	Human gammaherpesvirus 4	10376
GAGGGAGGAGAGGGAGG	1433	EBNA-1 protein	Human gammaherpesvirus 4	10376
GGAGAGGGAGGAGAGGG	105824	EBNA-1 protein	Human gammaherpesvirus 4	10376
GGGAGGAGAGGGAGGAG	1433	EBNA-1 protein	Human gammaherpesvirus 4	10376
GCKGTHGGTGAGAGAGG	18884	EBNA-1 protein	Human gammaherpesvirus 4	10376
EADYFEYHQEGGPDGEP	55151	EBNA-1 protein	Human gammaherpesvirus 4	10376
GGPDGEPDVPPGAIE	118806	EBNA-1	Human gammaherpesvirus 4	10376
GGPDGEPDVPPGAIEQG	118806	EBNA-1	Human gammaherpesvirus 4	10376
DVPPGAIEQGPADDPGE	118807	EBNA-1 protein	Human gammaherpesvirus 4	10376
PGAIEQGPADDPGEGPS	70413	EBNA-1 protein	Human gammaherpesvirus 4	10376
GSGPRHRDGVRRPQKRP	118827	EBNA-1 protein	Human gammaherpesvirus 4	10376
RRPQKRPSCIGCKGTHG	118828	EBNA-1 protein	Human gammaherpesvirus 4	10376
GRRPFFHPVGEADYFEY	118824	EBNA-1	Human gammaherpesvirus 4	10376
PFFHPVGEADYFEYHQE	55151	EBNA-1 protein	Human gammaherpesvirus 4	10376
PPGRRPFFHPVGEADYF	136557	EBNA-1 protein	Human gammaherpesvirus 4	10376
RRPPPGRRPFFHPVGEA	136557	EBNA-1 protein	Human gammaherpesvirus 4	10376
SGSPPRRPPPGRRPFFH	119013	EBNA-1	Human gammaherpesvirus 4	10376
DPVGHPAAPRAPGPE	127626	LF3	Human gammaherpesvirus 4	10376
GGAGGAGAGGGAGGAGG	136122	EBNA-1 protein	Human gammaherpesvirus 4	10376
GNGLGEKGDTSGPEGSG	118817	EBNA-1 protein	Human gammaherpesvirus 4	10376
GPGNGLGEKGDTSGPEG	136514	EBNA-1 protein	Human gammaherpesvirus 4	10376
MSDEGPGTGPGNG	42525	EBNA-1 protein [Human gammaherpesvirus 4]	Human gammaherpesvirus 4	10376
SGPEGSGGSGPQRRGGD	119011	EBNA-1 protein	Human gammaherpesvirus 4	10376
PADDPGEGPSTGPRGQG	136570	EBNA-1 protein	Human gammaherpesvirus 4	10376
AAEGDDGDDGDEGGDGD	136706	EBNA-1 protein	Human gammaherpesvirus 4	10376
GDDGDDGDEGGDGDE	18946	EBNA-1	Human gammaherpesvirus 4	10376
DEQEQQEEQEQQEEQ	8131	LANA	Human gammaherpesvirus 8	37296
QEQQEEQEQQEEQEQ	8131	LANA	Human gammaherpesvirus 8	37296
LAPSTLRSLRKRRLS	34914	LANA	Human gammaherpesvirus 8	37296
PDDDPQPGPSREYRY	47068	LANA	Human gammaherpesvirus 8	37296
EQEQQEEQEQELEEQ	50578	LANA	Human gammaherpesvirus 8	37296
QEEQEQQEEQEQELE	50578	LANA	Human gammaherpesvirus 8	37296
QEEQELEEVEEQEQE	50674	LANA	Human gammaherpesvirus 8	37296
QEQEEQELEEVEEQE	50674	LANA	Human gammaherpesvirus 8	37296
EQEQEQEEQEEQELE	68167	LANA	Human gammaherpesvirus 8	37296
VEEQEQEQEEQELEE	68168	LANA	Human gammaherpesvirus 8	37296
RTSPPHRPGVRMRRV	69746	LANA	Human gammaherpesvirus 8	37296
FWRGDLVFDFQV	4467	Genome polyprotein	Human hepatitis A virus Hu/Australia/HM175/1976	12092
LGDDTGIHVI	36071	ORF68	Human herpesvirus 3 H-551	10335
GGDNHGRGRGRGZGZGG	19701	EBNA-1	Human herpesvirus 4	10376
ZGZGGGRPGAPG	19701	EBNA-1	Human herpesvirus 4	10376
RGRGRGZGZGGGRPGAP	19701	EBNA-1	Human herpesvirus 4	10376
GGDNHGRGRGZGRGZGG	19702	EBNA-1	Human herpesvirus 4	10376
RGZGGGRPGAPG	19702	EBNA-1	Human herpesvirus 4	10376
GGDNHGZGZGZGZGZGG	19703	EBNA-1	Human herpesvirus 4	10376
ZGZGZGZGZGGGZPGAP	19703	EBNA-1	Human herpesvirus 4	10376
DPGEGPSTGPRGQGDGG	25942	Epstein-Barr nuclear antigen 1	Human herpesvirus 4 CKL	10376
PPPGRRPFFHPVGE	22447	Epstein-Barr nuclear antigen 1	Human herpesvirus 4 strain B95-8	10376
RARGRGRGRGEKRP	53195	Epstein-Barr nuclear antigen 1	Human herpesvirus 4 strain B95-8	10376
GTHGGTGAGAGAGGAGA	6482	Epstein-Barr nuclear antigen 1	Human herpesvirus 4 strain B95-8	10376
DGEPDVPPGAIEQGP	21586	Epstein-Barr nuclear antigen 1	Human herpesvirus 4 strain B95-8	10376
DGEPDVPPGAIEQGPAD	21586	Epstein-Barr nuclear antigen 1	Human herpesvirus 4 strain B95-8	10376
YFEYHQEGGPDGEPDVP	799	Epstein-Barr nuclear antigen 1	Human herpesvirus 4 strain B95-8	10376
GEPDVPPGAIEQGPADD	21586	Epstein-Barr nuclear antigen 1	Human herpesvirus 4 strain B95-8	10376
GPADDPGEGPSTG	18619	Epstein-Barr nuclear antigen 1	Human herpesvirus 4 strain B95-8	10376
QGPADDPGEGPST	18619	Epstein-Barr nuclear antigen 1	Human herpesvirus 4 strain B95-8	10376
GGRPGAPGGSGSGPRHR	118809	Epstein-Barr nuclear antigen 1	Human herpesvirus 4 strain B95-8	10376
PGAPGGSGSGPRHRDGV	22162	Epstein-Barr nuclear antigen 1	Human herpesvirus 4 strain B95-8	10376
QKRPSCIGCKGTHGGTG	55299	Epstein-Barr nuclear antigen 1	Human herpesvirus 4 strain B95-8	10376
GRGRGRGGGRPGAPGGS	22056	Epstein-Barr nuclear antigen 1	Human herpesvirus 4 strain B95-8	10376
GRRPFFHPVGE	22447	Epstein-Barr nuclear antigen 1	Human herpesvirus 4 strain B95-8	10376
PPRRPPPGRRPFF	22447	Epstein-Barr nuclear antigen 1	Human herpesvirus 4 strain B95-8	10376
PPRRPPPGRRPFFHPVG	22447	Epstein-Barr nuclear antigen 1	Human herpesvirus 4 strain B95-8	10376
RRPFFHPVGEADYFEYH	55670	Epstein-Barr nuclear antigen 1	Human herpesvirus 4 strain B95-8	10376
SPPRRPPPGRRPFFHPV	22447	Epstein-Barr nuclear antigen 1	Human herpesvirus 4 strain B95-8	10376
DDPGEGPSTGPR	18619	Epstein-Barr nuclear antigen 1	Human herpesvirus 4 strain B95-8	10376
IEQGPADDPGEGPSTGP	18619	Epstein-Barr nuclear antigen 1	Human herpesvirus 4 strain B95-8	10376
DEGPGTGPGNGLGEKGD	57180	Epstein-Barr nuclear antigen 1	Human herpesvirus 4 strain B95-8	10376
EGPGTGPGNGLGEKGDT	57180	Epstein-Barr nuclear antigen 1	Human herpesvirus 4 strain B95-8	10376
EGSGGSGPQRRGGDNHG	21604	Epstein-Barr nuclear antigen 1	Human herpesvirus 4 strain B95-8	10376
GEKGDTSGPEGSGGSGP	44026	Epstein-Barr nuclear antigen 1	Human herpesvirus 4 strain B95-8	10376
LGEKGDTSGPEGSGGSG	44026	Epstein-Barr nuclear antigen 1	Human herpesvirus 4 strain B95-8	10376
MSDEGPGTGPGNGLGEK	118930	Epstein-Barr nuclear antigen 1	Human herpesvirus 4 strain B95-8	10376
EGPSTGPRGQGDGGRRK	47636	Epstein-Barr nuclear antigen 1	Human herpesvirus 4 strain B95-8	10376
PRGQGDGGRRKK	47636	Epstein-Barr nuclear antigen 1	Human herpesvirus 4 strain B95-8	10376
GDDGDEGGDGDEGEEGQ	7777	Epstein-Barr nuclear antigen 1	Human herpesvirus 4 strain B95-8	10376
GGDGDEGEEGQE	7777	Epstein-Barr nuclear antigen 1	Human herpesvirus 4 strain B95-8	10376
VEGAAAEGDDGDDGD	48588	Epstein-Barr nuclear antigen 1	Human herpesvirus 4 strain B95-8	10376
GQSRGRGRGRGRGRGKG	52423	Epstein-Barr nuclear antigen 2	Human herpesvirus 4 strain B95-8	10376
GGAGGAGAGGGAGGAGA	1434	EBNA-1	Human herpesvirus 4 type 1	10376
LDPHAFHLLL	428	Glycoprotein H precursor	Human herpesvirus 5 strain AD169	10359
ELDHWAS	149295	Envelope glycoprotein	Human immunodeficiency virus 1	11676
EKNEQELLELDKWAS	150180	Envelope glycoprotein gp160 precursor	Human immunodeficiency virus 1	11676
LLELDKWA	150180	Envelope glycoprotein gp160 precursor	Human immunodeficiency virus 1	11676
LVCASRELERFAVNP	165638	Gag protein	Human immunodeficiency virus 1	11676
QDAQPLTQHY	94901	Protein E7	Human papillomavirus	10566
GLKAKPKFTLGKRKA	110602	L1 protein	Human papillomavirus type 16	337041
DLYCYEQLNDSSEE	14557	Protein E7	Human papillomavirus type 16	337041
MLDLQPETTDLYCYE	41920	Protein E7	Human papillomavirus type 16	337041
EEASVTVVEGQVDYY	111233	E2 protein	Human papillomavirus type 16	337041
QVILCPTSVFSSNEV	111693	E2 protein	Human papillomavirus type 16	337041
HNYEEIPMDTFIVST	111808	L2	Human papillomavirus type 16	337041
STHNYEEIPMDTFIV	111808	L2	Human papillomavirus type 16	337041
HNYEEIRMDTFIVST	111809	L2 protein	Human papillomavirus type 16	337041
STHNYEEIRMDTFIV	111809	L2 protein	Human papillomavirus type 16	337041
AIVTVTYDSEEQRQQ	110625	E2 protein	Human papillomavirus type 6	333754
HKHAIVTVTYDSEEQ	110625	E2 protein	Human papillomavirus type 6	333754
TSHPIEEIPLDTFVI	111851	L2	Human papillomavirus type 6	333754
TSHPIEEIPLDTFVV	111852	Minor capsid protein L2	Human papillomavirus type 6	333754
SSEELSESSFFNLIT	19723	Non-capsid protein NS-1	Human parvovirus B19	1511900
PGPVSQPYHHWDTDK	28596	Probable coat protein VP1	Human parvovirus B19	1511900
PTSTFLLHTDFEQVMC	49778	Non-capsid protein NS-1	Human parvovirus B19	1511900
PALTAVETGATNPL	27795	Coat protein VP1	Human poliovirus 1 Mahoney	138950
ARGACVTIMTVDNPA	57753	Coat protein VP1	Human poliovirus 1 Mahoney	138950
EASGPTHSKEIPALT	81394	Coat protein VP1	Human poliovirus 1 Mahoney	138950
GPTHSKEIPALTAVE	82831	Coat protein VP1	Human poliovirus 1 Mahoney	138950
HSKEIPALTAVETGA	83234	Coat protein VP1	Human poliovirus 1 Mahoney	138950
KEVPALTAVETGAT	30661	Genome polyprotein	Human poliovirus 3 strain Sabin	138950
EKPTINITKPNI	12847	Major surface glycoprotein G (Attachment glycoprotein G)	Human respiratory syncytial virus (strain RSB6190)	11250
KPTEKPTINITK	32891	Major surface glycoprotein G (Attachment glycoprotein G)	Human respiratory syncytial virus (strain RSB6190)	11250
NSTTGNLEH	37863	Major surface glycoprotein G (Attachment glycoprotein G)	Human respiratory syncytial virus (strain RSB6190)	11250
EKPTINTTRTNI	12848	Major surface glycoprotein G (Attachment glycoprotein G)	Human respiratory syncytial virus (strain RSB6256)	11250
LHSTSPEGNPSP	36426	Major surface glycoprotein G (Attachment glycoprotein G)	Human respiratory syncytial virus (strain RSB6256)	11250
LLTTNTTGNPEY	37876	Major surface glycoprotein G (Attachment glycoprotein G)	Human respiratory syncytial virus (strain RSB6256)	11250
SQVYTTSEYPSQ	60589	Major surface glycoprotein G (Attachment glycoprotein G)	Human respiratory syncytial virus (strain RSB6256)	11250
SICGNNQLCKSICKT	58458	Major surface glycoprotein G (Attachment glycoprotein G)	Human respiratory syncytial virus (subgroup B / strain 18537)	11250
FPSDEF	17402	Fusion protein [Human respiratory syncytial virus A]	Human respiratory syncytial virus A	11250
INTTGNPEH	27757	Major surface glycoprotein G	Human respiratory syncytial virus A	11250
AICKRIPDKKPGKKT	1861	Major surface glycoprotein G	Human respiratory syncytial virus A2	11250
FHSTSSEGN	16143	Major surface glycoprotein G	Human respiratory syncytial virus A2	11250
SICSNNPTCWAICKR	18255	Major surface glycoprotein G	Human respiratory syncytial virus A2	11250
SKPTTKQRQNKPPSK	58922	Major surface glycoprotein G	Human respiratory syncytial virus A2	11250
LHSTSSDGN	36427	Attachment protein	Human respiratory syncytial virus S2	11250
KPNRNGGGYYSASYS	32811	Envelope glycoprotein gp62 precursor	Human T-cell leukemia virus type I	194440
PNVSVPSSSSTPLLY	48720	Envelope glycoprotein	Human T-cell leukemia virus type I	194440
PPFSLSPVPTL	45894	Envelope glycoprotein	Human T-cell leukemia virus type I	194440
FSLSPVPTLGSRSRR	45894	Envelope glycoprotein	Human T-cell leukemia virus type I	194440
PPSSPTHDPPDSDP	48870	Pr gag-pro-pol	Human T-cell leukemia virus type I	194440
PPYVEPTAPQVL	47201	Gag polyprotein	Human T-cell leukemia virus type I	194440
PYVEPTAPQVL	47201	Gag polyprotein	Human T-cell leukemia virus type I	194440
SPNVSVPSSSSTPLLY	60170	Envelope glycoprotein	Human T-cell leukemia virus type I	194440
YAAQNRRGLDLLFWE	37441	Envelope glycoprotein	Human T-cell leukemia virus type I	194440
NVSVPSSSSTPLLY	46489	Envelope glycoprotein gp62 precursor	Human T-cell lymphotrophic virus type 1 (strain ATK)	194440
NRQGLGYYSPSYNDP	26833	Envelope glycoprotein gp63 precursor	Human T-lymphotropic virus 2	194441
PVPPPATRRRRAVPI	34925	Envelope glycoprotein gp63 precursor	Human T-lymphotropic virus 2	194441
EAHVPPPYVEPTTTQ	48920	Gag polyprotein	Human T-lymphotropic virus 2	194441
PPSPEAHVPPPYVEP	48920	Gag polyprotein	Human T-lymphotropic virus 2	194441
GLFGAIAGFIE	4972	Hemagglutinin precursor	Influenza A virus	11320
LREQLSSVSSFERFE	798	Hemagglutinin	Influenza A virus	11320
AGSGIIISDTPVHDC	150963	Hemagglutinin	Influenza A virus (A/California/04/2009(H1N1))	11320
ETPSSDNGTCYPGDF	150980	Hemagglutinin	Influenza A virus (A/California/04/2009(H1N1))	11320
HPSTSADQQSLYQNA	150996	Hemagglutinin	Influenza A virus (A/California/04/2009(H1N1))	11320
KPEIAIRPKVRDQEG	151008	Hemagglutinin	Influenza A virus (A/California/04/2009(H1N1))	11320
LCKLRGVAPLHLGKC	151023	Hemagglutinin	Influenza A virus (A/California/04/2009(H1N1))	11320
LSKSYINDKGKEVLV	151030	Hemagglutinin	Influenza A virus (A/California/04/2009(H1N1))	11320
LVKKGNSYPKLSKSY	151031	Hemagglutinin	Influenza A virus (A/California/04/2009(H1N1))	11320
NERTLDYHDSNVKNL	151034	Hemagglutinin	Influenza A virus (A/California/04/2009(H1N1))	11320
NGTYDYPKYSEEAKL	151035	Hemagglutinin	Influenza A virus (A/California/04/2009(H1N1))	11320
NSTDTVDTVLEKNVT	151039	Hemagglutinin	Influenza A virus (A/California/04/2009(H1N1))	11320
STASSWSYIVETPSS	151058	Hemagglutinin	Influenza A virus (A/California/04/2009(H1N1))	11320
VDDGFLDIWTYNAEL	151067	Hemagglutinin	Influenza A virus (A/California/04/2009(H1N1))	11320
WTLVEPGDKITFEAT	151070	Hemagglutinin	Influenza A virus (A/California/04/2009(H1N1))	11320
YAADLKSTQNAIDEI	151071	Hemagglutinin	Influenza A virus (A/California/04/2009(H1N1))	11320
YPGDFIDYEELREQL	151076	Hemagglutinin	Influenza A virus (A/California/04/2009(H1N1))	11320
SVIEKMNTQFTAVGK	127161	Haemagglutinin	Influenza A virus (A/New Caledonia/20/1999(H1N1))	11320
GTLVKTITDDQIEV	22755	Hemagglutinin	Influenza A virus (A/X-31(H3N2))	11320
GFFGAIAGFIE	19520	Hemagglutinin	Influenza B virus	11520
GKNRAINMLKRGLPR	20650	Anchored core protein C	Japanese encephalitis virus	11072
CNSRQTDREDELI	117773	Nitrogenase iron protein	Klebsiella pneumoniae	573
EGKDTPGGY	92547	Glycoprotein polyprotein	Lassa virus Josiah	11620
NEKHDEEF	80748	Glycoprotein polyprotein	Lassa virus Josiah	11620
EADDRA	11006	Heat-shock protein hsp70, putative	Leishmania donovani	5661
EEPEESDEDDFGMGG	244	60S acidic ribosomal subunit protein, putative	Leishmania infantum	5671
YHSSVVHD	74138	Hypothetical protein, conserved	Leishmania infantum	5671
IPAAVGIKLNVTEDA	141566	Transmembrane outer membrane protein	Leptospira interrogans serovar Lai	173
GRGYNVSSIVTMTSQ	22063	Hemagglutinin glycoprotein	Measles morbillivirus	11234
GVLSVDLSLTVELKI	23048	Hemagglutinin glycoprotein	Measles morbillivirus	11234
GVPIELQVECFTWDQ	23096	Hemagglutinin glycoprotein	Measles morbillivirus	11234
HMTNYLEQPVSNDLS	24352	Hemagglutinin glycoprotein	Measles morbillivirus	11234
KDNRIPSYGVLSVDL	13535	Hemagglutinin	Measles morbillivirus	11234
LCENPEWAPLKDNRI	6251	Hemagglutinin	Measles morbillivirus	11234
MIDRPYVLLAVLFVM	41693	Hemagglutinin glycoprotein	Measles morbillivirus	11234
PIELQVECFTWDQKL	47890	Hemagglutinin	Measles morbillivirus	11234
TGMQSWVPLSTDDPV	63895	Hemagglutinin glycoprotein	Measles morbillivirus	11234
TSRVEHAVVYYVYSP	66410	Hemagglutinin glycoprotein	Measles morbillivirus	11234
DCHAPTYLPAEVDGD	7704	Hemagglutinin glycoprotein	Measles virus strain Edmonston	11234
EVDGDVKLSSNLVIL	14641	Hemagglutinin glycoprotein	Measles virus strain Edmonston	11234
IPRFKVSPYLFNVPI	28041	Hemagglutinin glycoprotein	Measles virus strain Edmonston	11234
KFLNPDREYDFRDLT	30774	Hemagglutinin glycoprotein	Measles virus strain Edmonston	11234
LSVDLSLTVELKIKI	39732	Hemagglutinin glycoprotein	Measles virus strain Edmonston	11234
MNALVNSTLLETRTT	42187	Hemagglutinin glycoprotein	Measles virus strain Edmonston	11234
MQSWVPLSTDDPVID	42413	Hemagglutinin glycoprotein	Measles virus strain Edmonston	11234
PERIKLDYDQYCADV	47398	Hemagglutinin glycoprotein	Measles virus strain Edmonston	11234
PGLGAPVFHMTNYLE	47694	Hemagglutinin glycoprotein	Measles virus strain Edmonston	11234
QYVLATYDTSRVEHA	53046	Hemagglutinin glycoprotein	Measles virus strain Edmonston	11234
RSELSQLSMYRVFEV	55826	Hemagglutinin glycoprotein	Measles virus strain Edmonston	11234
SLSTNLDVTNSIEHQ	59483	Hemagglutinin glycoprotein	Measles virus strain Edmonston	11234
TIRGQFSNMSLSLLD	64444	Hemagglutinin glycoprotein	Measles virus strain Edmonston	11234
TNYLEQPVSNDLSNC	65486	Hemagglutinin glycoprotein	Measles virus strain Edmonston	11234
VGLRTPQRFTDLVKF	68723	Hemagglutinin glycoprotein	Measles virus strain Edmonston	11234
YCADVAAEELMNALV	73483	Hemagglutinin glycoprotein	Measles virus strain Edmonston	11234
VGPGRWDEDGEKRIP	5351	10 kDa chaperonin	Mycobacterium bovis T/91/1378	1773
AIDREQSAAIREWA	1880	Protein lsr2 precursor	Mycobacterium leprae	1769
DAWREGEEFVVEFDL	7680	18 kDa antigen	Mycobacterium leprae	1769
EFGLDGVTYEIDLTN	11999	Protein lsr2 precursor	Mycobacterium leprae	1769
EFVVEFDLPGIKA	7682	18 kDa antigen	Mycobacterium leprae	1769
FEWYYQSGLSVVMPV	15770	Antigen 85-B precursor	Mycobacterium leprae	1769
FVDSIGQSFQNTWEG	18139	ESAT-6-like protein esxB	Mycobacterium leprae	1769
GGRRRGRSNSGRGRG	20005	Protein lsr2 precursor	Mycobacterium leprae	1769
GHQTINKTAHEIIDA	21479	18 kDa antigen	Mycobacterium leprae	1769
GRFDEAMQDQIRQLE	22028	ESAT-6-like protein esxB	Mycobacterium leprae	1769
GRGRGAIDREQSAA	22055	Protein lsr2 precursor	Mycobacterium leprae	1769
GRSNSGRGRGAIDRE	22204	Protein lsr2 precursor	Mycobacterium leprae	1769
GTVVAVGPGRWDEDG	22882	10 kDa chaperonin	Mycobacterium leprae	1769
KNAAKLRGDLRQWVS	32452	Protein lsr2 precursor	Mycobacterium leprae	1769
LKLSIPVAERAKPRK	36950	18 kDa antigen	Mycobacterium leprae	1769
LNRSGGNYTKTDDEA	38330	ESAT-6-like protein esxB	Mycobacterium leprae	1769
MLMRTDPFRELDRFA	42007	18 kDa antigen	Mycobacterium leprae	1769
NGEEYLILSARDVLA	43977	10 kDa chaperonin	Mycobacterium leprae	1769
TSARPAVMPMDAWRE	13941	18 kDa antigen	Mycobacterium leprae	1769
VAKVNIKPLEDKILV	67656	10 kDa chaperonin	Mycobacterium leprae	1769
VDPDREMLAAERPRG	68035	18 kDa antigen	Mycobacterium leprae	1769
VDVSEGDIVIYSKYG	68087	10 kDa chaperonin	Mycobacterium leprae	1769
WDEDGAKRIPVDVSE	72291	10 kDa chaperonin	Mycobacterium leprae	1769
EDTLNKVD	11451	DnaK	Mycobacterium tuberculosis	1773
ETTTASGLVIPDTAK	14574	10 kDa chaperonin	Mycobacterium tuberculosis	1773
FGLQLELTEGMRFDK	16006	60 kDa chaperonin 2 (Protein Cpn60-2) (GroEL protein 2) (65 kDa antigen) (Heat shock protein 65) (Cell wall protein A) (Antigen A)	Mycobacterium tuberculosis	1773
GASDLRSS	18764	DnaK	Mycobacterium tuberculosis	1773
LDVAEGDTVIYSKYG	35316	10 kDa chaperonin	Mycobacterium tuberculosis	1773
LKTQIDQVESTAG	19028	ESAT-6-like protein esxB	Mycobacterium tuberculosis	1773
LPDWLAANRGLAPGG	38439	MPT51/MPB51 antigen precursor	Mycobacterium tuberculosis	1773
MAKVNIKPLEDKILV	41071	10 kDa chaperonin	Mycobacterium tuberculosis	1773
PRRRAGRC	49246	DnaK	Mycobacterium tuberculosis	1773
WDEDGEKRIPLDVAE	72294	10 kDa chaperonin	Mycobacterium tuberculosis	1773
ACGGGTNSSSSGAGG	103010	Periplasmic phosphate-binding lipoprotein PSTS2 (PBP-2) (PSTS2)	Mycobacterium tuberculosis	1773
AEGDTVIYSKYGGTE	103013	10 KDA CHAPERONIN GROES (PROTEIN CPN10) (PROTEIN GROES) (BCG-A HEAT SHOCK PROTEIN) (10 KDA ANTIGEN)	Mycobacterium tuberculosis	1773
AGTVNIGASDAYLSE	103029	Periplasmic phosphate-binding lipoprotein PSTS1 (PBP-1) (PSTS1)	Mycobacterium tuberculosis	1773
AIANAYWSPQARRRF	103031	POSSIBLE GLYCOSYL TRANSFERASE	Mycobacterium tuberculosis	1773
AQAQHLTMANIVTSA	103055	Periplasmic phosphate-binding lipoprotein PSTS3 (PBP-3) (PSTS3) (PHOS1)	Mycobacterium tuberculosis	1773
ASFLDQVHFQPLPPA	103061	Periplasmic phosphate-binding lipoprotein PSTS1 (PBP-1) (PSTS1)	Mycobacterium tuberculosis	1773
DGYPIINYEYAIVNN	3505	Phosphate-binding protein PstS 1 precursor	Mycobacterium tuberculosis	1773
DPRYNQLLGPLPFRH	103112	POSSIBLE GLYCOSYL TRANSFERASE	Mycobacterium tuberculosis	1773
DVGSLNGTYVNREPV	103121	CONSERVED HYPOTHETICAL PROTEIN CFP17	Mycobacterium tuberculosis	1773
EAEHQAIVRDVLAAG	103128	Putative ESAT-6 like protein ESXN (ESAT-6 like protein 5)	Mycobacterium tuberculosis	1773
EDEMKEGRYEVRAEL	54516	14 kDa antigen	Mycobacterium tuberculosis	1773
EGWGKSPGFGTTVDF	32964	Phosphate-binding protein PstS 1 precursor	Mycobacterium tuberculosis	1773
FPSFAGLRPTFDTRL	35787	14 kDa antigen	Mycobacterium tuberculosis	1773
GPGQEGLDQYGSIPL	103230	Periplasmic phosphate-binding lipoprotein PSTS2 (PBP-2) (PSTS2)	Mycobacterium tuberculosis	1773
IADIEAYPQWISEYK	103266	Cyclase	Mycobacterium tuberculosis	1773
ILKDESYKVTGTAPI	103274	IRON-REGULATED CONSERVED HYPOTHETICAL PROTEIN TB15.3	Mycobacterium tuberculosis	1773
IRLAKCGPWHRGGWD	103284	POSSIBLE HEMOLYSIN	Mycobacterium tuberculosis	1773
ITSAGRHPDSDIFLD	103291	CONSERVED HYPOTHETICAL PROTEIN CFP17	Mycobacterium tuberculosis	1773
LGDVGEAFVDSLTSQ	103348	Cutinase precursor CFP21	Mycobacterium tuberculosis	1773
LILTSYTSDEAMLDA	103359	Two component transcriptional regulatory protein DevR	Mycobacterium tuberculosis	1773
LPADTAAQLTSAGRE	103371	Mtb48	Mycobacterium tuberculosis	1773
LTTYILLPSQDLPLL	103393	PPE family protein	Mycobacterium tuberculosis	1773
MNIALAISAQQVNYN	103415	Periplasmic phosphate-binding lipoprotein PSTS1 (PBP-1) (PSTS1)	Mycobacterium tuberculosis	1773
MWELYLAYSEAGFRS	103431	Cyclopropane-fatty-acyl-phospholipid synthase	Mycobacterium tuberculosis	1773
NTPAIAVNEAEYGEM	103452	PPE family protein	Mycobacterium tuberculosis	1773
PLDTPPAPAPPPFRL	103482	PPE family protein	Mycobacterium tuberculosis	1773
PVAGQVWEATATVNA	102824	Immunogenic protein MPT63 (antigen MPT63/MPB63) (16 kDa immunoprotective extracellular protein)	Mycobacterium tuberculosis	1773
PVIAENRAELMILIA	103503	PPE family protein	Mycobacterium tuberculosis	1773
QNAGGTHPTTTYKAF	37059	Immunogenic protein MPT64 precursor	Mycobacterium tuberculosis	1773
QSVCPILAEPGGSFN	103534	CONSERVED HYPOTHETICAL PROTEIN	Mycobacterium tuberculosis	1773
RGLGEAQLGNSSGNF	103547	Periplasmic phosphate-binding lipoprotein PSTS1 (PBP-1) (PSTS1)	Mycobacterium tuberculosis	1773
SEFDVILEAAGDKKI	103589	PROBABLE 50S RIBOSOMAL PROTEIN L7/L12 RPLL (SA1)	Mycobacterium tuberculosis	1773
SPHPLLTHAVEQTGR	103612	Mycocerosic acid synthase	Mycobacterium tuberculosis	1773
TAALRAAEDDCPPPG	103629	Mycocerosic acid synthase	Mycobacterium tuberculosis	1773
TCELFSRVEDVLGLP	103636	Malate synthase G	Mycobacterium tuberculosis	1773
TDVIPETDGAEKGPT	103641	Malate synthase G	Mycobacterium tuberculosis	1773
TGGGGGSGFSNSGSG	103645	PPE family protein	Mycobacterium tuberculosis	1773
TIEQLLTIPLAKELA	103651	Malate synthase G	Mycobacterium tuberculosis	1773
TPPAPAPPPFRLPLL	103664	PPE family protein	Mycobacterium tuberculosis	1773
TSEQIVERFGFSEIM	103669	RNA polymerase beta-subunit	Mycobacterium tuberculosis	1773
TWQTKSGGTRTGNVT	103680	PROBABLE SERINE PROTEASE PEPA (SERINE PROTEINASE) (MTB32A)	Mycobacterium tuberculosis	1773
VCAVDMPYLTVELIE	103687	PROBABLE MOLYBDOPTERIN-GUANINE DINUCLEOTIDE BIOSYNTHESIS PROTEIN A MOBA	Mycobacterium tuberculosis	1773
WISEYKEVEILEADD	103731	Cyclase	Mycobacterium tuberculosis	1773
WRSLDVEMTAVQRSF	103737	PPE family protein	Mycobacterium tuberculosis	1773
YEEQMQDAFETGVMF	103745	PROBABLE ISOCITRATE DEHYDROGENASE [NADP] ICD2 (OXALOSUCCINATE DECARBOXYLASE) (IDH) (NADP+-SPECIFIC ICDH) (IDP)	Mycobacterium tuberculosis	1773
YTFKEDEYPSTAYLQ	103756	Acyl-CoA synthetase	Mycobacterium tuberculosis	1773
PVEYLQVPS	17833	Diacylglycerol acyltransferase/mycolyltransferase Ag85A, partial	Mycobacterium tuberculosis	1773
AGGYKAADMWGPSSD	1544	Secreted antigen 85-B fbpB (85B) (antigen 85 complex B) (Mycolyl transferase 85B) (Fibronectin-binding protein B) (Extracellular alpha-antigen)	Mycobacterium tuberculosis H37Rv	1773
AQAAVVRFQEAANKQ	189	10 kDa culture filtrate antigen esxb (lhp) (cfp10)	Mycobacterium tuberculosis H37Rv	1773
RPSFSFFAVGPDGMP	19562	PPE family protein	Mycobacterium tuberculosis H37Rv	1773
ISGDLKTQIDQVEST	21423	ESAT-6-like protein esxB	Mycobacterium tuberculosis H37Rv	1773
LSIVMPVGGQSSFYS	39449	Secreted antigen 85-B fbpB (85B) (antigen 85 complex B) (Mycolyl transferase 85B) (Fibronectin-binding protein B) (Extracellular alpha-antigen)	Mycobacterium tuberculosis H37Rv	1773
RPGLDELSFTLT	55157	PPE family protein	Mycobacterium tuberculosis H37Rv	1773
VMPVGGQSSFYSDWY	70010	Secreted antigen 85-B fbpB (85B) (antigen 85 complex B) (Mycolyl transferase 85B) (Fibronectin-binding protein B) (Extracellular alpha-antigen)	Mycobacterium tuberculosis H37Rv	1773
DSIYYVDANASIQEM	19334	Hypothetical protein Rv2626c	Mycobacterium tuberculosis H37Rv	1773
WGPSSDPAWERNDPT	103729	Secreted antigen 85-B fbpB (85B) (antigen 85 complex B) (Mycolyl transferase 85B) (Fibronectin-binding protein B) (Extracellular alpha-antigen)	Mycobacterium tuberculosis H37Rv	1773
AVVRFQEAANKQK	189	10 kDa culture filtrate antigen esxb (lhp) (cfp10)	Mycobacterium tuberculosis H37Rv	1773
RALKRRNARTKAR	120904	Transcriptional regulatory protein WHIB-like WHIB1	Mycobacterium tuberculosis H37Rv	1773
QSGLGDNGYIPIPDE	21957	Ag88	Mycobacterium tuberculosis str. Erdman = ATCC 35801	1773
PFNQWPDY	47533	Adhesin P1 precursor (Cytadhesin P1) (Attachment protein)	Mycoplasma pneumoniae	2104
LDQVLDYV	35269	Adhesin P1 precursor (Cytadhesin P1) (Attachment protein)	Mycoplasma pneumoniae FH	2104
AKLTDASNSHNS	80318	Serotype 15 outer membrane protein	Neisseria meningitidis	487
GAYKRHHQVQEG	82573	Serotype 15 outer membrane protein	Neisseria meningitidis	487
INPWDSKSDYLG	83781	Serotype 15 outer membrane protein	Neisseria meningitidis	487
LGNGLKAIWQVE	85207	Serotype 15 outer membrane protein	Neisseria meningitidis	487
SVRYDSPEFAGL	89258	Serotype 15 outer membrane protein	Neisseria meningitidis	487
DADIGNEYDQVV	80885	Serotype 15 outer membrane protein	Neisseria meningitidis serogroup B H44/76	487
EYDQVVVGAEYD	81910	Serotype 15 outer membrane protein	Neisseria meningitidis serogroup B H44/76	487
FKGLVDDADIGN	82146	Serotype 15 outer membrane protein	Neisseria meningitidis serogroup B H44/76	487
GENKFVATAASV	82608	Serotype 15 outer membrane protein	Neisseria meningitidis serogroup B H44/76	487
LKDTGDINPWDS	85372	Serotype 15 outer membrane protein	Neisseria meningitidis serogroup B H44/76	487
PEARLISVRYDS	87229	Serotype 15 outer membrane protein	Neisseria meningitidis serogroup B H44/76	487
QIHRLVSGYDND	87580	Serotype 15 outer membrane protein	Neisseria meningitidis serogroup B H44/76	487
QTEVAATLAYRF	87725	Serotype 15 outer membrane protein	Neisseria meningitidis serogroup B H44/76	487
SGYDNDALYASV	88617	Serotype 15 outer membrane protein	Neisseria meningitidis serogroup B H44/76	487
TIKAGVETSRSV	89474	Serotype 15 outer membrane protein	Neisseria meningitidis serogroup B H44/76	487
AQVATVSS	4089	60 kDa chaperonin	Orientia tsutsugamushi	784
ATVSSNGD	5205	60 kDa chaperonin	Orientia tsutsugamushi	784
EDNNTGNR	11406	60 kDa chaperonin	Orientia tsutsugamushi	784
EEDNNTGN	11557	60 kDa chaperonin	Orientia tsutsugamushi	784
EIAQVATV	12394	60 kDa chaperonin	Orientia tsutsugamushi	784
EKMITEFE	12817	60 kDa chaperonin	Orientia tsutsugamushi	784
FNFEVEVV	17146	60 kDa chaperonin	Orientia tsutsugamushi	784
IAQVATVS	25404	60 kDa chaperonin	Orientia tsutsugamushi	784
KDTTSDYE	30265	60 kDa chaperonin	Orientia tsutsugamushi	784
MITEFENP	41780	60 kDa chaperonin	Orientia tsutsugamushi	784
NFNFEVEV	43890	60 kDa chaperonin	Orientia tsutsugamushi	784
QVATVSSN	52679	60 kDa chaperonin	Orientia tsutsugamushi	784
TGNRSGGG	63907	60 kDa chaperonin	Orientia tsutsugamushi	784
VATVSSNG	67781	60 kDa chaperonin	Orientia tsutsugamushi	784
DIDLGESRVVIQDYD	2045	Structural protein	Paslahepevirus balayani	1678143
YPYNYNTTASDQLLV	20626	Structural protein	Paslahepevirus balayani	1678143
PHSALALLEDTMDYP	34904	ORF2	Paslahepevirus balayani	1678143
QDRPTPSPAPSRPFS	9541	Structural protein	Paslahepevirus balayani	1678143
NAQQDKGIAIPHDID	43287	Structural protein	Paslahepevirus balayani	1678143
TVKLYTSVENAQQDK	19396	Structural protein	Paslahepevirus balayani	1678143
ASVASGASGGSGNSK	4815	Merozoite surface protein 1	Plasmodium falciparum	5833
DDEDLDEFKPIVQYD	7763	Liver stage antigen	Plasmodium falciparum	5833
LDEFKPIVQYDNFQD	7763	Liver stage antigen	Plasmodium falciparum	5833
DDIVGYIMHGISTIN	7803	RESA	Plasmodium falciparum	5833
DDLDEGIEKSSEELS	7818	Liver stage antigen	Plasmodium falciparum	5833
DIGDIVRGKDLY	8646	PfEMP1 variant 1 of strain MC	Plasmodium falciparum	5833
DPNANPNVDPNANP	9692	Circumsporozoite protein precursor	Plasmodium falciparum	5833
DVENVDGLSLWEMYK	10581	Antigen CARP	Plasmodium falciparum	5833
EENVEENVEENVEENV	11815	Ring-infested erythrocyte surface antigen	Plasmodium falciparum	5833
EENVEHDAEENVEENV	11820	Ring-infested erythrocyte surface antigen	Plasmodium falciparum	5833
GGMPGGMPGGMPGGM	19928	Heat shock 70 kDa protein	Plasmodium falciparum	5833
PGGMPGGMPGGMNFP	19928	Heat shock 70 kDa protein	Plasmodium falciparum	5833
GKDSADKMPLETQLA	20538	Protein antigen	Plasmodium falciparum	5833
HTLETVNISDVNDFQ	24930	Liver stage antigen	Plasmodium falciparum	5833
ILGWEFGGGAP	27084	Merozoite surface protein 6	Plasmodium falciparum	5833
GYIMHGISTINTEMK	29294	Ring-infected erythrocyte surface antigen precursor	Plasmodium falciparum	5833
IVGYIMHGISTINTE	29294	Ring-infected erythrocyte surface antigen precursor	Plasmodium falciparum	5833
KDNTDEGDEGDDS	30222	Protein antigen	Plasmodium falciparum	5833
KEEKEEKEEKEEKEK	30349	Uncharacterized protein MAL13P1.304	Plasmodium falciparum	5833
LAGKDEYEAKQKEAE	32596	Heat shock 70 kDa protein	Plasmodium falciparum	5833
KNTLTPLEELYPT	32619	Rhoptry-associated protein 1	Plasmodium falciparum	5833
KPKHKKLKQPGDGNPD	12809	Circumsporozoite protein precursor	Plasmodium falciparum	5833
LNDITKEYEKLLNEI	38186	Merozoite surface protein 1	Plasmodium falciparum	5833
LPRSNTSSGAIPPAD	38693	Major surface antigen	Plasmodium falciparum	5833
NAKNVNDMYRDGEMS	43198	Antigen CARP	Plasmodium falciparum	5833
NANPNANPNANP	6318	Circumsporozoite protein precursor	Plasmodium falciparum	5833
KVQLKKGETVENTNS	44634	Antigen CARP	Plasmodium falciparum	5833
NVSINNNNNNNNSNT	46479	Antigen CARP	Plasmodium falciparum	5833
SGDEDVDSDEL	57998	78 kDa glucose-regulated protein homolog precursor	Plasmodium falciparum	5833
SGGSVTSGGSVTSGG	58059	Merozoite surface protein 1	Plasmodium falciparum	5833
SIYKMNNEIVNSTID	58759	Antigen CARP	Plasmodium falciparum	5833
SNTFINNA	29760	Merozoite surface protein 2	Plasmodium falciparum	5833
SNTSSGAPPADASDS	59932	Merozoite surface protein 1	Plasmodium falciparum	5833
SVASVASVASGGSGN	62054	Merozoite surface protein 1	Plasmodium falciparum	5833
TNDEEDTNDEEDTND	65298	Uncharacterized protein MAL13P1.304	Plasmodium falciparum	5833
TTQETVTTQETV	66787	Interspersed repeat antigen, putative	Plasmodium falciparum	5833
TVAEEHV	49802	Ring-infested erythrocyte surface antigen	Plasmodium falciparum	5833
TVAEEHVEEPTVAEE	66933	Ring-infested erythrocyte surface antigen	Plasmodium falciparum	5833
TVNRNLIISTAVTNM	67098	Protein antigen	Plasmodium falciparum	5833
VASVASGGSGNSRRT	67762	Merozoite surface protein 1	Plasmodium falciparum	5833
VPPTQSKKKNKNET	70437	101 kDa malaria antigen	Plasmodium falciparum	5833
SYQELVKKLEALEDA	71353	Merozoite surface protein 1 precursor	Plasmodium falciparum	5833
YDELLKRKENELF	73540	PfEMP1 variant 1 of strain MC	Plasmodium falciparum	5833
DDNDDDNDDNNDDNN	75197	AARP1 protein	Plasmodium falciparum	5833
YNNDDDNDDDNDDNN	75197	AARP1 protein	Plasmodium falciparum	5833
DKNEKGQHEIVEVEE	8942	Glutamate-rich protein	Plasmodium falciparum FCB-2	5833
KGQHEIVEVEEILPE	8942	Glutamate-rich protein	Plasmodium falciparum FCB-2	5833
GGSGNSRRTNPSDNS	20014	Merozoite surface protein 1 precursor	Plasmodium falciparum isolate WELLCOME	5833
NVDPNANPNANPNANP	9693	Circumsporozoite protein precursor	Plasmodium falciparum NF54	5843
PPADASDSDAKSYAD	48741	Merozoite surface protein 1 precursor	Plasmodium falciparum Palo Alto/Uganda	5833
TSGTSGTSGTSGTSG	66241	Merozoite surface protein 1 precursor	Plasmodium falciparum Palo Alto/Uganda	5833
GAANPSDDSSDSDAK	18517	Merozoite surface protein 1 precursor	Plasmodium falciparum RO-33	5833
ANGAGNQPGANGAGG	3289	Circumsporozoite protein	Plasmodium vivax	5855
ANGAGNQPGANGAGN	3290	Circumsporozoite protein	Plasmodium vivax	5855
GNGAGGQAAGNGAGG	21427	Circumsporozoite protein	Plasmodium vivax	5855
LIYDAAVEGDLLFKL	36769	Duffy binding protein	Plasmodium vivax	5855
AAEFATEVKKAT	142381	Merozoite surface protein 3 alpha (MSP3a)	Plasmodium vivax	5855
AKTAATNAEKKKTK	142385	Merozoite surface protein 3 alpha (MSP3a)	Plasmodium vivax	5855
DQVTKKEKKTIKKA	142408	Merozoite surface protein 3 alpha (MSP3a)	Plasmodium vivax	5855
GDEFDTYDDIKKVT	142424	Merozoite surface protein 3 alpha	Plasmodium vivax	5855
KKAEEAKKIVDKI	142431	Merozoite surface protein 3	Plasmodium vivax	5855
KNDSLPHEEPNNLE	142433	Merozoite surface protein 3 alpha	Plasmodium vivax	5855
GNRERRNTSDTVDDT	142451	Merozoite surface protein 3 alpha (MSP3a)	Plasmodium vivax	5855
SATAAETAKNNAVS	142472	Merozoite surface protein-3alpha	Plasmodium vivax	5855
AFLPVGAFNSDNFKS	156236	Apical membrane antigen 1	Plasmodium vivax Sal-1	5855
LVKGKLKPVA	40417	53kDa major outer membrane protein	Porphyromonas gingivalis	837
GFYVLENDYS	67701	Fimbrillin	Porphyromonas gingivalis	837
NPITESAHLN	63931	Fimbrillin	Porphyromonas gingivalis	837
TTELTAENQE	20693	Fimbrillin	Porphyromonas gingivalis	837
YTPANYANVP	17151	Fimbrillin	Porphyromonas gingivalis	837
EIKVQMSAAY	81550	Major fimbrial subunit protein type-1	Porphyromonas gingivalis 381	837
NYTYDSNYTP	87178	Major fimbrial subunit protein type-1	Porphyromonas gingivalis 381	837
YPVLVNFNSN	90912	Major fimbrial subunit protein type-1	Porphyromonas gingivalis 381	837
DQANPDYHYV	97950	Cell surface protein precursor	Porphyromonas gingivalis OMZ 409	837
LKPKKGIKVN	98217	Cell surface protein precursor	Porphyromonas gingivalis OMZ 409	837
MKAHKYVKGK	98248	Cell surface protein precursor	Porphyromonas gingivalis OMZ 409	837
PNPATAAGKI	98340	Cell surface protein precursor	Porphyromonas gingivalis OMZ 409	837
SMKSVTDPKV	98469	Cell surface protein precursor	Porphyromonas gingivalis OMZ 409	837
THNAILKPKK	98520	Cell surface protein precursor	Porphyromonas gingivalis OMZ 409	837
NVLDVNAIDIEEPS	39252	N protein	Puumala virus Kazan	1980486
RQKLKDAERAVEVD	4221	N protein	Puumala virus Kazan	1980486
RYGNVLDVNAIDIE	39252	N protein	Puumala virus Kazan	1980486
SSLRYGNVLDVNAI	30599	N protein	Puumala virus Kazan	1980486
ADIDKLIDYAASGD	677	Nucleoprotein	Puumala virus sotkamo/v-2969/81	1980486
AVEVDPDDVNKNTL	5312	Nucleoprotein	Puumala virus sotkamo/v-2969/81	1980486
DVNAIDIEEPSGQT	10677	Nucleoprotein	Puumala virus sotkamo/v-2969/81	1980486
IDQKVKEISNQEPL	25653	Nucleoprotein	Puumala virus sotkamo/v-2969/81	1980486
KMDTKPTDPTGIEP	32296	Nucleoprotein	Puumala virus sotkamo/v-2969/81	1980486
LTDIQEDITRHEQQ	39849	Nucleoprotein	Puumala virus sotkamo/v-2969/81	1980486
NHVADIDKLIDYAA	44172	Nucleoprotein	Puumala virus sotkamo/v-2969/81	1980486
SALEWIDLDSSL	56856	Envelope glycoprotein precursor	Puumala virus sotkamo/v-2969/81	1980486
SRKKMDTKPTDPTG	60714	Nucleoprotein	Puumala virus sotkamo/v-2969/81	1980486
TKPTDPTGIEPDDH	64645	Nucleoprotein	Puumala virus sotkamo/v-2969/81	1980486
VNAKNLNEL	70048	Envelope glycoprotein precursor	Puumala virus sotkamo/v-2969/81	1980486
YKRRMADAVSRKKM	74503	Nucleoprotein	Puumala virus sotkamo/v-2969/81	1980486
KKSAAEASKKPRQKR	31692	Nucleocapsid protein	SARS coronavirus BJ01	10002316
PKGFYAEGSRGGSQA	48067	Nucleocapsid protein	SARS coronavirus BJ01	10002316
PEQTQGNFGDQDLIR	53933	Nucleocapsid protein	SARS coronavirus BJ01	10002316
AGCLIGAEHVDTSYE	1460	E2 glycoprotein precursor	SARS coronavirus Tor2	10002316
CLIGAEHVDTSYECD	1460	E2 glycoprotein precursor	SARS coronavirus Tor2	10002316
AIPTNFSISITTEVM	2053	E2 glycoprotein precursor	SARS coronavirus Tor2	10002316
PTNFSISITTEVMPV	2053	E2 glycoprotein precursor	SARS coronavirus Tor2	10002316
AISSVLNDILSRLDK	2092	E2 glycoprotein precursor	SARS coronavirus Tor2	10002316
SNNTIAIPTNFSISI	5927	E2 glycoprotein precursor	SARS coronavirus Tor2	10002316
CGPKLSTDLIKNQCV	6332	Spike glycoprotein precursor	SARS coronavirus Tor2	10002316
CTDVSTAIHADQLTP	7128	E2 glycoprotein precursor	SARS coronavirus Tor2	10002316
CTPPALNCYWPLNDY	7193	Spike glycoprotein precursor	SARS coronavirus Tor2	10002316
PPALNCYWPLNDYGF	7193	Spike glycoprotein precursor	SARS coronavirus Tor2	10002316
DLGDISGINASVVNI	9094	E2 glycoprotein precursor	SARS coronavirus Tor2	10002316
FIEDLLFNKVTLADA	16183	E2 glycoprotein precursor	SARS coronavirus Tor2	10002316
NKDGFLYVYKGYQPI	16417	Spike glycoprotein precursor	SARS coronavirus Tor2	10002316
FRSDTLYLTQDLFLP	17644	Spike glycoprotein precursor	SARS coronavirus Tor2	10002316
SDTLYLTQDLFLPFY	17644	Spike glycoprotein precursor	SARS coronavirus Tor2	10002316
DSVRDPKTSEILDIS	17929	Spike glycoprotein precursor	SARS coronavirus Tor2	10002316
VFGSTMNNKSQSVII	23296	Spike glycoprotein precursor	SARS coronavirus Tor2	10002316
GYQPYRVVVLSFELL	23437	Spike glycoprotein precursor	SARS coronavirus Tor2	10002316
HEGKAYFPREGV	1860	E2 glycoprotein precursor	SARS coronavirus Tor2	10002316
HGKEELRFPRGQGVPI	23917	Nucleocapsid protein	SARS coronavirus Tor2	10002316
HTSSMRGVYYPDEIF	7217	Spike glycoprotein precursor	SARS coronavirus Tor2	10002316
SSMRGVYYPDEIFRS	24978	Spike glycoprotein precursor	SARS coronavirus Tor2	10002316
DTSYECDIPIGAGIC	25031	E2 glycoprotein precursor	SARS coronavirus Tor2	10002316
IAGLIAIVMVTILLC	25292	Spike glycoprotein precursor	SARS coronavirus Tor2	10002316
IAPGQTGVIADYNYK	25377	E2 glycoprotein precursor	SARS coronavirus Tor2	10002316
NNSTNVVIRACNFEL	26610	Spike glycoprotein precursor	SARS coronavirus Tor2	10002316
ILSRLDKVEAEVQID	27357	E2 glycoprotein precursor	SARS coronavirus Tor2	10002316
SRLDKVEAEVQIDRL	27357	E2 glycoprotein precursor	SARS coronavirus Tor2	10002316
KLFIRQEEVQQELYSP	31847	Hypothetical protein sars7a	SARS coronavirus Tor2	10002316
NDLCFSNVYADSFVV	32037	Spike glycoprotein precursor	SARS coronavirus Tor2	10002316
KPTTFMLKYDENGTI	32912	Spike glycoprotein precursor	SARS coronavirus Tor2	10002316
TTFMLKYDENGTITD	32912	Spike glycoprotein precursor	SARS coronavirus Tor2	10002316
IVAYTMSLGADSSIA	33358	E2 glycoprotein precursor	SARS coronavirus Tor2	10002316
SVDCNMYICGDSTEC	33874	E2 glycoprotein precursor	SARS coronavirus Tor2	10002316
LKPIFKLPLGINITN	36990	Spike glycoprotein precursor	SARS coronavirus Tor2	10002316
LMSFPQAAPHGVVFL	38117	Spike glycoprotein precursor	SARS coronavirus Tor2	10002316
SFPQAAPHGVVFLHV	38118	E2 glycoprotein precursor	SARS coronavirus Tor2	10002316
LQNSMSGASADSTQA	38925	Nucleoprotein	SARS coronavirus Tor2	10002316
KYDENGTITDAVDCS	41984	Spike glycoprotein precursor	SARS coronavirus Tor2	10002316
MLKYDENGTITDAVD	41983	Spike glycoprotein precursor	SARS coronavirus Tor2	10002316
NASSEVAVLYQDVNC	43313	E2 glycoprotein precursor	SARS coronavirus Tor2	10002316
SSEVAVLYQDVNCTD	43313	E2 glycoprotein precursor	SARS coronavirus Tor2	10002316
PKTSEILDISPCAFG	48155	E2 glycoprotein precursor	SARS coronavirus Tor2	10002316
TSEILDISPCAFGGV	48155	E2 glycoprotein precursor	SARS coronavirus Tor2	10002316
PVSMAKTSVDCNMYI	49968	E2 glycoprotein precursor	SARS coronavirus Tor2	10002316
PWYVWLGFIAGLIAI	50058	E2 glycoprotein precursor	SARS coronavirus Tor2	10002316
YVWLGFIAGLIAIVM	50058	E2 glycoprotein precursor	SARS coronavirus Tor2	10002316
RPFERDISNVPFSPD	55149	Spike glycoprotein precursor	SARS coronavirus Tor2	10002316
SLGADSSIAYSNNTI	59120	E2 glycoprotein precursor	SARS coronavirus Tor2	10002316
TSGSDLDRCTTFDDV	65110	Spike glycoprotein precursor	SARS coronavirus Tor2	10002316
DLFLPFYSNVTGFHT	65832	Spike glycoprotein precursor	SARS coronavirus Tor2	10002316
PPLLTDDMIAAYTAA	69699	E2 glycoprotein precursor	SARS coronavirus Tor2	10002316
VSVITPGTNASSEVA	71189	E2 glycoprotein precursor	SARS coronavirus Tor2	10002316
VTYVPSQERNFTTAP	71589	E2 glycoprotein precursor	SARS coronavirus Tor2	10002316
YVPSQERNFTTAPAI	71589	E2 glycoprotein precursor	SARS coronavirus Tor2	10002316
PDEIFRSDTLYLTQD	72205	Spike glycoprotein precursor	SARS coronavirus Tor2	10002316
YVYKGYQPIDVVRDL	76446	Spike glycoprotein precursor	SARS coronavirus Tor2	10002316
KLRPFERDISNV	39110	Spike glycoprotein precursor	SARS coronavirus Tor2	10002316
AMDPIYDEPTTTTSV	3076	Hypothetical protein sars3a	SARS-CoV1	10002316
DPIYDEPTTTTSVPL	3076	Hypothetical protein sars3a	SARS-CoV1	10002316
EVAKNLNESLIDLQE	12426	Spike glycoprotein precursor	SARS-CoV1	10002316
FTDSVRDPKTSEILD	8324	Spike glycoprotein precursor	SARS-CoV1	10002316
GSFCTQLN	6011	Spike glycoprotein precursor	SARS-CoV1	10002316
IADYNYKLPDDFMGC	22995	Spike glycoprotein precursor	SARS-CoV1	10002316
ITVEELKQLLEQWNL	29129	Membrane protein	SARS-CoV1	10002316
KKTDEAQPLPQRQKK	30186	Nucleoprotein	SARS-CoV1	10002316
KVTAFQHQNSKKTTK	34210	Hypothetical protein sars3b	SARS-CoV1	10002316
GACSCGSCCKFDEDD	30895	Spike glycoprotein precursor	SARS-CoV1	10002316
LMESELVIGAVIIRG	38014	Membrane protein	SARS-CoV1	10002316
PLKPTKRSFIEDLLF	48382	Spike glycoprotein precursor	SARS-CoV1	10002316
RDVSDFTDSVRDPKT	17524	Spike glycoprotein precursor	SARS-CoV1	10002316
SDFTDSVRDPKTSEI	53435	Spike glycoprotein precursor	SARS-CoV1	10002316
QPFQQFGRDVSDFTD	49507	Spike glycoprotein precursor	SARS-CoV1	10002316
RFQPFQQFGRDVSDF	49506	Spike glycoprotein precursor	SARS-CoV1	10002316
NCDVVIGIINNTVYD	43363	Spike glycoprotein precursor	SARS-CoV1	10002316
SSEVAVLYQDVNCTDV	60978	Spike glycoprotein precursor	SARS-CoV1	10002316
TKKNYSELDDEEPME	64600	Non-structural protein 6	SARS-CoV1	10002316
YSELDDEEPMELDYP	64600	Non-structural protein 6	SARS-CoV1	10002316
VRGGDGKMKELSPRW	5134	Nucleoprotein	SARS-CoV1	10002316
TSNFRVVPSGDVVRF	29666	Spike glycoprotein precursor	SARS-CoV1	10002316
VITPGTNASSEVAVLY	62176	Spike glycoprotein precursor	SARS-CoV1	10002316
VITPGTNASSEVAVL	62176	Spike glycoprotein precursor	SARS-CoV1	10002316
VYYPDEIFRSDTLYL	66439	Spike glycoprotein precursor	SARS-CoV1	10002316
PIDVVRDLPSGFNTL	74459	Spike glycoprotein precursor	SARS-CoV1	10002316
YKGYQPIDVVRDLPS	74459	Spike glycoprotein precursor	SARS-CoV1	10002316
GFTTNEERYNVFAE	19636	Surface protein 9B	Schistosoma mansoni	6183
LADLVLIAVIDHVTD	79279	Antigen Mr28K,protective	Schistosoma mansoni	6183
GFTTNEPRYNVFAE	19637	Surface protein 9B	Schistosoma mansoni Puerto Rico	6183
KPQEEKEKITKEILN	32844	Glutathione S-transferase class-mu 28 kDa isozyme	Schistosoma mansoni Puerto Rico	6183
HTSPDVDLGDISGIN	32508	Spike glycoprotein	Severe acute respiratory syndrome coronavirus 2	2697049
KTFPPTEPKKDKKKK	33669	Nucleoprotein	Severe acute respiratory syndrome coronavirus 2	2697049
LNTLVKQLSSNFGAI	38353	Spike glycoprotein	Severe acute respiratory syndrome coronavirus 2	2697049
QLPQGTTLPKGFYAE	51483	Nucleoprotein	Severe acute respiratory syndrome coronavirus 2	2697049
SRGGSQASSRSSSRSR	60669	Nucleocapsid phosphoprotein [Severe acute respiratory syndrome coronavirus 2]	Severe acute respiratory syndrome coronavirus 2	2697049
DSDSESDSDSDSDSD	10098	Clumping factor B precursor (Fibrinogen-binding protein B) (Fibrinogen receptor B)	Staphylococcus aureus subsp. aureus COL	1280
DSESDSDSDSDSDSD	10098	Clumping factor B precursor (Fibrinogen-binding protein B) (Fibrinogen receptor B)	Staphylococcus aureus subsp. aureus COL	1280
DNSGDQRQVDLTPKK	52411	Fibronectin-binding protein A	Staphylococcus aureus subsp. aureus COL	1280
QSQDNSGDQRQVDLT	52411	Fibronectin-binding protein A	Staphylococcus aureus subsp. aureus COL	1280
SGTQVYQDPAIVQPK	65902	Bifunctional autolysin precursor	Staphylococcus aureus subsp. aureus COL	1280
TQNISGTQVYQDPAI	65902	Bifunctional autolysin precursor	Staphylococcus aureus subsp. aureus COL	1280
VDGVHAPDKEVKVHA	67969	Zinc metalloproteinase aureolysin	Staphylococcus aureus subsp. aureus COL	1280
WGVTTSLSY	72528	ABC transporter ATP-binding protein	Staphylococcus aureus subsp. aureus MRSA252	1280
YVGNYDFWY	76285	ABC transporter ATP-binding protein	Staphylococcus aureus subsp. aureus MRSA252	1280
YEVEKPLEPAPVAPS	90720	PAc protein	Streptococcus oralis	1303
VKDKLAKEQKSKQNI	135711	M protein	Streptococcus pyogenes	1314
KGLRRDLDASREAKKQ	31005	M protein, serotype 5 precursor	Streptococcus pyogenes serotype M5	1314
RRDLDASREAKK	28448	M protein, serotype 5 precursor	Streptococcus pyogenes str. Manfredo	1314
MPPYPTGGPPPV	42308	Protective recombinant antigen	Taenia crassiceps	6207
PPPYAPNPGPPPPYT	77968	Protective recombinant antigen	Taenia crassiceps	6207
GYYYPSDPNTFYAPP	23511	Protective recombinant antigen	Taenia crassiceps Strain ORF	6207
YYPSDPNTFYAPPYS	23511	Protective recombinant antigen	Taenia crassiceps Strain ORF	6207
PYAPNPGPPPPYTGA	48952	Protective recombinant antigen	Taenia crassiceps Strain ORF	6207
RFVKTPSKKKTKSR	53800	Monoclonal antibody HP6	Taenia saginata	6206
FITGREMLASIDTLK	3654	Nucleoside-triphosphatase 2 precursor	Toxoplasma gondii	5811
KPLDERA	32782	Dense granule protein 2 precursor	Toxoplasma gondii	5811
PGSVNEFDF	117913	Dense granule antigen protein 6	Toxoplasma gondii	5811
SYDGTPEKPQ	167820	Surface antigen P22	Toxoplasma gondii	5811
DERQQEPEEPVSQRAS	167879	Dense granule protein 2 precursor	Toxoplasma gondii	5811
TLTIKKEAFPAESKS	167881	Major surface antigen	Toxoplasma gondii	5811
GVVNQGPVDVPFSGKP	167922	Dense granule protein 2 precursor	Toxoplasma gondii	5811
LDDGYRPPPFNPRPSP	167956	Dense granule protein 4 precursor	Toxoplasma gondii	5811
PAEAGKTELDDGYRPP	167983	Dense granule protein 4 precursor	Toxoplasma gondii	5811
SVVNNVARCSYGADS	168011	Major surface antigen	Toxoplasma gondii	5811
PGAVLLDAIDAESDK	B6KEU8	Dense Granule Protein Gra3	Toxoplasma gondii
GAVLLDAIDAESDKV	B6KEU8	Dense Granule Protein Gra3	Toxoplasma gondii
DTTSEAAEGDVDPFP	Q27003	Granule Antigen Protein Gra6	Toxoplasma gondii
TSEAAEGDVDPFPVL	Q27003	Granule Antigen Protein Gra6	Toxoplasma gondii
DVDPFPVLANEGKSE	Q27003	Granule Antigen Protein Gra6	Toxoplasma gondii
ANEGKSEARGPSLEE	Q27003	Granule Antigen Protein Gra6	Toxoplasma gondii
NEGKSEARGPSLEER	Q27003	Granule Antigen Protein Gra6	Toxoplasma gondii
EGKSEARGPSLEERI	Q27003	Granule Antigen Protein Gra6	Toxoplasma gondii
KSEARGPSLEERIEE	Q27003	Granule Antigen Protein Gra6	Toxoplasma gondii
SEARGPSLEERIEEQ	Q27003	Granule Antigen Protein Gra6	Toxoplasma gondii
ARGPSLEERIEEQGT	Q27003	Granule Antigen Protein Gra6	Toxoplasma gondii
GPSLEERIEEQGTRR	Q27003	Granule Antigen Protein Gra6	Toxoplasma gondii
QGTRRRYSSVQEPQA	Q27003	Granule Antigen Protein Gra6	Toxoplasma gondii
AKVPSKRTQKRHRLI	Q27003	Granule Antigen Protein Gra6	Toxoplasma gondii
RTQKRHRLIGAVVLA	Q27003	Granule Antigen Protein Gra6	Toxoplasma gondii
RLIGAVVLAVSVAML	Q27003	Granule Antigen Protein Gra6	Toxoplasma gondii
AMLTAFFLRRTGRRS	Q27003	Granule Antigen Protein Gra6	Toxoplasma gondii
TGRRSPQEPSGDGGG	Q27003	Granule Antigen Protein Gra6	Toxoplasma gondii
RRSPQEPSGDGGGND	Q27003	Granule Antigen Protein Gra6	Toxoplasma gondii
SPQEPSGDGGGNDAG	Q27003	Granule Antigen Protein Gra6	Toxoplasma gondii
QEPSGDGGGNDAGNN	Q27003	Granule Antigen Protein Gra6	Toxoplasma gondii
GGGNDAGNNAGNGGN	Q27003	Granule Antigen Protein Gra6	Toxoplasma gondii
SDPPLVANQVVTCPD	57259	Major surface antigen p30 precursor	Toxoplasma gondii 76K	5811
ADQPGNHQALAEPV	167481	Dense granule protein 3	Toxoplasma gondii ME49	5811
LHPGSVNE	167617	Granule antigen protein GRA6	Toxoplasma gondii ME49	5811
LHPGSVNEFD	167618	Granule antigen protein GRA6	Toxoplasma gondii ME49	5811
QELPPPNAQEL	167651	Rhoptry protein, putative	Toxoplasma gondii ME49	5811
SRQPALEQEVPES	167674	Dense granule protein 7	Toxoplasma gondii ME49	5811
ADQPENHQALAEPV	167480	Dense granule protein GRA3	Toxoplasma gondii RH	5811
GPPYRYEPEKFT	167589	SAG1-related sequence 2	Toxoplasma gondii RH	5811
SYSEVGNVNVEE	167684	GRA 1	Toxoplasma gondii RH	5811
NVARCSYGADSTLGP	45276	Major surface antigen p30 precursor	Toxoplasma gondii RH	5811
LHPGSVNEFDF	167619	Dense granule antigen GRA6	Toxoplasma gondii type II	5811
VPESGEDREDA	167695	Dense granule protein, putative	Toxoplasma gondii type III	5811
ELTEQQQTGDEPL	167503	Dense granule protein, putative	Toxoplasma gondii VEG	5811
QDEMKVIDDVQQ	167649	Dense granule protein 1 / major antigenp24, putative	Toxoplasma gondii VEG	5811
SYSEVGDVNVEE	167683	Dense granule protein 1 / major antigenp24, putative	Toxoplasma gondii VEG	5811
ASGAKEEAEKKAAEQ	4412	Treponemal membrane protein A	Treponema pallidum	160
ACSFSSIP	595	Lipoprotein, 15 kDa (tpp15)	Treponema pallidum subsp. pallidum str. Nichols	160
AVLLGACS	5437	Lipoprotein, 15 kDa (tpp15)	Treponema pallidum subsp. pallidum str. Nichols	160
CSFSSIPN	596	Lipoprotein, 15 kDa (tpp15)	Treponema pallidum subsp. pallidum str. Nichols	160
FKSQDADY	16458	Lipoprotein, 15 kDa (tpp15)	Treponema pallidum subsp. pallidum str. Nichols	160
GPEKAFRE	20284	Lipoprotein, 15 kDa (tpp15)	Treponema pallidum subsp. pallidum str. Nichols	160
GRFKSQDA	12259	Lipoprotein, 15 kDa (tpp15)	Treponema pallidum subsp. pallidum str. Nichols	160
KSQDADYH	16459	Lipoprotein, 15 kDa (tpp15)	Treponema pallidum subsp. pallidum str. Nichols	160
LGAALLQS	36042	Lipoprotein, 15 kDa (tpp15)	Treponema pallidum subsp. pallidum str. Nichols	160
RFKSQDAD	12259	Lipoprotein, 15 kDa (tpp15)	Treponema pallidum subsp. pallidum str. Nichols	160
SFSSIPNG	596	Lipoprotein, 15 kDa (tpp15)	Treponema pallidum subsp. pallidum str. Nichols	160
SQDADYHR	16459	Lipoprotein, 15 kDa (tpp15)	Treponema pallidum subsp. pallidum str. Nichols	160
SSIPNGTY	17844	Lipoprotein, 15 kDa (tpp15)	Treponema pallidum subsp. pallidum str. Nichols	160
RELADALLE	17581	Lipoprotein, 15 kDa (tpp15)	Treponema pallidum subsp. pallidum str. Nichols	160
DAGMFDAVSRAT	137817	47 kDa membrane antigen	Treponema pallidum subsp. pallidum str. Nichols	160
DFTPGTEY	137820	47 kDa membrane antigen	Treponema pallidum subsp. pallidum str. Nichols	160
DYVMNFNTVRYD	137830	47 kDa membrane antigen	Treponema pallidum subsp. pallidum str. Nichols	160
EYETDPSVTKMV	137844	47 kDa membrane antigen	Treponema pallidum subsp. pallidum str. Nichols	160
GQNVLSADFTPG	137883	47 kDa membrane antigen	Treponema pallidum subsp. pallidum str. Nichols	160
GTEYTVEV	137859	47 kDa membrane antigen	Treponema pallidum subsp. pallidum str. Nichols	160
HETHYGYATLSY	137891	47 kDa membrane antigen	Treponema pallidum subsp. pallidum str. Nichols	160
LSADFTPGTEYT	137928	47 kDa membrane antigen	Treponema pallidum subsp. pallidum str. Nichols	160
NVLSADFT	137883	47 kDa membrane antigen	Treponema pallidum subsp. pallidum str. Nichols	160
SADFTPGT	137928	47 kDa membrane antigen	Treponema pallidum subsp. pallidum str. Nichols	160
VDTVGTGYHSRF	138063	47 kDa membrane antigen	Treponema pallidum subsp. pallidum str. Nichols	160
YGYATLSYADYW	138094	47 kDa membrane antigen	Treponema pallidum subsp. pallidum str. Nichols	160
AEEEEDDDMGFGLFD	876	Ribosomal protein P-JL5	Trypanosoma cruzi	5693
EEEDDDMGFGLFD	876	Ribosomal protein P-JL5	Trypanosoma cruzi	5693
EQNKKFFADKPDESTL	13888	Kinetoplastid membrane protein KMP-11	Trypanosoma cruzi	5693
FRGETKTFNPEEVSS	17589	Heat shock 70 kDa protein	Trypanosoma cruzi	5693
FRGKELKKSIQPDEA	17590	Heat shock 70 kDa protein	Trypanosoma cruzi	5693
GMPGGMPGGMPGGMPG	21322	Heat shock 70 kDa protein	Trypanosoma cruzi	5693
IPPPPRGVPQIEVTF	27979	Heat shock 70 kDa protein	Trypanosoma cruzi	5693
KPATGEAPSQ	32662	Trypomastigote small surface antigen	Trypanosoma cruzi	5693
LIKRNTTIPTKKSQIF	36580	Heat shock 70 kDa protein	Trypanosoma cruzi	5693
QKAAEATKVAEAEK	51163	Flagellar repetitive antigen protein	Trypanosoma cruzi	5693
STPSTPADSSAHSTP	61840	Sialidase	Trypanosoma cruzi	5693
VAEAEKQKAAEATK	67558	Flagellar repetitive antigen protein	Trypanosoma cruzi	5693
VERVLQDAKMDKRAV	68334	Heat shock 70 kDa protein	Trypanosoma cruzi	5693
EDDDDDFGMGALF	79535	P0 ribosomal protein (carboxy terminal)	Trypanosoma cruzi	5693
EEEDDDMG	876	Ribosomal protein P-JL5	Trypanosoma cruzi	5693
EAEKQKAAEATKVA	195014	Cytoplasmic repetitive antigen (CRA) protein	Trypanosoma cruzi	5693
KQKAAEATK	1022	Flagellar repetitive antigen protein	Trypanosoma cruzi	5693
LADVPLDDDSDFVA	195035	Flagellar repetitive antigen (FRA) protein	Trypanosoma cruzi	5693
FFQPQPQPQPQPQPQ	196456	ADP-ribosylation factor GTPase activating protein	Trypanosoma cruzi strain CL Brener	5693
QPQPQPQPQPQPQQF	196456	ADP-ribosylation factor GTPase activating protein	Trypanosoma cruzi strain CL Brener	5693
QRMSNASGGGGGGMR	196744	Hypothetical protein	Trypanosoma cruzi strain CL Brener	5693
SNASGGGGGGMRQNE	196744	Hypothetical protein	Trypanosoma cruzi strain CL Brener	5693
VTDVITIPTA	161725	PrM protein	West Nile virus	11082

## Sheet: All evaluated epitopes
Supplementary Table S3 - Tab 2 of 2: List of epitopes evaluated in the study, including their respective IDs and source pathogen names.
Peptide	Epitope ID	Source Molecule Name	Source Molecule Name	Source Pathogen Name	Source Organism ID
AAAGDK	34	34	B13 antigen	Trypanosoma cruzi	5693
AAARTTS	56	56	Envelope glycoprotein 2	Hepacivirus C	11103
AAASAIQGNVTSIHSL	60	60	6 kDa early secretory antigenic target	Mycobacterium tuberculosis	1773
AACRAA	76	76	Genome polyprotein	Hepatitis C virus subtype 1b	11103
AADAILHTPGCVPC	82	82	Genome polyprotein	hepatitis C virus genotype 1a	11103
AADMIMHTPGCVPC	92	92	Polyprotein	Hepatitis C virus subtype 1b	11103
AAECPFLPKPKVA	101	101	Nucleoprotein	Andes virus CHI-7913	1980456
AAEESKLPINPLSNS	103	103	Polyprotein	Hepacivirus C	11103
SKLPINPLSNSLLRH	103	103	Polyprotein	Hepacivirus C	11103
AAGTAAQAAVVRFQE	187	187	ESAT-6-like protein esxB	Mycobacterium tuberculosis	1773
AAKLQD	252	252	Genome polyprotein	Hepatitis C virus subtype 1b	11103
AALIEEGQR	283	283	Polyprotein	Hepatitis C virus subtype 2b	11103
AALLQSAR	293	293	Lipoprotein, 15 kDa (tpp15)	Treponema pallidum subsp. pallidum str. Nichols	160
AALVSGTATAGWTFG	306	306	Spike glycoprotein precursor	SARS coronavirus Tor2	10002316
LVSGTATAGWTFGAG	307	307	E2 glycoprotein precursor	SARS coronavirus Tor2	10002316
AAPVQEGVQQEGA	379	379	Flagellar filament 41 kDa core protein	Borreliella burgdorferi	139
AAPYIEQAQ	382	382	Polyprotein	Hepatitis C virus genotype 3	11103
AAPYIEQAQVIAHQ	383	383	Genome polyprotein	Hepatitis C virus genotype 3	11103
AAQAALGLLQTASR	384	384	Genome polyprotein	hepatitis C virus genotype 1a	11103
AARTTSG	419	419	Polyprotein	Hepacivirus C	11103
AATKMSECVLGQSKR	462	462	E2 glycoprotein precursor	SARS coronavirus Tor2	10002316
TKMSECVLGQSKRVD	462	462	E2 glycoprotein precursor	SARS coronavirus Tor2	10002316
AATVLQLPQGTTLPK	475	475	N protein	SARS coronavirus Urbani	10002316
AAVAEAEG	479	479	DnaK	Mycobacterium tuberculosis	1773
AAYFVGYLKPTTFML	525	525	Spike glycoprotein precursor	SARS coronavirus Tor2	10002316
YFVGYLKPTTFMLKY	525	525	Spike glycoprotein precursor	SARS coronavirus Tor2	10002316
ACKPLLREDVTFQV	568	568	Polyprotein precursor	Hepatitis C virus subtype 1b	11103
ACKRGPGSGFFSRLN	570	570	Hemagglutinin	Influenza A virus	11320
ACRAAK	589	589	Genome polyprotein	Hepatitis C virus subtype 1b	11103
ACSFSSIP	595	595	Lipoprotein, 15 kDa (tpp15)	Treponema pallidum subsp. pallidum str. Nichols	160
ACSLPEEAHTAIHS	599	599	Genome polyprotein	Hepatitis C virus subtype 2a	11103
ACSLPQEARTAIHS	600	600	Nonstructural protein 5	Hepatitis C virus subtype 2b	11103
ADALLEKG	623	623	Lipoprotein, 15 kDa (tpp15)	Treponema pallidum subsp. pallidum str. Nichols	160
ADDVILHTPGCVPC	652	652	Genome polyprotein	Hepatitis C virus genotype 3	11103
ADEEQQQALSSQMGF	655	655	ESAT-6-like protein esxB	Mycobacterium tuberculosis	1773
ADIDKLIDYAASGD	677	677	Nucleoprotein	Puumala virus sotkamo/v-2969/81	1980486
ADLVAAQKLATKP	723	723	Nucleoprotein	Andes virus CHI-7913	1980456
ADPPFS	744	744	Large delta antigen (p27) (HDAg-L)	Hepatitis delta virus	12475
ADQAQYNQMH	752	752	Flagellar filament 41 kDa core protein	Borreliella burgdorferi B31	139
ADYHRVMY	800	800	Lipoprotein, 15 kDa (tpp15)	Treponema pallidum subsp. pallidum str. Nichols	160
AEAAGRRLAR	809	809	Genome polyprotein	Hepatitis C virus (isolate 1)	11103
AEAEGGTW	819	819	DnaK	Mycobacterium tuberculosis	1773
AEATKVAEAEKQKA	843	843	Flagellar repetitive antigen protein	Trypanosoma cruzi	5693
AEDAAEISVPAEIL	848	848	Genome polyprotein	hepatitis C virus genotype 1a	11103
AEEEEDDDMGFGLFD	876	876	Ribosomal protein P-JL5	Trypanosoma cruzi	5693
AEEKLKKKSSFYQS	881	881	Nucleoprotein	Puumala virus sotkamo/v-2969/81	1980486
AEENVEH	886	886	Ring-infected erythrocyte surface antigen precursor	Plasmodium falciparum	5833
AEGGTWRI	948	948	DnaK	Mycobacterium tuberculosis	1773
AEHQFKEKV	968	968	Genome polyprotein	Hepatitis C virus genotype 3	11103
AEIERMVREAAKYEA	986	986	Heat shock 70 kDa protein	Trypanosoma cruzi	5693
AEKQKAAEATKVAE	1022	1022	Flagellar repetitive antigen protein	Trypanosoma cruzi	5693
AELTGYGTVT	1064	1064	Envelope glycoprotein	Dengue virus 2 Jamaica/1409/1983	12637
AEPKPAEPKS	1115	1115	Surface antigen PHGST#5	Trypanosoma cruzi	5693
AEPKSAEPKPAEPKS	1116	1116	Trans-sialidase	Trypanosoma cruzi strain CL Brener	5693
AERAVEVDPDDVNK	1146	1146	Nucleoprotein	Puumala virus sotkamo/v-2969/81	1980486
AESEE	1157	1157	Hypothetical protein, conserved	Trypanosoma cruzi	5693
AESPKKP	1165	1165	Outer surface protein C precursor	Borreliella burgdorferi	139
AESVSQNN	1171	1171	Mucin-like protein	Trypanosoma cruzi	5693
AFASRGNHDSPTHYV	1258	1258	Polyprotein	Hepatitis C virus subtype 1b	11103
RGNHDSPTHYVPESD	1258	1258	Polyprotein	Hepatitis C virus subtype 1b	11103
AFASRGNHVAPTHYV	1259	1259	Polyprotein	Hepacivirus C	11103
RGNHVAPTHYVTESD	1259	1259	Polyprotein	Hepacivirus C	11103
AFASRGNHVSPRHYV	1263	1263	Polyprotein	Hepatitis C virus subtype 1b	11103
RGNHVSPRHYVPESE	1263	1263	Polyprotein	Hepatitis C virus subtype 1b	11103
AFFSILQDMRNTIM	1299	1299	Nucleoprotein	Puumala virus sotkamo/v-2969/81	1980486
AFQNRLESIK	1379	1379	Flagellar filament 41 kDa core protein	Borreliella burgdorferi B31	139
AFRELADA	1385	1385	Lipoprotein, 15 kDa (tpp15)	Treponema pallidum subsp. pallidum str. Nichols	160
AFRPSSSS	1390	1390	Cysteine protease	Leishmania aethiopica	5667
GGAGGAGAGGGAGGAGA	1434	1434	EBNA-1	Human herpesvirus 4 type 1	10376
AGAHWGVLAG	1439	1439	Genome polyprotein	Hepatitis C virus (isolate H)	11103
AGCLIGAEHVDTSYE	1460	1460	E2 glycoprotein precursor	SARS coronavirus Tor2	10002316
CLIGAEHVDTSYECD	1460	1460	E2 glycoprotein precursor	SARS coronavirus Tor2	10002316
AGGGHNGVFDFPDSG	1522	1522	Antigen 85-A precursor	Mycobacterium tuberculosis	1773
AGGYKAADMWGPSSD	1544	1544	Secreted antigen 85-B fbpB (85B) (antigen 85 complex B) (Mycolyl transferase 85B) (Fibronectin-binding protein B) (Extracellular alpha-antigen)	Mycobacterium tuberculosis H37Rv	1773
AGPGVAGS	1634	1634	DnaK	Mycobacterium tuberculosis	1773
AGRRVGGRRRGRSNSG	1670	1670	Protein lsr2 precursor	Mycobacterium leprae	1769
AGSGASDL	1676	1676	DnaK	Mycobacterium tuberculosis	1773
AHGINPNIR	1763	1763	Genome polyprotein	Hepatitis C virus subtype 2b	11103
AHLSLRGLPVCAFSS	1799	1799	X protein	Hepatitis B virus	10407
AICKRIPDKKPGKKT	1861	1861	Major surface glycoprotein G	Human respiratory syncytial virus A2	11250
AIDREQSAAIREWA	1880	1880	Protein lsr2 precursor	Mycobacterium leprae	1769
AIILLTCAVHPELI	1948	1948	Genome polyprotein	Hepatitis C virus subtype 1b	11103
AIIPDREVL	1951	1951	Polyprotein [Hepatitis C virus subtype 1a]	hepatitis C virus genotype 1a	11103
AIKDTTSD	1967	1967	60 kDa chaperonin	Orientia tsutsugamushi	784
AIKSLT	1982	1982	Genome polyprotein	Hepatitis C virus subtype 1b	11103
AILSSLTVTQLLRR	422	422	Genome polyprotein	Hepatitis C virus (isolate 1)	11103
AIPHDIDLGESRVVI	2045	2045	Structural protein	Paslahepevirus balayani	1678143
DIDLGESRVVIQDYD	2045	2045	Structural protein	Paslahepevirus balayani	1678143
AIPLEVIK	2046	2046	Genome polyprotein	Hepatitis C virus subtype 1b	11103
AIPTNFSISITTEVM	2053	2053	E2 glycoprotein precursor	SARS coronavirus Tor2	10002316
PTNFSISITTEVMPV	2053	2053	E2 glycoprotein precursor	SARS coronavirus Tor2	10002316
AISSVLNDILSRLDK	2092	2092	E2 glycoprotein precursor	SARS coronavirus Tor2	10002316
SSVLNDILSRLDKVE	2092	2092	E2 glycoprotein precursor	SARS coronavirus Tor2	10002316
AKAVYQQFYEFYEKV	2158	2158	Minor capsid protein VP1	Human parvovirus B19	1511900
AKGVEFR	2198	2198	FIM3	Bordetella pertussis	520
AKLQDC	2237	2237	Genome polyprotein	Hepatitis C virus subtype 1b	11103
AKMLSTELH	2246	2246	NS1	Dengue virus 2 Puerto Rico/PR159-S1/1969	12637
AKNEVF	2250	2250	Genome polyprotein	Hepatitis C virus subtype 1b	11103
AKPRKISVDRGNNGH	2261	2261	18 kDa antigen	Mycobacterium leprae	1769
AKTTLLKIL	2309	2309	ABC transporter ATP-binding protein	Staphylococcus aureus subsp. aureus MRSA252	1280
AKWAVPTTRTDDKLR	2322	2322	Hemagglutinin glycoprotein	Measles virus strain Edmonston	11234
ALAALAEKSFPSSS	2365	2365	Genome polyprotein	Hepatitis C virus genotype 3	11103
ALAELATKTFGSSG	2378	2378	Genome polyprotein	Hepatitis C virus subtype 1b	11103
ALAELATRSFGSSS	2380	2380	Genome polyprotein	hepatitis C virus genotype 1a	11103
ALALLLLDRLNQLES	2433	2433	Nucleocapsid protein	SARS coronavirus BJ01	10002316
ALLLLDRLNQLESKV	2433	2433	Nucleocapsid protein	SARS coronavirus BJ01	10002316
ALGLLQQASKQAEAA	2566	2566	Nonstructural protein	Hepacivirus C	11103
LQQASKQAEAAAPVV	2566	2566	Nonstructural protein	Hepacivirus C	11103
ALGLLQTAS	384	384	Genome polyprotein	hepatitis C virus genotype 1a	11103
ALGVINTLEWIPRFK	2598	2598	Hemagglutinin glycoprotein	Measles virus strain Edmonston	11234
ALIEEGQRM	2624	2624	Polyprotein	Hepatitis C virus subtype 2b	11103
ALLQSARR	294	294	Lipoprotein, 15 kDa (tpp15)	Treponema pallidum subsp. pallidum str. Nichols	160
ALNCYW	2769	2769	Spike glycoprotein precursor	SARS-CoV1	10002316
ALSTGLIH	2899	2899	Polyprotein	Hepatitis C virus (isolate H77)	11103
ALSTGLIHLHQN	2902	2902	Genome polyprotein	Hepatitis C virus (isolate H)	11103
ALTPTLAARN	2936	2936	Structural protein	Hepatitis C virus isolate HC-J4	11103
ALVPDKEVL	2979	2979	Polyprotein	Hepatitis C virus genotype 3	11103
ALVVSQLLR	2992	2992	Polyprotein	Hepatitis C virus subtype 1b	11103
AMAAWSERAGEA	3053	3053	Pertussis toxin subunit 1 precursor	Bordetella pertussis	520
AMDPIYDEPTTTTSV	3076	3076	Hypothetical protein sars3a	SARS-CoV1	10002316
DPIYDEPTTTTSVPL	3076	3076	Hypothetical protein sars3a	SARS-CoV1	10002316
AMFTCK	3092	3092	Envelope glycoprotein	Dengue virus 2 Jamaica/1409/1983	12637
AMKPDLQNTLMAVPR	3127	3127	Antigen 85-B precursor	Mycobacterium leprae	1769
AMQMAYRF	3176	3176	Spike glycoprotein precursor	SARS-CoV1	10002316
ANCASILCKCYTTGT	3236	3236	Fusion glycoprotein F0 precursor	Measles virus strain Edmonston	11234
ANDVDNSNPVVQAEQ	3245	3245	Glucosyltransferase	Streptococcus mutans	1309
DNSNPVVQAEQLNWL	3245	3245	Glucosyltransferase	Streptococcus mutans	1309
ANGAGNQPG	3288	3288	Circumsporozoite protein	Plasmodium vivax	5855
AGNQPGANGAGGQAA	3289	3289	Circumsporozoite protein	Plasmodium vivax	5855
ANGAGNQPGANGAGG	3289	3289	Circumsporozoite protein	Plasmodium vivax	5855
AGNQPGANGAGNQPG	3290	3290	Circumsporozoite protein	Plasmodium vivax	5855
ANGAGNQPGANGAGN	3290	3290	Circumsporozoite protein	Plasmodium vivax	5855
ANGAGNQPPGEDGAG	3295	3295	Circumsporozoite protein	Plasmodium vivax	5855
GNQPPGEDGAGNQPG	3295	3295	Circumsporozoite protein	Plasmodium vivax	5855
ANKEGIVWVATEGALN	3325	3325	Nucleocapsid protein	SARS coronavirus BJ01	10002316
ANLFSGEGAQTAQ	3341	3341	Flagellar filament 41 kDa core protein	Borreliella burgdorferi	139
ANLGAFQNRL	2207	2207	Flagellar filament 41 kDa core protein	Borreliella burgdorferi B31	139
ANLVGMTFRA	3350	3350	Basic membrane protein A precursor (Immunodominant antigen P39)	Borreliella burgdorferi	139
ANNSANNGKKNNAEE	3367	3367	101 kDa malaria antigen	Plasmodium falciparum	5833
ANRAVKPTGSAAIGL	3399	3399	Secreted antigen 85-B fbpB (85B) (antigen 85 complex B) (Mycolyl transferase 85B) (Fibronectin-binding protein B) (Extracellular alpha-antigen)	Mycobacterium tuberculosis H37Rv	1773
ANRHVKPTGSAVVGL	3402	3402	Antigen 85-A precursor	Mycobacterium tuberculosis	1773
APDKEILYEAFDEM	3507	3507	Genome polyprotein	Hepatitis C virus subtype 2b	11103
APDKEVLYEAFDEM	3508	3508	Genome polyprotein	Hepatitis C virus subtype 2a	11103
APDYVPPTVHGCALP	3518	3518	Genome polyprotein	Hepatitis C virus genotype 3	11103
DYVPPTVHGCALPPR	3518	3518	Genome polyprotein	Hepatitis C virus genotype 3	11103
APEARQ	3524	3524	Genome polyprotein	Hepatitis C virus subtype 1b	11103
APEARQAIKSLT	3525	3525	Genome polyprotein	Hepatitis C virus subtype 1b	11103
APEARQAIRSLT	3526	3526	Genome polyprotein	Hepatitis C virus subtype 1b	11103
APGGGF	3567	3567	Large delta antigen (p27) (HDAg-L)	Hepatitis delta virus	12475
APLTAVAPAHDTPPV	1425	1425	Structural viral protein	Paslahepevirus balayani	1678143
TAVAPAHDTPPVPDV	3650	3650	Structural protein 2 precursor	Hepatitis E virus (strain Burma)	1678143
APLTRGSCRKRNRSP	3652	3652	LANA	Human gammaherpesvirus 8	37296
LTRGSCRKRNRSPER	3652	3652	LANA	Human gammaherpesvirus 8	37296
APMFITGREMLASID	3654	3654	Nucleoside-triphosphatase 2 precursor	Toxoplasma gondii	5811
FITGREMLASIDTLK	3654	3654	Nucleoside-triphosphatase 2 precursor	Toxoplasma gondii	5811
APMIVTGGGMLAAIN	3655	3655	Nucleoside-triphosphatase 1 precursor	Toxoplasma gondii	5811
IVTGGGMLAAINTLK	3655	3655	Nucleoside-triphosphatase 1 precursor	Toxoplasma gondii	5811
APMSTPSATSVR	3656	3656	Protective recombinant antigen	Taenia crassiceps Strain ORF	6207
APPLRAWKSRARAV	3686	3686	Genome polyprotein	Hepatitis C virus subtype 2b	11103
APPLRTWKSRARAV	3687	3687	Polyprotein	Hepatitis C virus subtype 2a	11103
APPSQPFPWTHCYQP	3702	3702	Envelope glycoprotein gp63 precursor	Human T-lymphotropic virus 2	194441
PSQPFPWTHCYQPRL	3702	3702	Envelope glycoprotein gp63 precursor	Human T-lymphotropic virus 2	194441
APRITFGGPTDSTDN	3779	3779	Nucleoprotein	SARS-CoV1	10002316
ITFGGPTDSTDNNQN	3779	3779	Nucleoprotein	SARS-CoV1	10002316
APSQGGVNSPVNV	3820	3820	Flagellar filament 41 kDa core protein	Borreliella burgdorferi	139
APTHYVTESDASQR	3862	3862	Polyprotein	Hepatitis C virus subtype 2b	11103
APVQEGVQQE	379	379	Flagellar filament 41 kDa core protein	Borreliella burgdorferi	139
APYIEQAQV	383	383	Genome polyprotein	Hepatitis C virus genotype 3	11103
AQAAVVRFQEAANKQ	189	189	10 kDa culture filtrate antigen esxb (lhp) (cfp10)	Mycobacterium tuberculosis H37Rv	1773
AQAHTTRGLTNLFSSG	3938	3938	Genome polyprotein	Hepatitis C virus subtype 1b	11103
AQGRNVRTFTSFFSPG	3973	3973	Genome polyprotein	Hepatitis C virus subtype 1b	11103
AQKFNGLTVLPPLLT	3982	3982	Spike glycoprotein	Severe acute respiratory syndrome coronavirus 2	2697049
KFNGLTVLPPLLTDD	3983	3983	E2 glycoprotein precursor	SARS coronavirus Tor2	10002316
AQPGYPWP	4021	4021	Polyprotein	Hepacivirus C	11103
AQPGYPWPLY	4023	4023	Polyprotein precursor	Hepacivirus C	11103
AQRVEFLLKAWAEK	4059	4059	Genome polyprotein	Hepatitis C virus subtype 2a	11103
AQSRNVRTFTGLFTSG	4071	4071	Genome polyprotein	Hepatitis C virus subtype 1b	11103
AQTASGLVSM	4079	4079	Genome polyprotein	Hepatitis C virus subtype 1b AD78	11103
AQTFLATCINGVCW	398	398	HCV-1	hepatitis C virus genotype 1a	11103
AQVATVSS	4089	4089	60 kDa chaperonin	Orientia tsutsugamushi	784
AQVIAEHQF	4091	4091	Genome polyprotein	Hepatitis C virus genotype 3	11103
AQYAAQNRRGLDLLFW	4098	4098	Envelope glycoprotein gp63 precursor	Human T-lymphotropic virus 2	194441
ARDVLAVVSK	4132	4132	10 kDa chaperonin	Mycobacterium leprae	1769
ARLIVF	4180	4180	Genome polyprotein	Hepatitis C virus subtype 1b	11103
ARQAIK	3525	3525	Genome polyprotein	Hepatitis C virus subtype 1b	11103
ARRPEGRT	4247	4247	Polyprotein	Hepacivirus C	11103
ARSATTTS	4256	4256	Aspartate aminotransferase	Leishmania aethiopica	5667
ARTGEG	4268	4268	Large delta antigen (p27) (HDAg-L)	Hepatitis delta virus	12475
ARTMQYVD	4271	4271	60 kDa chaperonin	Orientia tsutsugamushi	784
ARTTSGL	4273	4273	Polyprotein	Hepacivirus C	11103
ASAACR	4296	4296	Genome polyprotein	Hepatitis C virus subtype 1b	11103
ASAFSRPGLPVEYLQ	4308	4308	Antigen 85-B precursor	Mycobacterium leprae	1769
ASDLRSSS	4364	4364	DnaK	Mycobacterium tuberculosis	1773
ASGAKEEAEKKAAEQ	4412	4412	Treponemal membrane protein A	Treponema pallidum	160
KEEAEKKAAEQRALL	4412	4412	Treponemal membrane protein A	Treponema pallidum	160
ASGGSVASGGSVASG	4417	4417	Merozoite surface protein 1 precursor	Plasmodium falciparum isolate WELLCOME	5833
ASGLVSMFSV	4427	4427	Polyprotein	Hepatitis C virus subtype 1b AD78	11103
ASRAALIEEGQRIA	4732	4732	Genome polyprotein	Hepatitis C virus subtype 2a	11103
ASREAKKQVEKA	4739	4739	M protein, serotype 5 precursor	Streptococcus pyogenes serotype M5	1314
ASREAKKQVEKALE	4740	4740	M protein, serotype 24 precursor	Streptococcus pyogenes	1314
ASRQAEVIA	2573	2573	Polyprotein	Hepatitis C virus subtype 1b	11103
ASSGIGPE	4770	4770	Lipoprotein, 15 kDa (tpp15)	Treponema pallidum subsp. pallidum str. Nichols	160
ASSRSSSRSRGNSRN	4782	4782	Nucleocapsid protein	SARS coronavirus BJ01	10002316
SRSSSRSRGNSRNST	4782	4782	Nucleocapsid protein	SARS coronavirus BJ01	10002316
ASVASGASGGSGNSK	4815	4815	Merozoite surface protein 1	Plasmodium falciparum	5833
ASYVKKPKEDVD	4856	4856	FIM3	Bordetella pertussis	520
ATCMQADLEVMTST	4911	4911	Genome polyprotein	Hepatitis C virus subtype 2a	11103
ATCMQVNLEIMTST	4912	4912	NS3-4 protein	Hepatitis C virus subtype 2b	11103
ATEKSNVVRGWV	4941	4941	Spike glycoprotein precursor	SARS-CoV1	10002316
ATEVEQKE	4949	4949	60 kDa chaperonin	Orientia tsutsugamushi	784
ATGNLPGCSF	4979	4979	Polyprotein precursor	Hepacivirus C	11103
ATLCSALYVG	5029	5029	Genome polyprotein	Hepatitis C virus (isolate H)	11103
ATLRKYCI	5048	5048	Envelope protein	Dengue virus 2 Jamaica/1409/1983	12637
ATLVVNRIRGGF	5054	5054	60 kDa chaperonin (Protein Cpn60) (GroEL protein) (57 kDa chlamydial hypersensitivity antigen) (Heat shock protein 60) (HSP60)	Chlamydia trachomatis	813
ATMILAYAMRVPEVI	5057	5057	Genome polyprotein	Hepatitis C virus subtype 2a	11103
ATNGDTHLGGEDFDN	5066	5066	Heat shock 70 kDa protein	Trypanosoma cruzi	5693
ATNREKMI	5072	5072	60 kDa chaperonin	Orientia tsutsugamushi	784
ATRQAQDIQ	5132	5132	Polyprotein	Hepatitis C virus subtype 2b	11103
ATSRSTMQLASFFTPG	5147	5147	Genome polyprotein	Hepatitis C virus subtype 1b	11103
ATSRSTSQLTSLFSFG	5148	5148	Genome polyprotein	Hepatitis C virus subtype 1b	11103
ATVSSNGD	5205	5205	60 kDa chaperonin	Orientia tsutsugamushi	784
ATVSSQSF	5206	5206	Lipoprotein, 15 kDa (tpp15)	Treponema pallidum subsp. pallidum str. Nichols	160
AVAEAEGG	5249	5249	DnaK	Mycobacterium tuberculosis	1773
AVARSAQSLTSLFVSG	5270	5270	Genome polyprotein	Hepatitis C virus subtype 1b	11103
AVEVDPDDVNKNTL	5312	5312	Nucleoprotein	Puumala virus sotkamo/v-2969/81	1980486
AVGYRASRTVSLFSPG	5356	5356	Genome polyprotein	Hepatitis C virus genotype 2	11103
AVIEPIVAT	5367	5367	Polyprotein	Hepatitis C virus genotype 3	11103
AVIEPIVATNWQKL	5368	5368	Polyprotein	Hepatitis C virus genotype 3	11103
AVILLMCAVHPTLV	5380	5380	Genome polyprotein	hepatitis C virus genotype 1a	11103
AVLHTA	5431	5431	Nonstructural protein NS4A	Dengue virus 2 Jamaica/1409/1983	12637
AVLLGACS	5437	5437	Lipoprotein, 15 kDa (tpp15)	Treponema pallidum subsp. pallidum str. Nichols	160
AVNHIH	5484	5484	Genome polyprotein	Hepatitis C virus subtype 1b	11103
AWDFGS	5645	5645	Envelope protein	Dengue virus 2 Jamaica/1409/1983	12637
AWDMMMNWS	5648	5648	Polyprotein	Hepacivirus C	11103
AWITEDCPVP	5670	5670	Genome polyprotein	Hepatitis C virus subtype 2b	11103
AWLVHR	5674	5674	Envelope glycoprotein	Dengue virus 2 Jamaica/1409/1983	12637
AWLVHRQWFLDLPLPW	5675	5675	Envelope glycoprotein	Dengue virus 2 Jamaica/1409/1983	12637
AYFPREGVFVFNGTS	5773	5773	E2 glycoprotein precursor	SARS coronavirus Tor2	10002316
FPREGVFVFNGTSWF	5773	5773	E2 glycoprotein precursor	SARS coronavirus Tor2	10002316
AYSNNTIAIPTNFSI	5927	5927	E2 glycoprotein precursor	SARS coronavirus Tor2	10002316
SNNTIAIPTNFSISI	5927	5927	E2 glycoprotein precursor	SARS coronavirus Tor2	10002316
CAMFTC	6007	6007	Envelope glycoprotein	Dengue virus 2 Jamaica/1409/1983	12637
CASYHTVSLLRSTSQ	6040	6040	E2 glycoprotein precursor	SARS coronavirus Tor2	10002316
SYHTVSLLRSTSQKS	6040	6040	E2 glycoprotein precursor	SARS coronavirus Tor2	10002316
CCDLAP	6059	6059	Genome polyprotein	Hepatitis C virus subtype 1b	11103
CCDLAPEARQAIKS	6060	6060	Genome polyprotein	Hepatitis C virus subtype 1b	11103
CCDLDPQARVAIKS	6061	6061	Genome polyprotein	hepatitis C virus genotype 1a	11103
CCNLEPEARKVISS	6067	6067	Genome polyprotein	Hepatitis C virus genotype 3	11103
CDIPIGAGICASYHT	6110	6110	E2 glycoprotein precursor	SARS coronavirus Tor2	10002316
IPIGAGICASYHTVS	6110	6110	E2 glycoprotein precursor	SARS coronavirus Tor2	10002316
CDLAPE	6060	6060	Genome polyprotein	Hepatitis C virus subtype 1b	11103
CEKMAL	6175	6175	Genome polyprotein	Hepatitis C virus subtype 1b	11103
CEQIREAI	6190	6190	60 kDa chaperonin	Orientia tsutsugamushi	784
CFDPQIQAIVSSPCHN	6215	6215	Envelope glycoprotein	Human T-cell leukemia virus type I	194440
CFKKPPKYPPALPI	6233	6233	Genome polyprotein	Hepatitis C virus genotype 3	11103
CFLNISNTHVSV	6241	6241	Envelope glycoprotein gp63 precursor	Human T-lymphotropic virus 2	194441
CFNPAHTLTLSQP	6246	6246	Glycoprotein precursor	Andes virus CHI-7913	1980456
CGPKLSTDLIKNQCV	6332	6332	Spike glycoprotein precursor	SARS coronavirus Tor2	10002316
PKLSTDLIKNQCVNF	6332	6332	Spike glycoprotein precursor	SARS coronavirus Tor2	10002316
CGWAGWLLSPRG	6365	6365	Genome polyprotein	Hepatitis C virus (isolate H)	11103
CHARKAVAHINS	6374	6374	Genome polyprotein	Hepatitis C virus (isolate H)	11103
CHARKAVTHINS	6375	6375	Genome polyprotein	hepatitis C virus genotype 1a	11103
CHRPHGPG	6405	6405	Aspartate aminotransferase	Leishmania aethiopica	5667
CIITSLTGR	5733	5733	HCV-1	hepatitis C virus genotype 1a	11103
CILRQLRHLPSRVRY	6429	6429	Env	Human T-cell leukemia virus type I	194440
QLRHLPSRVRYPHYS	6429	6429	Env	Human T-cell leukemia virus type I	194440
CKHSMV	6484	6484	Envelope glycoprotein	Dengue virus 2 Jamaica/1409/1983	12637
CLAVLLGA	2459	2459	Lipoprotein, 15 kDa (tpp15)	Treponema pallidum subsp. pallidum str. Nichols	160
CLTFGRETVIEY	6632	6632	Core protein	Hepatitis B virus	10407
CNYSKFWYLEHAK	6742	6742	Glycoprotein precursor	Lymphocytic choriomeningitis mammarenavirus	11623
CPPLRAWRHRARAV	6824	6824	Genome polyprotein	Hepatitis C virus genotype 3	11103
CPPRRRAG	6825	6825	DnaK	Mycobacterium tuberculosis	1773
CRAAKL	6906	6906	Genome polyprotein	Hepatitis C virus subtype 1b	11103
CRLRMD	6931	6931	Envelope glycoprotein	Dengue virus 2 Jamaica/1409/1983	12637
CSETFTNKLKEKH	6983	6983	Outer surface protein C precursor	Borreliella burgdorferi B31	139
CSFSSIPN	596	596	Lipoprotein, 15 kDa (tpp15)	Treponema pallidum subsp. pallidum str. Nichols	160
CSPRTG	7057	7057	Envelope glycoprotein	Dengue virus 2 Jamaica/1409/1983	12637
CSQAAPYIE	7058	7058	Polyprotein	Hepatitis C virus genotype 3	11103
CSQHLPYIE	7061	7061	Polyprotein [Hepatitis C virus subtype 1a]	hepatitis C virus genotype 1a	11103
CSQHLPYIEQGMQLA	7063	7063	Genome polyprotein	hepatitis C virus genotype 1a	11103
CSQNPLAELKCSVKS	7064	7064	Spike glycoprotein precursor	SARS coronavirus Tor2	10002316
QNPLAELKCSVKSFE	7064	7064	Spike glycoprotein precursor	SARS coronavirus Tor2	10002316
CTDVSTAIHADQLTP	7128	7128	E2 glycoprotein precursor	SARS coronavirus Tor2	10002316
DVSTAIHADQLTPAW	7128	7128	E2 glycoprotein precursor	SARS coronavirus Tor2	10002316
CTIAALGSSDRDTVV	7155	7155	Polyprotein	GB virus C	1985356
CTKPTDGNC	6084	6084	Surface protein	Hepatitis B virus	10407
CTPPALNCYWPLNDY	7193	7193	Spike glycoprotein precursor	SARS coronavirus Tor2	10002316
PPALNCYWPLNDYGF	7193	7193	Spike glycoprotein precursor	SARS coronavirus Tor2	10002316
CVLADSESGGHITHS	7279	7279	Hemagglutinin glycoprotein	Measles virus strain Edmonston	11234
CVLAWNTRNIDATST	7280	7280	Spike glycoprotein precursor	SARS coronavirus Tor2	10002316
LAWNTRNIDATSTGN	7280	7280	Spike glycoprotein precursor	SARS coronavirus Tor2	10002316
CVQPEK	7298	7298	Genome polyprotein	Hepatitis C virus subtype 1b	11103
CVTGHWRC	7311	7311	DnaK	Mycobacterium tuberculosis	1773
CYGVSATKLNDLCFS	7383	7383	Spike glycoprotein precursor	SARS coronavirus Tor2	10002316
GVSATKLNDLCFSNV	7383	7383	Spike glycoprotein precursor	SARS coronavirus Tor2	10002316
CYWPLNDYGFYTTTG	7452	7452	Spike glycoprotein precursor	SARS coronavirus Tor2	10002316
WPLNDYGFYTTTGIG	7452	7452	Spike glycoprotein precursor	SARS coronavirus Tor2	10002316
DAAVAEAE	7474	7474	DnaK	Mycobacterium tuberculosis	1773
DADYHRVM	7488	7488	Lipoprotein, 15 kDa (tpp15)	Treponema pallidum subsp. pallidum str. Nichols	160
DAEKAVEVDPDDV	7496	7496	Nucleoprotein	Andes virus CHI-7913	1980456
DAGESSGTGAEVVPFN	7517	7517	Non-capsid protein NS-1	Human parvovirus B19	1511900
DARTMQYV	7631	7631	60 kDa chaperonin	Orientia tsutsugamushi	784
DAVSRKKMDTKPTD	639	639	N protein	Puumala virus Kazan	1980486
DAWREGEEFVVEFDL	7680	7680	18 kDa antigen	Mycobacterium leprae	1769
DCHAPTYLPAEVDGD	7704	7704	Hemagglutinin glycoprotein	Measles virus strain Edmonston	11234
DDDMGFGLFD	876	876	Ribosomal protein P-JL5	Trypanosoma cruzi	5693
DDEDLDEFKPIVQYD	7763	7763	Liver stage antigen	Plasmodium falciparum	5833
LDEFKPIVQYDNFQD	7763	7763	Liver stage antigen	Plasmodium falciparum	5833
DDEHVEEPTVA	7765	7765	Ring-infested erythrocyte surface antigen	Plasmodium falciparum	5833
DDGDKGSDVESYSSM	7778	7778	Genome polyprotein	Hepacivirus C	11103
KGSDVESYSSMPPLE	7778	7778	Genome polyprotein	Hepacivirus C	11103
DDIVGYIMHGISTIN	7803	7803	RESA	Plasmodium falciparum	5833
GYIMHGISTINKEMK	7803	7803	RESA	Plasmodium falciparum	5833
DDKLRMETCFQQACK	7812	7812	Hemagglutinin glycoprotein	Measles virus strain Edmonston	11234
DDLDEGIEKSSEELS	7818	7818	Liver stage antigen	Plasmodium falciparum	5833
DEGIEKSSEELSEEK	7818	7818	Liver stage antigen	Plasmodium falciparum	5833
DDSEPVLKGVKLHYT	6476	6476	Spike glycoprotein precursor	SARS-CoV1	10002316
DECHAQDATSILGI	7920	7920	Genome polyprotein	Hepatitis C virus genotype 3	11103
DECHAVDSTTILGI	7921	7921	Genome polyprotein	Hepatitis C virus subtype 2a	11103
DEPAGE	8119	8119	Heat shock protein 90	Candida albicans	5476
DEQEQQEEQEQQEEQ	8131	8131	LANA	Human gammaherpesvirus 8	37296
QEQQEEQEQQEEQEQ	8131	8131	LANA	Human gammaherpesvirus 8	37296
DEVGLRTPQRFTDLV	8195	8195	Hemagglutinin glycoprotein	Measles morbillivirus	11234
DEWWKVIKKDVWNVI	8216	8216	Erythrocyte-binding antigen 175	Plasmodium falciparum	5833
KVIKKDVWNVISWVF	8216	8216	Erythrocyte-binding antigen 175	Plasmodium falciparum	5833
CGKGYHLMSFPQAAP	8239	8239	E2 glycoprotein precursor	SARS coronavirus Tor2	10002316
DFCGKGYHLMSFPQA	8239	8239	E2 glycoprotein precursor	SARS coronavirus Tor2	10002316
DFELIK	2253	2253	Envelope glycoprotein	Dengue virus type 2	12637
DFSRQLQNSMSGASA	8322	8322	Nucleoprotein	SARS-CoV1	10002316
DFVEGV	8329	8329	Envelope glycoprotein	Dengue virus 2 Jamaica/1409/1983	12637
DGANTQVVAKPAGAV	8350	8350	Merozoite surface protein 1 precursor	Plasmodium falciparum	5833
DGAAAMRYTEARMTK	8360	8360	DNA gyrase subunit A	Staphylococcus aureus subsp. aureus COL	1280
DGDGAAAMRYTEARM	8360	8360	DNA gyrase subunit A	Staphylococcus aureus subsp. aureus COL	1280
DGEGAP	8371	8371	Large delta antigen (p27) (HDAg-L)	Hepatitis delta virus	12475
DGGKMVQV	8391	8391	Lipoprotein, 15 kDa (tpp15)	Treponema pallidum subsp. pallidum str. Nichols	160
DGIMHTRCHCGAEI	8408	8408	Genome polyprotein	hepatitis C virus genotype 1a	11103
DGIMQTTCPCGAQI	8409	8409	Genome polyprotein	Hepatitis C virus subtype 1b	11103
DGIYFAATEKSNVVR	8413	8413	Spike glycoprotein precursor	SARS coronavirus Tor2	10002316
IYFAATEKSNVVRGW	8413	8413	Spike glycoprotein precursor	SARS coronavirus Tor2	10002316
DGKTLVSKKVTS	8429	8429	Outer surface protein A precursor	Borreliella burgdorferi B31	139
DGSNVLAALAALAE	8494	8494	Genome polyprotein	Hepatitis C virus genotype 3	11103
DGTRDTLPQSPGP	8503	8503	Envelope glycoprotein G	Human alphaherpesvirus 1 strain 17	10298
DGVMSTRCPCGAAI	8514	8514	Genome polyprotein	Hepatitis C virus genotype 3	11103
DGVRLHRYAPVCKPL	8517	8517	Genome polyprotein	Hepacivirus C	11103
RLHRYAPVCKPLLRE	8517	8517	Genome polyprotein	Hepacivirus C	11103
DHCPVVEVNGVTIQV	8530	8530	Fusion glycoprotein F0 precursor	Measles virus strain Edmonston	11234
DHEEDNNT	8533	8533	60 kDa chaperonin	Orientia tsutsugamushi	784
DICLGTDISVKQGDV	8594	8594	Erythrocyte membrane protein 1	Plasmodium falciparum	5833
DIGDIVRGKDLY	8646	8646	PfEMP1 variant 1 of strain MC	Plasmodium falciparum	5833
DIGGNRR	8647	8647	Urease subunit alpha	Helicobacter pylori	210
DILFPA	8697	8697	Large delta antigen (p27) (HDAg-L)	Hepatitis delta virus	12475
DILFPADPPFSPQSC	8698	8698	Large delta antigen (p27) (HDAg-L)	Hepatitis delta virus	12475
DIRVEE	8774	8774	Genome polyprotein	Hepatitis C virus subtype 1b	11103
DISQLTQAIVKNHKN	8785	8785	Envelope glycoprotein	Human T-cell leukemia virus type I	194440
QLTQAIVKNHKNLLK	8785	8785	Envelope glycoprotein	Human T-cell leukemia virus type I	194440
DIYHSLSRAR	8825	8825	Polyprotein	Hepatitis C virus subtype 1b	11103
DKAWLV	8843	8843	Envelope glycoprotein	Dengue virus 2 Jamaica/1409/1983	12637
DKEILYEAF	3507	3507	Genome polyprotein	Hepatitis C virus subtype 2b	11103
DKEVLYQQY	8865	8865	Polyprotein	Hepatitis C virus genotype 3	11103
DKGSDVESYSSMPPL	7778	7778	Genome polyprotein	Hepacivirus C	11103
DVESYSSMPPLEGEP	8877	8877	Genome polyprotein	Hepacivirus C	11103
DKILVQAGEAETMTP	2312	2312	10 kDa chaperonin	Mycobacterium leprae TN	1769
DKILVQANEAETTTA	8900	8900	10 kDa chaperonin	Mycobacterium tuberculosis	1773
DKKAINLDKAQQKLD	8906	8906	Antigen, p83/100	Borreliella burgdorferi B31	139
DKLYIWGVHHPSTN	8939	8939	Hemagglutinin precursor	Influenza A virus	11320
DKNEKGQHEIVEVEE	8942	8942	Glutamate-rich protein	Plasmodium falciparum FCB-2	5833
KGQHEIVEVEEILPE	8942	8942	Glutamate-rich protein	Plasmodium falciparum FCB-2	5833
DKNNSDIE	8951	8951	60 kDa chaperonin	Orientia tsutsugamushi	784
DKVEDGKERNVLIFDL	8997	8997	Heat shock 70 kDa protein	Trypanosoma cruzi	5693
DLAPEA	6060	6060	Genome polyprotein	Hepatitis C virus subtype 1b	11103
DLGDISGINASVVNI	9094	9094	E2 glycoprotein precursor	SARS coronavirus Tor2	10002316
GDISGINASVVNIQK	9094	9094	E2 glycoprotein precursor	SARS coronavirus Tor2	10002316
DLGVRV	4181	4181	HCV-1	hepatitis C virus genotype 1a	11103
DLIAYKQ	9118	9118	FIM3	Bordetella pertussis	520
DLLEDT	9161	9161	Genome polyprotein	Hepatitis C virus subtype 1b	11103
DLPSGFNTLKPIFKL	9242	9242	Spike glycoprotein precursor	SARS coronavirus Tor2	10002316
PSGFNTLKPIFKLPL	9242	9242	Spike glycoprotein precursor	SARS coronavirus Tor2	10002316
DLRSSSGC	9268	9268	DnaK	Mycobacterium tuberculosis	1773
DLSNCMVALGELKLA	9281	9281	Hemagglutinin glycoprotein	Measles virus strain Edmonston	11234
DLVKFISDKIKFLNP	9319	9319	Hemagglutinin	Measles morbillivirus	11234
DMIAAYTAALVSGTA	9365	9365	E2 glycoprotein precursor	SARS coronavirus Tor2	10002316
IAAYTAALVSGTATA	9365	9365	E2 glycoprotein precursor	SARS coronavirus Tor2	10002316
DMMMNWSPT	5649	5649	Genome polyprotein	Hepacivirus C	11103
DNIGNANIGFGN	9474	9474	PPE family protein	Mycobacterium tuberculosis H37Rv	1773
DNIKDC	9480	9480	Replicase polyprotein 1ab	SARS-CoV1	10002316
DNNDSGHSTGADTG	9511	9511	Genome polyprotein	Hepatitis C virus subtype 2b	11103
DNNTGNRS	9521	9521	60 kDa chaperonin	Orientia tsutsugamushi	784
DPDYVPPVVHGCPLP	9619	9619	Polyprotein precursor	Hepatitis C virus subtype 1b	11103
DYVPPVVHGCPLPPT	9619	9619	Polyprotein precursor	Hepatitis C virus subtype 1b	11103
DPIPANLVGM	9653	9653	Basic membrane protein A precursor (Immunodominant antigen P39)	Borreliella burgdorferi	139
DPNANPNVDPNANP	9692	9692	Circumsporozoite protein precursor	Plasmodium falciparum	5833
DPPFSP	8698	8698	Large delta antigen (p27) (HDAg-L)	Hepatitis delta virus	12475
DPQARVAIKSLT	9733	9733	Genome polyprotein	hepatitis C virus genotype 1a	11103
DPVIDRLYLSSHRGV	9804	9804	Hemagglutinin glycoprotein	Measles virus strain Edmonston	11234
DQAQRPAVASRRRPT	9826	9826	Structural protein 2 precursor	Hepatitis E virus (strain Burma)	1678143
QRPAVASRRRPTTAG	9826	9826	Structural protein 2 precursor	Hepatitis E virus (strain Burma)	1678143
DQRPYCWHYA	9895	9895	Structural protein	Hepatitis C virus isolate HC-J4	11103
DQRPYCWHYP	3301	3301	HCV-1	Hepacivirus C	11103
DQRPYCWHYPPKPCG	9898	9898	HCV-1	hepatitis C virus genotype 1a	11103
YCWHYPPKPCGIVPA	9899	9899	HCV-1	Hepatitis C virus subtype 1b AD78	11103
DQYCADVAAEELMNA	9929	9929	Hemagglutinin glycoprotein	Measles morbillivirus	11234
DRASLST	9951	9951	Envelope glycoprotein gp62 precursor	Human T-cell leukemia virus type I	194440
CTTFDDVQAPNYTQH	7215	7215	Spike glycoprotein precursor	SARS-CoV1	10002316
DRCTTFDDVQAPNYT	9956	9956	Spike glycoprotein precursor	SARS coronavirus Tor2	10002316
DREVLYREF	1952	1952	HCV-1	hepatitis C virus genotype 1a	11103
DRGWGN	9420	9420	Genome polyprotein	Yellow fever virus	11089
DRGYISQY	9980	9980	60 kDa chaperonin	Orientia tsutsugamushi	784
DRHFLN	9982	9982	ABC transporter ATP-binding protein	Staphylococcus aureus subsp. aureus MRSA252	1280
DRHFLNNVC	9983	9983	ABC transporter ATP-binding protein	Staphylococcus aureus subsp. aureus MRSA252	1280
DRKKEMLE	9990	9990	60 kDa chaperonin	Orientia tsutsugamushi	784
DRLNQLESKVSGKGQ	10009	10009	N protein	SARS coronavirus Urbani	10002316
NQLESKVSGKGQQQQ	10010	10010	Nucleocapsid protein	SARS coronavirus BJ01	10002316
DRNLGIGNTGNW	10022	10022	PPE family protein	Mycobacterium tuberculosis H37Rv	1773
DSDSESDSDSDSDSD	10098	10098	Clumping factor B precursor (Fibrinogen-binding protein B) (Fibrinogen receptor B)	Staphylococcus aureus subsp. aureus COL	1280
DSESDSDSDSDSDSD	10098	10098	Clumping factor B precursor (Fibrinogen-binding protein B) (Fibrinogen receptor B)	Staphylococcus aureus subsp. aureus COL	1280
DSEPFPRQKHKKVD	10106	10106	Glutamate-rich protein	Plasmodium falciparum	5833
DSGCVVSWK	10124	10124	NS1	Dengue virus 2 Puerto Rico/PR159-S1/1969	12637
DSGCVVSWKNKELKC	10125	10125	Polyprotein, partial [Dengue virus 2]	Dengue virus	12637
DSGSRTPPDELALS	10131	10131	Genome polyprotein	Hepatitis C virus subtype 2a	11103
DSITWQLQAAVLHV	10149	10149	Genome polyprotein	Hepatitis C virus subtype 2a	11103
DSKNFNFE	10155	10155	60 kDa chaperonin	Orientia tsutsugamushi	784
DSLDIDIERNVVTVR	10159	10159	18 kDa antigen	Mycobacterium leprae	1769
ADLIEANLLWRQEMG	10200	10200	Genome polyprotein	Hepacivirus C	11103
DSPDADLIEANLLWR	10200	10200	Genome polyprotein	Hepacivirus C	11103
DSRGSLLSPR	10222	10222	Polyprotein	Hepatitis C virus subtype 1b	11103
DSSAATKKTAAW	10226	10226	Outer surface protein A precursor	Borreliella burgdorferi B31	139
DSSAHGTPSTPA	10227	10227	Sialidase	Trypanosoma cruzi	5693
DSTVTE	10259	10259	Genome polyprotein	Hepatitis C virus subtype 1b	11103
DSTVTENDIR	10260	10260	Polyprotein	Hepatitis C virus subtype 1b	11103
DSYIII	10278	10278	Envelope glycoprotein	Dengue virus 2 Jamaica/1409/1983	12637
DTAWDF	10298	10298	Envelope protein	Dengue virus 2 Jamaica/1409/1983	12637
DTDKDGKVSLEEFCR	10312	10312	22.6 kDa tegumental antigen	Schistosoma japonicum	6182
DTGCAIDITRKEMRC	10340	10340	Non-structural protein NS1	Japanese encephalitis virus strain Nakayama	11072
DTGKHG	10346	10346	Envelope glycoprotein	Dengue virus 2 Jamaica/1409/1983	12637
DTLNKVDA	10406	10406	DnaK	Mycobacterium tuberculosis	1773
DTQGSN	10463	10463	Envelope glycoprotein	Dengue virus 2 Jamaica/1409/1983	12637
DTRCFD	10476	10476	Genome polyprotein	Hepatitis C virus subtype 1b	11103
DTTIMA	9576	9576	HCV-1	hepatitis C virus genotype 1a	11103
DTTSDYEK	10499	10499	60 kDa chaperonin	Orientia tsutsugamushi	784
DTVTPI	10518	10518	Genome polyprotein	Hepatitis C virus subtype 1b	11103
DVENVDGLSLWEMYK	10581	10581	Antigen CARP	Plasmodium falciparum	5833
DVFQNGFTAWGNND	10594	10594	Pertussis toxin subunit 1 precursor	Bordetella pertussis	520
DVKFPGGGQI	10636	10636	Polyprotein precursor	Hepacivirus C	11103
DVLLLNNTR	3883	3883	Polyprotein	Hepacivirus C	11103
DVNAIDIEEPSGQT	10677	10677	Nucleoprotein	Puumala virus sotkamo/v-2969/81	1980486
DVNLHSSR	10686	10686	Replicase polyprotein 1ab	SARS-CoV1	10002316
DVSEKSGNFKHLREF	10720	10720	Spike glycoprotein precursor	SARS-CoV1	10002316
SEKSGNFKHLREFVF	10721	10721	Spike glycoprotein precursor	SARS coronavirus Tor2	10002316
DVTFQV	568	568	Polyprotein precursor	Hepatitis C virus subtype 1b	11103
DVTRIESDSKVIVL	10753	10753	Genome polyprotein	Hepatitis C virus subtype 2b	11103
DVTRIESESKVVVL	10754	10754	Genome polyprotein	Hepatitis C virus subtype 2a	11103
DVVNQNAQALNTLVK	10778	10778	E2 glycoprotein precursor	SARS coronavirus Tor2	10002316
VNQNAQALNTLVKQL	10778	10778	E2 glycoprotein precursor	SARS coronavirus Tor2	10002316
DVVSKLPLAVMG	10781	10781	Genome polyprotein	Hepatitis C virus (isolate H)	11103
DVVSTL	3018	3018	Polyprotein	Hepatitis C virus subtype 1b	11103
DVVSTLPQAVMG	10783	10783	Genome polyprotein	Hepatitis C virus subtype 1b	11103
DVVSTLPQVVMG	10784	10784	Genome polyprotein	Hepatitis C virus subtype 1b	11103
DVVTGATV	10785	10785	Lipoprotein, 15 kDa (tpp15)	Treponema pallidum subsp. pallidum str. Nichols	160
DVVTKLPLAVMG	10787	10787	Genome polyprotein	hepatitis C virus genotype 1a	11103
DVVVLG	10789	10789	Envelope glycoprotein	Dengue virus 2 Jamaica/1409/1983	12637
DWICEVLSDFKTWL	10812	10812	Genome polyprotein	hepatitis C virus genotype 1a	11103
DWICTVLTDFKTWL	10813	10813	Polyprotein	Hepatitis C virus subtype 1b	11103
DWTKVTLDGRPLSTIQ	4260	4260	Structural protein 2 precursor	Hepatitis E virus (strain Burma)	1678143
DWVCSILTDFKNWL	10832	10832	Genome polyprotein	Hepatitis C virus subtype 2b	11103
DWVCSVLADFKAWL	10833	10833	Genome polyprotein	Hepatitis C virus genotype 3	11103
DWVCTILTDFKNWL	10834	10834	Genome polyprotein	Hepatitis C virus subtype 2a	11103
DYHRVMY	800	800	Lipoprotein, 15 kDa (tpp15)	Treponema pallidum subsp. pallidum str. Nichols	160
DYQHKEGR	10946	10946	Lipoprotein, 15 kDa (tpp15)	Treponema pallidum subsp. pallidum str. Nichols	160
EAAAPVVESKWRAL	805	805	Polyprotein	Hepacivirus C	11103
EAAKYEAEDKDQVRQ	10991	10991	Heat shock 70 kDa protein	Trypanosoma cruzi	5693
EADDRA	11006	11006	Heat-shock protein hsp70, putative	Leishmania donovani	5661
EAEGGTWR	10407	10407	DnaK	Mycobacterium tuberculosis	1773
EAELTGYG	11029	11029	Envelope protein	Dengue virus 2 Jamaica/1409/1983	12637
EAEVQIDRLITGRLQ	11038	11038	Spike glycoprotein	Severe acute respiratory syndrome coronavirus 2	2697049
EVQIDRLITGRLQSL	11038	11038	Spike glycoprotein	Severe acute respiratory syndrome coronavirus 2	2697049
EAFIKTAAAETFLAW	11043	11043	Erythrocyte membrane protein 1	Plasmodium falciparum	5833
EAGPGVAG	11057	11057	DnaK	Mycobacterium tuberculosis	1773
EAMTRYSAPPGDPPQ	11138	11138	HCV-1	hepatitis C virus genotype 1a	11103
RYSAPPGDPPQPEYD	11139	11139	Genome polyprotein	Hepacivirus C	11103
EARQAI	3525	3525	Genome polyprotein	Hepatitis C virus subtype 1b	11103
EASLPYGANKEGIVW	11189	11189	Nucleocapsid protein	SARS coronavirus BJ01	10002316
SLPYGANKEGIVWVA	11189	11189	Nucleocapsid protein	SARS coronavirus BJ01	10002316
EASSSDKP	11195	11195	Serine-rich 25 kDa antigen protein	Entamoeba histolytica	5759
EASSTNKP	11196	11196	Serine-rich 25 kDa antigen protein	Entamoeba histolytica	5759
ECSQAAPYI	11264	11264	Polyprotein	Hepatitis C virus genotype 3	11103
ECSQHLPYI	8095	8095	Genome polyprotein	Hepacivirus C	11103
EDGAGNQPGANGAGN	11328	11328	Circumsporozoite protein	Plasmodium vivax	5855
EDINGIRRPKHLYV	11354	11354	Nucleoprotein	Puumala orthohantavirus	1980486
EDNNTGNR	11406	11406	60 kDa chaperonin	Orientia tsutsugamushi	784
EDQRVGIN	11428	11428	60 kDa chaperonin	Orientia tsutsugamushi	784
EDSITIPYQGSGKGV	11441	11441	Hemagglutinin glycoprotein	Measles virus strain Edmonston	11234
EDTLNKVD	11451	11451	DnaK	Mycobacterium tuberculosis	1773
EDTVTP	11456	11456	Genome polyprotein	Hepatitis C virus subtype 1b	11103
EDVEKDKPNRPVV	11457	11457	Envelope glycoprotein G	Human alphaherpesvirus 1 strain 17	10298
EDWGTTP	11473	11473	Urease beta subunit (urea amidohydrolase) (ureB)	Helicobacter pylori 26695	210
EDYPSP	11481	11481	Genome polyprotein	Hepatitis C virus genotype 3	11103
EEACKLTPPHSAKSK	11488	11488	Genome polyprotein	Hepacivirus C	11103
KLTPPHSAKSKFGYG	11488	11488	Genome polyprotein	Hepacivirus C	11103
EEADDDMGFGLFD	11489	11489	60S acidic ribosomal protein P2	Leishmania braziliensis	5660
EECSQAAPY	11534	11534	Polyprotein	Hepatitis C virus genotype 3	11103
EEDEREISVPAEIL	870	870	HCV-1	hepatitis C virus genotype 1a	11103
EEDNNTGN	11557	11557	60 kDa chaperonin	Orientia tsutsugamushi	784
EEEDDDMGFGLFD	876	876	Ribosomal protein P-JL5	Trypanosoma cruzi	5693
EEEEEEEGAGDGE	11576	11576	Envelope glycoprotein G	Human alphaherpesvirus 1 strain 17	10298
EEEEGAGDGEHLE	11579	11579	Envelope glycoprotein G	Human alphaherpesvirus 1 strain 17	10298
EEEIAQVA	11583	11583	60 kDa chaperonin	Orientia tsutsugamushi	784
EEEITTKGASAQGSS	11589	11589	Major surface antigen p190	Plasmodium falciparum	5833
EEEITTKGASAQSGT	11590	11590	Merozoite surface protein 1 precursor	Plasmodium falciparum Palo Alto/Uganda	5833
EEGQRMAEM	2625	2625	Polyprotein	Hepatitis C virus subtype 1b	11103
EEIAQVAT	11672	11672	60 kDa chaperonin	Orientia tsutsugamushi	784
EELGEEIRLKVFVLG	11748	11748	X protein	Hepatitis B virus	10407
EENVEENV	884	884	RESA	Plasmodium falciparum	5833
EENVEENVEENVEENV	11815	11815	Ring-infested erythrocyte surface antigen	Plasmodium falciparum	5833
EENVEHDA	11819	11819	Ring-infested erythrocyte surface antigen	Plasmodium falciparum	5833
EENVEHDAEENVEENV	11820	11820	Ring-infested erythrocyte surface antigen	Plasmodium falciparum	5833
EENVEHDAEENVEHDA	11821	11821	Ring-infested erythrocyte surface antigen	Plasmodium falciparum	5833
EEPEESDEDDFGMGG	244	244	60S acidic ribosomal subunit protein, putative	Leishmania infantum	5671
PEESDEDDFGMGGLF	244	244	60S acidic ribosomal subunit protein, putative	Leishmania infantum	5671
EESDDDMGFGLFD	11872	11872	60S acidic ribosomal protein P2	Homo sapiens	9606
EESIYQ	11877	11877	Genome polyprotein	Hepatitis C virus subtype 1b	11103
EETLHSTSSEGN	11894	11894	Major surface glycoprotein G (Attachment glycoprotein G)	Human respiratory syncytial virus (strain RSB6190)	11250
EEVIDTMKSMQRDED	11910	11910	Dense granule protein 1 precursor	Toxoplasma gondii	5811
EFEPVGSAPPSEGE	11987	11987	Genome polyprotein	Hepatitis C virus subtype 2b	11103
EFGLDGVTYEIDLTN	11999	11999	Protein lsr2 precursor	Mycobacterium leprae	1769
LDGVTYEIDLTNKNA	11999	11999	Protein lsr2 precursor	Mycobacterium leprae	1769
EFLVNT	12048	12048	Genome polyprotein	Hepatitis C virus subtype 1b	11103
EFVVEFDLPGIKA	7682	7682	18 kDa antigen	Mycobacterium leprae	1769
EGAGDGEHLEGGD	12118	12118	Envelope glycoprotein G	Human alphaherpesvirus 1 strain 17	10298
EGCGWAGWLL	12134	12134	Polyprotein precursor	Hepacivirus C	11103
EGGDGTRDTLPQS	12169	12169	Envelope glycoprotein G	Human alphaherpesvirus 1 strain 17	10298
EGGTWRIG	12182	12182	DnaK	Mycobacterium tuberculosis	1773
EGHRMAWDMMMNWS	12184	12184	Genome polyprotein	Hepacivirus C	11103
EGLDIR	12210	12210	Large delta antigen (p27) (HDAg-L)	Hepatitis delta virus	12475
EGQDRGYSY	12247	12247	60 kDa chaperonin	Salmonella enterica subsp. enterica serovar Typhi	28901
EGQRMAEML	2625	2625	Polyprotein	Hepatitis C virus subtype 1b	11103
EGRFKSQD	12258	12258	Lipoprotein, 15 kDa (tpp15)	Treponema pallidum subsp. pallidum str. Nichols	160
EGRTWAQP	4249	4249	Genome polyprotein	Hepatitis C virus (isolate H)	11103
EGTSGTAVTTSTPGS	12289	12289	Merozoite surface protein 1 precursor	Plasmodium falciparum isolate WELLCOME	5833
EGVQQEGAQQ	12306	12306	Flagellar filament 41 kDa core protein	Borreliella burgdorferi B31	139
EGVQQEGAQQPA	12307	12307	Flagellar filament 41 kDa core protein	Borreliella burgdorferi	139
EHLEGGDGTRDTL	12346	12346	Envelope glycoprotein G	Human alphaherpesvirus 1 strain 17	10298
EIAAKAIGKKIHQNNG	12383	12383	Outer surface protein C precursor	Borreliella burgdorferi	139
EIAKTTLLK	12388	12388	ABC transporter ATP-binding protein	Staphylococcus aureus subsp. aureus MRSA252	1280
EIAQVATV	12394	12394	60 kDa chaperonin	Orientia tsutsugamushi	784
DKGIYQTSNFRVVPS	12417	12417	Spike glycoprotein precursor	SARS coronavirus Tor2	10002316
EIDKGIYQTSNFRVV	12417	12417	Spike glycoprotein precursor	SARS coronavirus Tor2	10002316
EIDLTNKNAAKLRGD	12422	12422	LSR2	Mycobacterium leprae	1769
EILYEAFDE	3507	3507	Genome polyprotein	Hepatitis C virus subtype 2b	11103
EINHVQDHALPKENI	12531	12531	Glutamate-rich protein	Plasmodium falciparum	5833
EINRVASCLR	12535	12535	Polyprotein	Hepatitis C virus subtype 1b	11103
EIRQVGDFHYVTGM	12571	12571	Genome polyprotein	hepatitis C virus genotype 1a	11103
EISVPAEIL	848	848	Genome polyprotein	hepatitis C virus genotype 1a	11103
EKAFREL	12625	12625	Lipoprotein, 15 kDa (tpp15)	Treponema pallidum subsp. pallidum str. Nichols	160
EKDKPNRPVVPSP	12647	12647	Envelope glycoprotein G	Human alphaherpesvirus 1 strain 17	10298
EKFVKEQR	11491	11491	Heat shock protein 70, hsp70A2	Mycobacterium leprae	1769
EKGGRK	12693	12693	Genome polyprotein	Hepatitis C virus subtype 1b	11103
EKMALY	6176	6176	Genome polyprotein	Hepatitis C virus (isolate 6a33)	11103
EKMITEFE	12817	12817	60 kDa chaperonin	Orientia tsutsugamushi	784
EKPTINITKPNI	12847	12847	Major surface glycoprotein G (Attachment glycoprotein G)	Human respiratory syncytial virus (strain RSB6190)	11250
EKPTINTTRTNI	12848	12848	Major surface glycoprotein G (Attachment glycoprotein G)	Human respiratory syncytial virus (strain RSB6256)	11250
EKVDNLGRSGGDIIK	12888	12888	Ring-infested erythrocyte surface antigen	Plasmodium falciparum	5833
ELAAALRGMGINAV	12921	12921	NS3-4 protein	Hepatitis C virus subtype 2b	11103
ELAAKLSGLGLNAV	12925	12925	Genome polyprotein	Hepatitis C virus subtype 1b	11103
ELAAKLVALGINAV	6099	6099	Polyprotein	Hepacivirus C	11103
ELADALLE	12931	12931	Lipoprotein, 15 kDa (tpp15)	Treponema pallidum subsp. pallidum str. Nichols	160
ELAKLRAGKASDSQT	12944	12944	M protein, serotype 5 precursor	Streptococcus pyogenes serotype M5	1314
KLRAGKASDSQTPDT	12944	12944	M protein, serotype 5 precursor	Streptococcus pyogenes serotype M5	1314
ELAPEDPEDS	12951	12951	Glycoprotein D	Human alphaherpesvirus 1	10298
ELDGVRLHR	12983	12983	Polyprotein	Hepatitis C virus subtype 1b	11103
ELGAFFSILQDMR	13064	13064	Nucleoprotein	Andes virus CHI-7913	1980456
ELGLISIEAASDI	13080	13080	Glycoprotein precursor	Andes virus CHI-7913	1980456
ELKLAALCHGEDSIT	13126	13126	Hemagglutinin glycoprotein	Measles virus strain Edmonston	11234
ELTPAETSVR	13293	13293	Polyprotein	Hepatitis C virus subtype 1b	11103
ELYDTLKKVKKTV	13326	13326	Glycoprotein precursor	Andes virus CHI-7913	1980456
EMVDVVTG	13421	13421	Lipoprotein, 15 kDa (tpp15)	Treponema pallidum subsp. pallidum str. Nichols	160
EMVLLQ	13426	13426	Envelope glycoprotein	Dengue virus 2 Jamaica/1409/1983	12637
ENDIRV	13458	13458	Genome polyprotein	Hepatitis C virus subtype 1b	11103
ENDVLNQETEEEMEK	13460	13460	101 kDa malaria antigen	Plasmodium falciparum	5833
EPEQVELQPPPQGG	13641	13641	Genome polyprotein	Hepatitis C virus subtype 2a	11103
EPKKDKKKKTDEAQPL	13680	13680	Nucleocapsid protein	SARS coronavirus Tor2	10002316
EPLEPFPTQIHKDYK	13688	13688	Glutamate-rich protein	Plasmodium falciparum	5833
EPQVYTLPPSR	13735	13735	Immunoglobulin heavy constant gamma 3	Homo sapiens	9606
EPSLNE	13766	13766	Envelope glycoprotein	Dengue virus 2 Jamaica/1409/1983	12637
EQGGLCKALQ	13830	13830	Envelope glycoprotein gp62 precursor	Human T-cell leukemia virus type I	194440
EQKSKQ	8920	8920	M protein, serotype 5 precursor	Streptococcus pyogenes serotype M5	1314
EQKSKQN	8920	8920	M protein, serotype 5 precursor	Streptococcus pyogenes serotype M5	1314
EQNKKFFADKPDESTL	13888	13888	Kinetoplastid membrane protein KMP-11	Trypanosoma cruzi	5693
EQQSDLEQERLAKEK	12800	12800	Liver stage antigen	Plasmodium falciparum	5833
QSDLEQERLAKEKLQ	12800	12800	Liver stage antigen	Plasmodium falciparum	5833
ERKDRVED	14006	14006	60 kDa chaperonin	Orientia tsutsugamushi	784
ERLAQHMTDFDVTHHR	14016	14016	Peroxide-responsive repressor perR	Staphylococcus aureus subsp. aureus COL	1280
ERLYIG	14035	14035	Genome polyprotein	Hepatitis C virus subtype 1b	11103
ERSDLEPSIPSEYM	14074	14074	Genome polyprotein	Hepatitis C virus subtype 2a	11103
ESIYQC	14173	14173	Genome polyprotein	Hepatitis C virus subtype 1b	11103
ESLTTTSTALGKLQD	14208	14208	E2 glycoprotein precursor	SARS coronavirus Tor2	10002316
LTTTSTALGKLQDVV	14208	14208	E2 glycoprotein precursor	SARS coronavirus Tor2	10002316
ESPFAR	12180	12180	Large delta antigen (p27) (HDAg-L)	Hepatitis delta virus	12475
ESSSSDKP	14278	14278	Serine-rich 25 kDa antigen protein	Entamoeba histolytica	5759
ETFLRGFLG	14371	14371	ABC transporter ATP-binding protein	Staphylococcus aureus subsp. aureus MRSA252	1280
ETFTNKLKEKHTD	6984	6984	Outer surface protein C precursor	Borreliella burgdorferi B31	139
ETHVTGG	1189	1189	Genome polyprotein	Hepatitis C virus (isolate H)	11103
ETIYNTTLKY	3274	3274	Glycoprotein B	Human betaherpesvirus 5	10359
ETLVTF	10464	10464	Envelope glycoprotein	Dengue virus type 2	12637
ETLVTFKN	10464	10464	Envelope glycoprotein	Dengue virus type 2	12637
ETMTPSGLVIPENAK	14487	14487	10 kDa chaperonin	Mycobacterium leprae	1769
ETRTTNQFLAVSKGN	14536	14536	Hemagglutinin glycoprotein	Measles virus strain Edmonston	11234
ETTTASGLVIPDTAK	14574	14574	10 kDa chaperonin	Mycobacterium tuberculosis	1773
AKNLNESLIDLQELG	12426	12426	Spike glycoprotein precursor	SARS-CoV1	10002316
EVAKNLNESLIDLQE	12426	12426	Spike glycoprotein precursor	SARS-CoV1	10002316
EVDGDVKLSSNLVIL	14641	14641	Hemagglutinin glycoprotein	Measles virus strain Edmonston	11234
EVFCVQ	14690	14690	Genome polyprotein	Hepatitis C virus subtype 1b	11103
EVGKVA	14702	14702	Urease beta subunit (urea amidohydrolase) (ureB)	Helicobacter pylori 26695	210
EVIAPAVQTNWQKL	14721	14721	Genome polyprotein	hepatitis C virus genotype 1a	11103
EVKPGTPAQEIEML	12660	12660	Nucleoprotein	Puumala virus sotkamo/v-2969/81	1980486
EVLYREFDE	1952	1952	HCV-1	hepatitis C virus genotype 1a	11103
EVRRVGDFHYITGA	14865	14865	Genome polyprotein	Hepatitis C virus genotype 3	11103
EVSVAAEILR	14876	14876	Polyprotein	Hepatitis C virus subtype 1b	11103
EVTQHGSFSYVTGL	14887	14887	Genome polyprotein	Hepatitis C virus subtype 2b	11103
EVTQHGSYHYITGL	14888	14888	Genome polyprotein	Hepatitis C virus subtype 2a	11103
EVTRVGDFHYVTGM	11944	11944	Genome polyprotein	Hepacivirus C	11103
EYTIVI	15099	15099	Envelope glycoprotein	Dengue virus 2 Jamaica/1409/1983	12637
EYVLLLFLL	15110	15110	Polyprotein	Hepacivirus C	11103
FAIPYIHPTNPFAPD	15196	15196	Structural protein 2 precursor	Hepatitis E virus (strain Burma)	1678143
PYIHPTNPFAPDVTA	15196	15196	Structural protein 2 precursor	Hepatitis E virus (strain Burma)	1678143
FATNREKM	15289	15289	60 kDa chaperonin	Orientia tsutsugamushi	784
FCIDPTKGGKKPAR	15328	15328	Genome polyprotein	Hepatitis C virus subtype 2b	11103
FCVDPTKGGKKAAR	15352	15352	Genome polyprotein	Hepatitis C virus subtype 2a	11103
FCVQPE	14691	14691	Genome polyprotein	Hepacivirus C	11103
FCVQPEKGGRKPAR	15356	15356	Genome polyprotein	Hepatitis C virus subtype 1b	11103
FDARTMQY	15361	15361	60 kDa chaperonin	Orientia tsutsugamushi	784
FDGGKMVQ	15389	15389	Lipoprotein, 15 kDa (tpp15)	Treponema pallidum subsp. pallidum str. Nichols	160
FDIIAGAHWGILAGLA	15407	15407	Envelope protein E1	Hepatitis C virus genotype 3	11103
FDNEDQRV	15434	15434	60 kDa chaperonin	Orientia tsutsugamushi	784
FDPLRAEEDEREVS	15437	15437	Genome polyprotein	Hepatitis C virus subtype 1b	11103
FDPLVAEEDEREIS	15439	15439	Genome polyprotein	hepatitis C virus genotype 1a	11103
FDRGYISQ	15456	15456	60 kDa chaperonin	Orientia tsutsugamushi	784
FEGERAMTKDCHLLGT	15536	15536	Heat shock 70 kDa protein	Trypanosoma cruzi	5693
FEPLRAETDDVEPS	15615	15615	Genome polyprotein	Hepatitis C virus genotype 3	11103
FEWYYQSGLSVVMPV	15770	15770	Antigen 85-B precursor	Mycobacterium leprae	1769
AVSKPMGTQTHTMIF	15783	15783	Spike glycoprotein precursor	SARS coronavirus Tor2	10002316
FFAVSKPMGTQTHTM	15783	15783	Spike glycoprotein precursor	SARS coronavirus Tor2	10002316
FFGMSRIGMEVTPSG	1295	1295	Nucleocapsid phosphoprotein [Severe acute respiratory syndrome coronavirus 2]	Severe acute respiratory syndrome coronavirus 2	2697049
GMSRIGMEVTPSGTW	1295	1295	Nucleocapsid phosphoprotein [Severe acute respiratory syndrome coronavirus 2]	Severe acute respiratory syndrome coronavirus 2	2697049
FFSTFKCYGVSATKL	15903	15903	Spike glycoprotein precursor	SARS coronavirus Tor2	10002316
STFKCYGVSATKLND	15903	15903	Spike glycoprotein precursor	SARS coronavirus Tor2	10002316
FFTELDGVRLHRFA	15913	15913	Genome polyprotein	hepatitis C virus genotype 1a	11103
FFTEVDGVRLHRYA	15918	15918	Genome polyprotein	Hepatitis C virus subtype 1b	11103
FGEVFNAT	15972	15972	Spike glycoprotein precursor	SARS-CoV1	10002316
FGHQVGDG	15991	15991	DnaK	Mycobacterium tuberculosis	1773
FGLQLELTEGMRFDK	16006	16006	60 kDa chaperonin 2 (Protein Cpn60-2) (GroEL protein 2) (65 kDa antigen) (Heat shock protein 65) (Cell wall protein A) (Antigen A)	Mycobacterium tuberculosis	1773
FGQAAAGDK	16039	16039	B13 antigen	Trypanosoma cruzi	5693
FHSTSSEGN	16143	16143	Major surface glycoprotein G	Human respiratory syncytial virus A2	11250
FHSTSSESN	16144	16144	Major surface glycoprotein G	Human respiratory syncytial virus A	11250
EDLLFNKVTLADAGF	11384	11384	Spike glycoprotein	Severe acute respiratory syndrome coronavirus 2	2697049
FIEDLLFNKVTLADA	16183	16183	E2 glycoprotein precursor	SARS coronavirus Tor2	10002316
FITDD	16311	16311	Heat shock protein 90	Candida albicans	5476
FKEKVLGLLQRATQ	16362	16362	Polyprotein	Hepatitis C virus genotype 3	11103
FKHLREFVFKNKDGF	12873	12873	Spike glycoprotein	SARS coronavirus Tor2	10002316
HLREFVFKNKDGFLY	12873	12873	Spike glycoprotein	SARS coronavirus Tor2	10002316
FKNKDGFLYVYKGYQ	16417	16417	Spike glycoprotein precursor	SARS coronavirus Tor2	10002316
NKDGFLYVYKGYQPI	16417	16417	Spike glycoprotein precursor	SARS coronavirus Tor2	10002316
FKQKALGLLQTASR	16437	16437	Genome polyprotein	hepatitis C virus genotype 1a	11103
FKQKALGLLQTATK	16443	16443	Genome polyprotein	Hepatitis C virus subtype 1b	11103
FKSQDADY	16458	16458	Lipoprotein, 15 kDa (tpp15)	Treponema pallidum subsp. pallidum str. Nichols	160
FKYSNYVCLLWRTPS	16487	16487	22.6 kDa tegumental antigen	Schistosoma japonicum	6182
FLIDGPDTSECPNER	16649	16649	Non-structural protein 1	Dengue virus type 4	12637
IDGPDTSECPNERRA	16649	16649	Non-structural protein 1	Dengue virus type 4	12637
FLRGFLGRM	16875	16875	ABC transporter ATP-binding protein	Staphylococcus aureus subsp. aureus MRSA252	1280
FLVNAWKSKK	16956	16956	Polyprotein	Hepatitis C virus subtype 1b	11103
FLVNAWKSKKCP	16957	16957	Genome polyprotein	Hepatitis C virus subtype 1b	11103
FLVNAWKSKKNP	16958	16958	Polyprotein	Hepatitis C virus subtype 1b	11103
FLVNTW	16960	16960	Genome polyprotein	Hepatitis C virus subtype 1b	11103
FLVNTWKSKKCP	16961	16961	Genome polyprotein	Hepatitis C virus (isolate Japanese)	11103
FLVNTWKSKKNP	16962	16962	Genome polyprotein	Hepatitis C virus subtype 1b	11103
FLVQAWKSKKTP	16963	16963	Genome polyprotein	hepatitis C virus genotype 1a	11103
FNASDSVGQQIKVIP	17128	17128	Genome polyprotein	Hepatovirus A	12092
FNFEVEVV	17146	17146	60 kDa chaperonin	Orientia tsutsugamushi	784
FNVPIKEAGEDCHAP	17243	17243	Hemagglutinin glycoprotein	Measles virus strain Edmonston	11234
FPDLGV	4181	4181	HCV-1	hepatitis C virus genotype 1a	11103
FPFNASDSVGQQIKV	17284	17284	Genome polyprotein	Hepatovirus A	12092
FPSDEF	17402	17402	Fusion protein [Human respiratory syncytial virus A]	Human respiratory syncytial virus A	11250
FQDLSDNPCKVDL	17466	17466	Glycoprotein precursor	Andes virus CHI-7913	1980456
FQYSPG	5472	5472	HCV-1	hepatitis C virus genotype 1a	11103
FRDLTWCINPPERIK	17572	17572	Hemagglutinin glycoprotein	Measles virus strain Edmonston	11234
FRELADAL	1386	1386	Lipoprotein, 15 kDa (tpp15)	Treponema pallidum subsp. pallidum str. Nichols	160
FRGETKTFNPEEVSS	17589	17589	Heat shock 70 kDa protein	Trypanosoma cruzi	5693
FRGKELKKSIQPDEA	17590	17590	Heat shock 70 kDa protein	Trypanosoma cruzi	5693
FRRLGAAL	17639	17639	Lipoprotein, 15 kDa (tpp15)	Treponema pallidum subsp. pallidum str. Nichols	160
FRSDTLYLTQDLFLP	17644	17644	Spike glycoprotein precursor	SARS coronavirus Tor2	10002316
SDTLYLTQDLFLPFY	17644	17644	Spike glycoprotein precursor	SARS coronavirus Tor2	10002316
FSILMAQDTLDQNL	17743	17743	Genome polyprotein	Hepatitis C virus subtype 2a	11103
FSPGPSQKIQLVNT	17801	17801	Polyprotein	Hepatitis C virus subtype 1b	11103
FSSIPNGT	6996	6996	Lipoprotein, 15 kDa (tpp15)	Treponema pallidum subsp. pallidum str. Nichols	160
FSYDTR	17888	17888	Genome polyprotein	Hepatitis C virus subtype 1b	11103
FTDFVKPR	17920	17920	Adhesin P1 precursor (Cytadhesin P1) (Attachment protein)	Mycoplasma pneumoniae	2104
DSVRDPKTSEILDIS	17929	17929	Spike glycoprotein precursor	SARS coronavirus Tor2	10002316
FTDSVRDPKTSEILD	8324	8324	Spike glycoprotein precursor	SARS-CoV1	10002316
FTKWTWETKGDL	17998	17998	Envelope glycoprotein precursor	Puumala virus sotkamo/v-2969/81	1980486
FTNKLKEKHTDLG	6984	6984	Outer surface protein C precursor	Borreliella burgdorferi B31	139
FTPGAKQNIQLINT	18037	18037	Genome polyprotein	hepatitis C virus genotype 1a	11103
FTPGPSQ	10504	10504	Polyprotein	Hepatitis C virus	11103
FVDSIGQSFQNTWEG	18139	18139	ESAT-6-like protein esxB	Mycobacterium leprae	1769
FNGTSWFITQRNFFS	18161	18161	E2 glycoprotein precursor	SARS coronavirus Tor2	10002316
FVFNGTSWFITQRNF	18161	18161	E2 glycoprotein precursor	SARS coronavirus Tor2	10002316
FVGAGLAGAAIGSV	4870	4870	Genome polyprotein	Hepatitis C virus (isolate 1)	11103
FVGLFTP	18177	18177	Envelope protein	Hepacivirus C	11103
FVPSMQ	12180	12180	Large delta antigen (p27) (HDAg-L)	Hepatitis delta virus	12475
FVVSGLAGAAIGGI	18320	18320	Genome polyprotein	Hepatitis C virus genotype 3	11103
FWRGDLVFDFQV	4467	4467	Genome polyprotein	Human hepatitis A virus Hu/Australia/HM175/1976	12092
GAAARTT	14614	14614	Envelope glycoprotein 2	Hepatitis C virus	11103
GAALLQSA	18511	18511	Lipoprotein, 15 kDa (tpp15)	Treponema pallidum subsp. pallidum str. Nichols	160
ALQIPFAMQMAYRFN	18515	18515	E2 glycoprotein precursor	SARS coronavirus Tor2	10002316
GAALQIPFAMQMAYR	18514	18514	Spike glycoprotein	Severe acute respiratory syndrome coronavirus 2	2697049
GAANPSDDSSDSDAK	18517	18517	Merozoite surface protein 1 precursor	Plasmodium falciparum RO-33	5833
GAGICASY	6110	6110	E2 glycoprotein precursor	SARS coronavirus Tor2	10002316
GAGPRVRQPARPLGS	18603	18603	Structural protein 2 precursor	Hepatitis E virus (strain Burma)	1678143
PRVRQPARPLGSAWR	1646	1646	Structural protein 2 precursor	Hepatitis E virus (strain Burma)	1678143
GAIYGA	2612	2612	Envelope protein	Dengue virus 2 Jamaica/1409/1983	12637
GALNTPKDHIGTRNP	18671	18671	Nucleocapsid protein	SARS coronavirus BJ01	10002316
TPKDHIGTRNPNNNA	18671	18671	Nucleocapsid protein	SARS coronavirus BJ01	10002316
GAQAVARSLDWTKVT	4964	4964	Structural protein 2 precursor	Hepatitis E virus (strain Burma)	1678143
VARSLDWTKVTLDGR	18736	18736	Structural protein	Paslahepevirus balayani	1678143
GAQLNAMKPDLQNTL	18743	18743	Antigen 85-B precursor	Mycobacterium leprae	1769
GARSLTPCTCGSSD	18753	18753	Polyprotein	Hepatitis C virus subtype 1b	11103
GASAQGSSGPSGTPS	18758	18758	Major surface antigen p190	Plasmodium falciparum	5833
GASAQSGASAQSGAS	18759	18759	Merozoite surface protein 1	Plasmodium falciparum	5833
GASAQSGTSGTSGTS	18761	18761	Merozoite surface protein 1 precursor	Plasmodium falciparum Palo Alto/Uganda	5833
GASDLRSS	18764	18764	DnaK	Mycobacterium tuberculosis	1773
GAVIIRGHLRMAGHS	18814	18814	Membrane protein	SARS-CoV1	10002316
IIRGHLRMAGHSLGR	18814	18814	Membrane protein	SARS-CoV1	10002316
GAVQNEITLT	18818	18818	Genome polyprotein	Hepatitis C virus (isolate 1)	11103
CSIYPGHITGHRMAW	7016	7016	Polyprotein	Hepacivirus C	11103
GCNCSIYPGHITGHR	18887	18887	Genome polyprotein	Hepatitis C virus (isolate 1)	11103
GCPLPSTKAPPIPPP	18893	18893	Genome polyprotein	Hepacivirus C	11103
LPSTKAPPIPPPRRK	18893	18893	Genome polyprotein	Hepacivirus C	11103
GCVVSWKNK	10125	10125	Polyprotein, partial [Dengue virus 2]	Dengue virus	12637
AAGQPAGDGAAGQPA	18982	18982	Circumsporozoite protein	Plasmodium vivax	5855
GDGAAGQPAGDGAAG	18982	18982	Circumsporozoite protein	Plasmodium vivax	5855
GDGEHLEGGDGTR	18985	18985	Envelope glycoprotein G	Human alphaherpesvirus 1 strain 17	10298
GDIVQQPSDETAAS	19007	19007	Genome polyprotein	Hepatitis C virus subtype 2b	11103
GDKPSLFGQAAAGDK	19014	19014	Surface antigen 2 (CA-2) [Trypanosoma cruzi cruzi]	Trypanosoma cruzi	5693
SLFGQAAAGDKPSLF	19014	19014	Surface antigen 2 (CA-2) [Trypanosoma cruzi cruzi]	Trypanosoma cruzi	5693
GDLLLKLNNYRYNKD	19029	19029	Duffy receptor	Plasmodium vivax	5855
AAGQAAGDRAAGQAA	19091	19091	Circumsporozoite protein	Plasmodium vivax Sal-1	5855
GDRAAGQAAGDRAAG	19091	19091	Circumsporozoite protein	Plasmodium vivax Sal-1	5855
AAGQPAGDRAAGQPA	9935	9935	Circumsporozoite protein precursor	Plasmodium vivax	5855
GDRAAGQPAGDRAAG	9937	9937	Circumsporozoite protein	Plasmodium vivax	5855
GDRADGQPA	8475	8475	Circumsporozoite protein	Plasmodium vivax	5855
ADGQPAGDRADGQPA	9944	9944	Circumsporozoite protein	Plasmodium vivax	5855
GDRADGQPAGDRADG	19098	19098	Circumsporozoite protein	Plasmodium vivax	5855
GDREIGEK	19101	19101	60 kDa chaperonin	Orientia tsutsugamushi	784
GEAGPGVA	19202	19202	DnaK	Mycobacterium tuberculosis	1773
GEGAPPAKRARTDQME	19269	19269	Delta antigen	Hepatitis delta virus	12475
GEGAVQWMNRLIAFA	19273	19273	HCV-1	hepatitis C virus genotype 1a	11103
GEIRPSAPPLPPVA	19311	19311	Structural protein 1	Hepatitis E virus (strain Mexico)	1678143
GESAPSDAKTVTDAVD	19426	19426	Polyprotein precursor	GB virus C	1985356
GFADLMGYIP	6286	6286	Polyprotein	Hepacivirus C	11103
GFDARTMQ	19509	19509	60 kDa chaperonin	Orientia tsutsugamushi	784
GFFGAIAGFIE	19520	19520	Hemagglutinin	Influenza B virus	11520
GFKVRPSFSFFAVGP	19562	19562	PPE family protein	Mycobacterium tuberculosis H37Rv	1773
RPSFSFFAVGPDGMP	19562	19562	PPE family protein	Mycobacterium tuberculosis H37Rv	1773
GFMKQYGECLGDINA	19585	19585	E2 glycoprotein precursor	SARS coronavirus Tor2	10002316
MKQYGECLGDINARD	19585	19585	E2 glycoprotein precursor	SARS coronavirus Tor2	10002316
GFQYSP	5472	5472	HCV-1	hepatitis C virus genotype 1a	11103
GFSYDT	19621	19621	Genome polyprotein	Hepatitis C virus subtype 1b	11103
GFTTNEERYNVFAE	19636	19636	Surface protein 9B	Schistosoma mansoni	6183
GFTTNEPRYNVFAE	19637	19637	Surface protein 9B	Schistosoma mansoni Puerto Rico	6183
GFTWTGVTQNG	12167	12167	Hemagglutinin precursor	Influenza A virus (A/Aichi/2/1968(H3N2))	11320
GFVPSM	12180	12180	Large delta antigen (p27) (HDAg-L)	Hepatitis delta virus	12475
GFYTTTGIGYQPYRV	19657	19657	Spike glycoprotein precursor	SARS coronavirus Tor2	10002316
YTTTGIGYQPYRVVV	19657	19657	Spike glycoprotein precursor	SARS coronavirus Tor2	10002316
GGAAART	14614	14614	Envelope glycoprotein 3	Hepatitis C virus	11103
GGDNHGRGRGRGRGZGG	19700	19700	EBNA-1	Human herpesvirus 4	10376
RGRGRGRGZGGGRPGAP	19700	19700	EBNA-1	Human herpesvirus 4	10376
GGDNHGRGRGRGZGZGG	19701	19701	EBNA-1	Human herpesvirus 4	10376
ZGZGGGRPGAPG	19701	19701	EBNA-1	Human herpesvirus 4	10376
RGRGRGZGZGGGRPGAP	19701	19701	EBNA-1	Human herpesvirus 4	10376
GGDNHGRGRGZGRGZGG	19702	19702	EBNA-1	Human herpesvirus 4	10376
RGZGGGRPGAPG	19702	19702	EBNA-1	Human herpesvirus 4	10376
RGRGZGRGZGGGRPGAP	19702	19702	EBNA-1	Human herpesvirus 4	10376
GGDNHGZGZGZGZGZGG	19703	19703	EBNA-1	Human herpesvirus 4	10376
ZGZGGGZPGAPG	19703	19703	EBNA-1	Human herpesvirus 4	10376
ZGZGZGZGZGGGZPGAP	19703	19703	EBNA-1	Human herpesvirus 4	10376
RGRGGGRPGAPG	19700	19700	EBNA-1	Human gammaherpesvirus 4	10376
RGRGRGRGRGGGRPGAP	19700	19700	EBNA-1	Human gammaherpesvirus 4	10376
GGDNHGRGRGRGRGRGG	19700	19700	EBNA-1	Human gammaherpesvirus 4	10376
GGESSEELSESSFFN	19723	19723	Non-capsid protein NS-1	Human parvovirus B19	1511900
SSEELSESSFFNLIT	19723	19723	Non-capsid protein NS-1	Human parvovirus B19	1511900
GGGQIVGGVYLLP	10638	10638	HCV-1	Hepatitis C virus (isolate 1)	11103
GGKMVQVV	8392	8392	Lipoprotein, 15 kDa (tpp15)	Treponema pallidum subsp. pallidum str. Nichols	160
GGKPALVPD	19902	19902	Polyprotein	Hepatitis C virus genotype 3	11103
GGMPGGMPGGMPGGM	19928	19928	Heat shock 70 kDa protein	Plasmodium falciparum	5833
PGGMPGGMPGGMNFP	19928	19928	Heat shock 70 kDa protein	Plasmodium falciparum	5833
GGPLTN	19965	19965	Genome polyprotein	Hepatitis C virus subtype 1b	11103
GGPTRTIGGS	19974	19974	Polyprotein	Hepatitis C virus subtype 1b AD78	11103
GGRKPA	15356	15356	Genome polyprotein	Hepatitis C virus subtype 1b	11103
GGRRRGRSNSGRGRG	20005	20005	Protein lsr2 precursor	Mycobacterium leprae	1769
GGSGGSVASGGSVAS	20012	20012	Merozoite surface protein 1 precursor	Plasmodium falciparum isolate WELLCOME	5833
GGSGGSVASVASGGS	20013	20013	Merozoite surface protein 1	Plasmodium falciparum	5833
GGSGNSRRTNPSDNS	20014	20014	Merozoite surface protein 1 precursor	Plasmodium falciparum isolate WELLCOME	5833
GGSVASVASGGSGGS	20039	20039	Major surface antigen p190	Plasmodium falciparum	5833
GGSVTSGGSGASVAS	20042	20042	Merozoite surface protein 1	Plasmodium falciparum	5833
GGTEESVVTASRS	20046	20046	Hypothetical protein	Taenia saginata	6206
GGTWRIGY	20060	20060	DnaK	Mycobacterium tuberculosis	1773
GGVYLLPR	10639	10639	Genome polyprotein	Hepatitis C virus (isolate 1)	11103
GGVYLLPRRGPRLGV	17296	17296	Core protein	Hepacivirus C	11103
GGYYSASYSDPCSLK	20108	20108	Envelope glycoprotein	Human T-cell leukemia virus type I	194440
GHQVGDGE	20174	20174	DnaK	Mycobacterium tuberculosis	1773
GHRMAWDM	12184	12184	Genome polyprotein	Hepacivirus C	11103
GHRMAWDMM	12184	12184	Genome polyprotein	Hepacivirus C	11103
GHWMDATFNTKTA	20197	20197	Glycoprotein precursor	Andes virus CHI-7913	1980456
GHWRCPPR	20198	20198	DnaK	Mycobacterium tuberculosis	1773
GIAKGIKEIVEAA	20217	20217	Outer surface protein VlsE	Borreliella burgdorferi B31	139
GIFRAAVCTR	1548	1548	HCV-1	hepatitis C virus genotype 1a	11103
GIGNIGDRNLGI	20281	20281	PPE family protein	Mycobacterium tuberculosis H37Rv	1773
GIGPEKAF	20283	20283	Lipoprotein, 15 kDa (tpp15)	Treponema pallidum subsp. pallidum str. Nichols	160
GIGSAVVSFAIKWE	20285	20285	Genome polyprotein	Hepatitis C virus subtype 1b	11103
GIGVTQNVLYENQKQ	20288	20288	E2 glycoprotein precursor	SARS coronavirus Tor2	10002316
GVTQNVLYENQKQIA	20288	20288	E2 glycoprotein precursor	SARS coronavirus Tor2	10002316
GIIWVAVILHPRLV	20310	20310	Genome polyprotein	Hepatitis C virus subtype 2b	11103
GKDSADKMPLETQLA	20538	20538	Protein antigen	Plasmodium falciparum	5833
GKGGIV	20569	20569	Envelope glycoprotein	Dengue virus 2 Jamaica/1409/1983	12637
GKGTEEKEK	20575	20575	60 kDa chaperonin	Salmonella enterica subsp. enterica serovar Typhi	28901
GKMVQVVY	8392	8392	Lipoprotein, 15 kDa (tpp15)	Treponema pallidum subsp. pallidum str. Nichols	160
GKNRAINMLKRGLPR	20650	20650	Anchored core protein C	Japanese encephalitis virus	11072
GKPAIIPDR	6629	6629	Polyprotein	Hepacivirus C	11103
GKPAIIPDRE	20654	20654	Genome polyprotein	hepatitis C virus genotype 1a	11103
GKPALVPDK	20141	20141	Genome polyprotein	Hepatitis C virus subtype 1b	11103
GKPALVPDKE	20141	20141	Genome polyprotein	Hepatitis C virus subtype 1b	11103
GKPTEKHIQIRSTN	20662	20662	14 kDa antigen	Mycobacterium tuberculosis	1773
GKPVVQTILA	20663	20663	53kDa major outer membrane protein	Porphyromonas gingivalis	837
GKVTNGS	20722	20722	FIM3	Bordetella pertussis	520
GLFGAIAGFIE	4972	4972	Hemagglutinin precursor	Influenza A virus	11320
GLIRACMLVR	20934	20934	Polyprotein	Hepatitis C virus subtype 1b	11103
GLLQQATRQ	21014	21014	Polyprotein	Hepatitis C virus subtype 2b	11103
GLLQRATQQ	16359	16359	Nonstructural protein	Hepatitis C virus subtype 1b	11103
GLLQRATQQQ	16359	16359	Nonstructural protein	Hepatitis C virus subtype 1b	11103
GLLRYHTYARFG	21026	21026	Genome polyprotein	Human hepatitis A virus Hu/Australia/HM175/1976	12092
GLLTPGAKQN	14408	14408	Genome polyprotein	Hepatitis C virus (isolate H)	11103
GLPNNTASWFTALTQ	21065	21065	Nucleocapsid protein	SARS coronavirus BJ01	10002316
NNTASWFTALTQHGK	21065	21065	Nucleocapsid protein	SARS coronavirus BJ01	10002316
GLTSLFT	14616	14616	Polyprotein	Hepatitis C virus	11103
GLVSMFSVGP	19975	19975	Genome polyprotein	Hepatitis C virus subtype 1b AD78	11103
GMGVSCTVTREDGTN	21277	21277	Hemagglutinin	Measles morbillivirus	11234
GMPGGMPGGMPGGMPG	21322	21322	Heat shock 70 kDa protein	Trypanosoma cruzi	5693
GMQLAEQFK	3592	3592	Precursor polyprotein	Hepatitis C virus subtype 1b	11103
GMRFDRGY	21334	21334	60 kDa chaperonin	Orientia tsutsugamushi	784
GMTFRAQEGA	21352	21352	Basic membrane protein A precursor (Immunodominant antigen P39)	Borreliella burgdorferi	139
GMTFRAQEGAFLTG	21353	21353	Basic membrane protein A precursor (Immunodominant antigen P39)	Borreliella burgdorferi	139
GNFERISGDLKTQID	21422	21422	ESAT-6-like protein esxB	Mycobacterium tuberculosis	1773
GDQDLIRQGTDYKHW	21424	21424	Nucleocapsid protein	SARS coronavirus BJ01	10002316
GNFGDQDLIRQGTDY	21424	21424	Nucleocapsid protein	SARS coronavirus BJ01	10002316
AGGQAAGNGAGGQAA	21427	21427	Circumsporozoite protein	Plasmodium vivax	5855
GNGAGGQAAGNGAGG	21427	21427	Circumsporozoite protein	Plasmodium vivax	5855
GNKTLAGPKGPVTQ	21459	21459	Genome polyprotein	Hepatitis C virus subtype 2b	11103
GNKTLAGSRGPVTQ	21460	21460	Genome polyprotein	Hepatitis C virus subtype 2a	11103
GNLLFT	21466	21466	Envelope glycoprotein	Dengue virus 2 Jamaica/1409/1983	12637
GNLLLSCL	21469	21469	Protective recombinant antigen	Taenia crassiceps	6207
GHQTINKTAHEIIDA	21479	21479	18 kDa antigen	Mycobacterium leprae	1769
GNNGHQTINKTAHEI	21479	21479	18 kDa antigen	Mycobacterium leprae	1769
GNPNRPDGGILT	21497	21497	PPE family protein	Mycobacterium tuberculosis H37Rv	1773
GNRSGGGV	21513	21513	60 kDa chaperonin	Orientia tsutsugamushi	784
GNYDFWYQS	21549	21549	ABC transporter ATP-binding protein	Staphylococcus aureus subsp. aureus MRSA252	1280
GPEKAFRE	20284	20284	Lipoprotein, 15 kDa (tpp15)	Treponema pallidum subsp. pallidum str. Nichols	160
GPGVAGSG	21653	21653	DnaK	Mycobacterium tuberculosis	1773
GPLTNS	21699	21699	Genome polyprotein	Hepatitis C virus subtype 1b	11103
GPNHTKV	21713	21713	FIM2	Bordetella pertussis	520
GPRLGVRA	17296	17296	Core protein	Hepacivirus C	11103
GPRLGVRATR	17296	17296	Core protein	Hepacivirus C	11103
GPSQKIQ	17801	17801	Polyprotein	Hepatitis C virus subtype 1b	11103
GPSSFSSR	21799	21799	Cysteine protease	Leishmania aethiopica	5667
GPTRTIGGSQ	19975	19975	Genome polyprotein	Hepatitis C virus subtype 1b AD78	11103
GPVSQHNNR	21827	21827	Glycoprotein NS1	Dengue virus 2 Puerto Rico/PR159-S1/1969	12637
GPVYCFTPSPVVVGT	2289	2289	HCV-1	Hepacivirus C	11103
YCFTPSPVVVGTTDR	6337	6337	Polyprotein	Hepatitis C virus genotype 2	11103
GQHGHMHG	3540	3540	Merozoite surface protein 2	Plasmodium falciparum FC27/Papua New Guinea	5833
GQIFSRSASPIPR	21888	21888	Pr gag-pro-pol	Human T-cell leukemia virus type I	194440
GQIVGGVY	10637	10637	Core protein, partial	Hepacivirus C	11103
GQNCGY	21919	21919	Genome polyprotein	Hepatitis C virus subtype 1b	11103
GQRVEF	17558	17558	HCV-1	hepatitis C virus genotype 1a	11103
GQRVEFLVQAWKSK	21953	21953	Genome polyprotein	hepatitis C virus genotype 1a	11103
DIKDLPKEITVATSR	21996	21996	Membrane protein	SARS-CoV1	10002316
GRCDIKDLPKEITVA	21996	21996	Membrane protein	SARS-CoV1	10002316
GRFDEAMQDQIRQLE	22028	22028	ESAT-6-like protein esxB	Mycobacterium leprae	1769
GRFKSQDA	12259	12259	Lipoprotein, 15 kDa (tpp15)	Treponema pallidum subsp. pallidum str. Nichols	160
GRGGIYRFVTPGER	22044	22044	Genome polyprotein	Hepatitis C virus subtype 1b	11103
GRGRGAIDREQSAA	22055	22055	Protein lsr2 precursor	Mycobacterium leprae	1769
GRGYNVSSIVTMTSQ	22063	22063	Hemagglutinin glycoprotein	Measles morbillivirus	11234
GRKPAR	15356	15356	Genome polyprotein	Hepatitis C virus subtype 1b	11103
GRLGIYRYVSTGER	22121	22121	Genome polyprotein	Hepatitis C virus subtype 2a	11103
GRLGTYRYVASGER	22122	22122	Genome polyprotein	Hepatitis C virus genotype 3	11103
GRLGTYRYVSSGER	22123	22123	NS3-4 protein	Hepatitis C virus subtype 2b	11103
GRLHLNDRV	22127	22127	Polyprotein	Hepatitis C virus subtype 2b	11103
GRLITV	15564	15564	Envelope protein	Dengue virus 2 Jamaica/1409/1983	12637
GRNGARPKQRRPQGL	20003	20003	Nucleoprotein	SARS-CoV1	10002316
GRRGQKAKSNPNRPL	22185	22185	Prot GOR	Pan troglodytes	9598
GRSNSGRGRGAIDRE	22204	22204	Protein lsr2 precursor	Mycobacterium leprae	1769
NSGRGRGAIDREQSA	22204	22204	Protein lsr2 precursor	Mycobacterium leprae	1769
GRTPFII	22217	22217	FIM2	Bordetella pertussis	520
GRTWAQPG	4249	4249	Genome polyprotein	Hepatitis C virus (isolate H)	11103
GRTWAQPGYPWP	12269	12269	Polyprotein	Hepacivirus C	11103
GRWNPQPGVYPPHAA	22253	22253	VP1 capsid protein	Human parvovirus B19	1511900
GSFCTQLN	6011	6011	Spike glycoprotein precursor	SARS-CoV1	10002316
GSGASDLR	22332	22332	DnaK	Mycobacterium tuberculosis	1773
GGFWGDRVDSQPFAI	19736	19736	Structural protein 2 precursor	Hepatitis E virus (strain Burma)	1678143
GSGGGFWGDRVDSQP	22196	22196	Structural protein 2 precursor	Hepatitis E virus (strain Burma)	1678143
GSINTGWFNTGNANTG	22387	22387	PPE family protein	Mycobacterium tuberculosis H37Rv	1773
GSKTLAGPKGPITQ	22396	22396	Genome polyprotein	Hepatitis C virus subtype 1b	11103
GSKVPEDT	22398	22398	DnaK	Mycobacterium tuberculosis	1773
GSQGFP	22460	22460	Large delta antigen (p27) (HDAg-L)	Hepatitis delta virus	12475
GSQLPCEPEPDVAVL	22468	22468	HCV-1	hepatitis C virus genotype 1a	11103
PCEPEPDVAVLTSML	22469	22469	Polyprotein	Hepacivirus C	11103
GSRSRRA	22490	22490	Envelope glycoprotein gp62 precursor	Human T-cell leukemia virus type I	194440
GSRTLAGAKHPALQ	22491	22491	Genome polyprotein	Hepatitis C virus genotype 3	11103
GSSYGF	5472	5472	HCV-1	hepatitis C virus genotype 1a	11103
GSWHINRT	22575	22575	Unnamed protein product	Hepacivirus C	11103
GTIVIR	22716	22716	Envelope glycoprotein	Dengue virus 2 Jamaica/1409/1983	12637
GTIVIRVQYEG	22717	22717	Envelope glycoprotein	Dengue virus 2 Jamaica/1409/1983	12637
GTKSLEPCTCGAVD	22732	22732	Genome polyprotein	Hepatitis C virus subtype 2a	11103
GTLVKTITDDQIEV	22755	22755	Hemagglutinin	Influenza A virus (A/X-31(H3N2))	11320
GTRIRFKDDTSFED	13504	13504	N protein	Puumala virus Kazan	1980486
GTRTIASPKGPVIQ	1705	1705	HCV-1	hepatitis C virus genotype 1a	11103
GTSAPSGSGTSPSSR	22809	22809	Merozoite surface protein 1	Plasmodium falciparum	5833
GTSGPSGTGPSGTSP	22815	22815	Merozoite surface protein 1	Plasmodium falciparum	5833
GTSGTSAQSGTSGTS	22828	22828	Merozoite surface protein 1 precursor	Plasmodium falciparum Palo Alto/Uganda	5833
GTSGWAEVVVTPTHVD	22831	22831	Polyprotein precursor	GB virus C	1985356
GTTLPK	475	475	N protein	SARS coronavirus Urbani	10002316
GTVVAVGPGRWDEDG	22882	22882	10 kDa chaperonin	Mycobacterium leprae	1769
GTYRATYQ	22898	22898	Lipoprotein, 15 kDa (tpp15)	Treponema pallidum subsp. pallidum str. Nichols	160
GVAGSGAS	22912	22912	DnaK	Mycobacterium tuberculosis	1773
GVFTSI	22972	22972	Envelope protein	Dengue virus 2 Jamaica/1409/1983	12637
GVGIYLLPNR	1718	1718	HCV-1	hepatitis C virus genotype 1a	11103
GVIFFFNPGELLPEA	5569	5569	Immunogenic protein MPB64 precursor	Mycobacterium tuberculosis variant bovis BCG	1773
GVIITW	23004	23004	Envelope protein	Dengue virus 2 Jamaica/1409/1983	12637
GVLSVDLSLTVELKI	23048	23048	Hemagglutinin glycoprotein	Measles morbillivirus	11234
GVLTPSSKRFQPFQQ	23051	23051	Spike glycoprotein precursor	SARS coronavirus Tor2	10002316
LTPSSKRFQPFQQFG	23051	23051	Spike glycoprotein precursor	SARS coronavirus Tor2	10002316
GVMLAAQMFIVSPQ	23058	23058	Genome polyprotein	Hepatitis C virus subtype 2a	11103
GVNLEDPASRDL	7332	7332	Core protein	Hepatitis B virus	10407
GVPIELQVECFTWDQ	23096	23096	Hemagglutinin glycoprotein	Measles morbillivirus	11234
GVPPLRVWR	23102	23102	Polyprotein	Hepatitis C virus subtype 1b	11103
GVRVCE	4181	4181	HCV-1	hepatitis C virus genotype 1a	11103
GVSWTM	17727	17727	Envelope protein	Dengue virus 2 Jamaica/1409/1983	12637
GVTRPSAPPLPHVV	23176	23176	Structural protein 1	Hepatitis E virus (strain Burma)	1678143
GVTTSLS	23184	23184	ABC transporter ATP-binding protein	Staphylococcus aureus subsp. aureus MRSA252	1280
GVTTSLSYF	23185	23185	ABC transporter ATP-binding protein	Staphylococcus aureus subsp. aureus MRSA252	1280
GVTYEIDLTNKNA	11999	11999	Protein lsr2 precursor	Mycobacterium leprae	1769
GVTYEIDLTNKNAA	23191	23191	Protein LSR2 precursor	Mycobacterium leprae	1769
GVTYEIDLTNKNAAK	23192	23192	LSR2	Mycobacterium leprae	1769
GVTYEIDLTNKNAAKL	23193	23193	LSR2	Mycobacterium leprae	1769
TYEIDLTNKNAAKLR	23194	23194	LSR2	Mycobacterium leprae	1769
YEIDLTNKNAAKLRG	23195	23195	LSR2	Mycobacterium leprae	1769
GVVCAAILR	2991	2991	Polyprotein	Hepatitis C virus subtype 1b	11103
GVYLLPRR	10639	10639	Genome polyprotein	Hepatitis C virus (isolate 1)	11103
GVYLLPRRGP	10640	10640	Genome polyprotein	Hepacivirus C	11103
GVYLLPRRGPRLGVR	17296	17296	Core protein	Hepacivirus C	11103
LLPRRGPRLGVRATR	17296	17296	Core protein	Hepacivirus C	11103
GWGNGC	9979	9979	Envelope protein	Dengue virus 2 Jamaica/1409/1983	12637
GWVFGSTMNNKSQSV	23296	23296	Spike glycoprotein precursor	SARS coronavirus Tor2	10002316
VFGSTMNNKSQSVII	23296	23296	Spike glycoprotein precursor	SARS coronavirus Tor2	10002316
GYFGHQVG	23337	23337	DnaK	Mycobacterium tuberculosis	1773
GYISQYFA	23367	23367	60 kDa chaperonin	Orientia tsutsugamushi	784
GYKVLVLNPSVAATL	23391	23391	Polyprotein	Hepacivirus C	11103
VLVLNPSVAATLGFG	23392	23392	Genome polyprotein	Hepatitis C virus (isolate Taiwan)	11103
GYLPISGEMEKVT	23404	23404	Glycoprotein precursor	Andes virus CHI-7913	1980456
GYNVSSIVTMTSQGM	23422	23422	Hemagglutinin glycoprotein	Measles virus strain Edmonston	11234
GYQPYRVVVLSFELL	23437	23437	Spike glycoprotein precursor	SARS coronavirus Tor2	10002316
QPYRVVVLSFELLNA	23437	23437	Spike glycoprotein precursor	SARS coronavirus Tor2	10002316
GYSDRVRSITLGNS	23455	23455	Polyprotein	Coxsackievirus B3	138949
GYYYPSDPNTFYAPP	23511	23511	Protective recombinant antigen	Taenia crassiceps Strain ORF	6207
YYPSDPNTFYAPPYS	23511	23511	Protective recombinant antigen	Taenia crassiceps Strain ORF	6207
DQLTPAWRIYSTGNN	23520	23520	E2 glycoprotein precursor	SARS coronavirus Tor2	10002316
HADQLTPAWRIYSTG	23520	23520	E2 glycoprotein precursor	SARS coronavirus Tor2	10002316
HAFCHEEG	23530	23530	Cysteine protease	Leishmania aethiopica	5667
HAVGPNQGGLSQGLS	23576	23576	Sexual stage-specific protein precursor	Plasmodium falciparum	5833
HDKNNSDI	23630	23630	60 kDa chaperonin	Orientia tsutsugamushi	784
HDRHFLNNV	23641	23641	ABC transporter ATP-binding protein	Staphylococcus aureus subsp. aureus MRSA252	1280
HEEDNNTG	23671	23671	60 kDa chaperonin	Orientia tsutsugamushi	784
HEGKAYFPREGV	1860	1860	E2 glycoprotein precursor	SARS coronavirus Tor2	10002316
HEHHGVYNQG	16577	16577	ORF68	Human herpesvirus 3 H-551	10335
HEQQLVTARQKLK	23727	23727	Nucleoprotein	Andes virus CHI-7913	1980456
HGKEELRFPRGQGVPI	23917	23917	Nucleocapsid protein	SARS coronavirus Tor2	10002316
HGVRGLTNLFS	23965	23965	Polyprotein	Hepacivirus C	11103
HGVRGLTSLFS	23966	23966	Polyprotein	Hepacivirus C	11103
HHAERNGSQSTTSQSN	23976	23976	Lipase 2 precursor (glycerol ester hydrolase 2)	Staphylococcus aureus subsp. aureus COL	1280
HHPSTNQEQTSLYVQ	22993	22993	Hemagglutinin HA1	Influenza A virus (A/X-31(H3N2))	11320
PSTNQEQTSLYVQAS	22993	22993	Hemagglutinin HA1	Influenza A virus (A/X-31(H3N2))	11320
FYRRFLGKDGRRDPK	24046	24046	LANA	Human gammaherpesvirus 8	37296
HIFYRRFLGKDGRRD	24046	24046	LANA	Human gammaherpesvirus 8	37296
HIHSVW	24052	24052	Genome polyprotein	Hepatitis C virus subtype 1b	11103
HINRTALN	22576	22576	Polyprotein	Hepatitis C virus (isolate H77)	11103
HITHSGMEGMGVSCT	24104	24104	Hemagglutinin glycoprotein	Measles virus strain Edmonston	11234
HKEGRFKS	24123	24123	Lipoprotein, 15 kDa (tpp15)	Treponema pallidum subsp. pallidum str. Nichols	160
HLGGEDFDNRLVAHF	24211	24211	Heat shock 70 kDa protein	Trypanosoma cruzi	5693
HLNDRVVVT	24261	24261	Polyprotein	Hepatitis C virus subtype 2b	11103
HLPYIEQGM	1276	1276	Nonstructural protein	hepatitis C virus genotype 1a	11103
HLPYIEQGMQLAEQ	3592	3592	Precursor polyprotein	Hepatitis C virus subtype 1b	11103
HMTNYLEQPVSNDLS	24352	24352	Hemagglutinin glycoprotein	Measles morbillivirus	11234
HQNILRVAQ	24595	24595	Envelope glycoprotein gp63 precursor	Human T-lymphotropic virus 2	194441
HQVGDGEA	24658	24658	DnaK	Mycobacterium tuberculosis	1773
HRMAWDMM	12184	12184	Genome polyprotein	Hepacivirus C	11103
HRMAWDMMM	12184	12184	Genome polyprotein	Hepacivirus C	11103
HRMAWNMMMNWSPT	24696	24696	Genome polyprotein	Hepatitis C virus (isolate H)	11103
HRQWFL	5675	5675	Envelope glycoprotein	Dengue virus 2 Jamaica/1409/1983	12637
HRVMYASS	10893	10893	Lipoprotein, 15 kDa (tpp15)	Treponema pallidum subsp. pallidum str. Nichols	160
HSMVDR	8982	8982	Envelope glycoprotein	Dengue virus 2 Jamaica/1409/1983	12637
HSVRGFTSLFS	24870	24870	Polyprotein	Hepacivirus C	11103
HSVRGFTSLFSA	24871	24871	Polyprotein	Hepacivirus C	11103
HSVRGLTSLFS	24872	24872	Polyprotein	Hepacivirus C	11103
HSVWKD	24875	24875	Genome polyprotein	Hepatitis C virus subtype 1b	11103
HSYSPGEINRVASC	24881	24881	Genome polyprotein	Hepatitis C virus subtype 1b	11103
HSYSPGEINRVASCL	24882	24882	Genome polyprotein	Hepacivirus C	11103
PGEINRVASCLRKLG	24882	24882	Genome polyprotein	Hepacivirus C	11103
DDFCPECRPLGLQGC	10934	10934	Structural protein	Paslahepevirus balayani	1678143
HTFDDFCPECRPLGL	10934	10934	Structural protein	Paslahepevirus balayani	1678143
HTINHTFGNPVIPFK	24923	24923	Spike glycoprotein precursor	SARS coronavirus Tor2	10002316
INHTFGNPVIPFKDG	24923	24923	Spike glycoprotein precursor	SARS coronavirus Tor2	10002316
HTLETVNISDVNDFQ	24930	24930	Liver stage antigen	Plasmodium falciparum	5833
TVNISDVNDFQISKY	24930	24930	Liver stage antigen	Plasmodium falciparum	5833
HTPLFSFLTASPA	24960	24960	Envelope glycoprotein G	Human alphaherpesvirus 1 strain 17	10298
HTSSMRGVYYPDEIF	7217	7217	Spike glycoprotein precursor	SARS coronavirus Tor2	10002316
SSMRGVYYPDEIFRS	24978	24978	Spike glycoprotein precursor	SARS coronavirus Tor2	10002316
HTYSPHELSRVAAT	25009	25009	Genome polyprotein	Hepatitis C virus subtype 2b	11103
HTYTPHELTRVASA	25010	25010	Genome polyprotein	Hepatitis C virus subtype 2a	11103
DTSYECDIPIGAGIC	25031	25031	E2 glycoprotein precursor	SARS coronavirus Tor2	10002316
HVDTSYECDIPIGAG	25031	25031	E2 glycoprotein precursor	SARS coronavirus Tor2	10002316
HVIWDVGLQSS	22698	22698	Genome polyprotein	Coxsackievirus B4 (strain JVB / Benschoten / New York/51)	138949
HVLGRL	6487	6487	Envelope glycoprotein	Dengue virus type 2	12637
HVSGHRMAW	25086	25086	Polyprotein	Hepacivirus C	11103
HVTGGAA	10352	10352	Genome polyprotein	Hepatitis C virus	11103
HWRCPPRR	25138	25138	DnaK	Mycobacterium tuberculosis	1773
HYAPRPCGI	25149	25149	Genome polyprotein	Hepatitis C virus subtype 1b	11103
HYTNESKFKFILE	25200	25200	Glycoprotein precursor	Andes virus CHI-7913	1980456
AEQDRNTREVFAQVK	25219	25219	E2 glycoprotein precursor	SARS coronavirus Tor2	10002316
IAAEQDRNTREVFAQ	25219	25219	E2 glycoprotein precursor	SARS coronavirus Tor2	10002316
DYNYKLPDDFMGCVL	25250	25250	Spike glycoprotein precursor	SARS coronavirus Tor2	10002316
IADYNYKLPDDFMGC	22995	22995	Spike glycoprotein precursor	SARS-CoV1	10002316
IAEHQFKEK	25254	25254	Genome polyprotein	Hepatitis C virus genotype 3	11103
GLIAIVMVTILLCCM	25293	25293	E2 glycoprotein precursor	SARS coronavirus Tor2	10002316
IAGLIAIVMVTILLC	25292	25292	Spike glycoprotein precursor	SARS coronavirus Tor2	10002316
IAKTTLLKI	25328	25328	ABC transporter ATP-binding protein	Staphylococcus aureus subsp. aureus MRSA252	1280
IALSQMGDA	25346	25346	Urease beta subunit (urea amidohydrolase) (ureB)	Helicobacter pylori 26695	210
IAPGQTGVIADYNYK	25377	25377	E2 glycoprotein precursor	SARS coronavirus Tor2	10002316
PGQTGVIADYNYKLP	25378	25378	Spike glycoprotein precursor	SARS coronavirus Tor2	10002316
IAQVATVS	25404	25404	60 kDa chaperonin	Orientia tsutsugamushi	784
ICESAGVQEDAASL	25497	25497	Genome polyprotein	hepatitis C virus genotype 1a	11103
IDANDCLVTPSVK	25538	25538	Glycoprotein precursor	Andes virus CHI-7913	1980456
IDAVNKRGRKQNKRG	25541	25541	Anchored core protein C	Japanese encephalitis virus	11072
IDIISGAHWGVMFGLA	25592	25592	Genome polyprotein	Hepatitis C virus subtype 2a	11103
IDLTNKNAA	12422	12422	LSR2	Mycobacterium leprae	1769
IDLTNKNAAK	12422	12422	LSR2	Mycobacterium leprae	1769
IDLTNKNAAKL	12422	12422	LSR2	Mycobacterium leprae	1769
IDLTNKNAAKLRGD	12422	12422	LSR2	Mycobacterium leprae	1769
IDMIAGAHWG	25630	25630	Genome polyprotein	Hepatitis C virus (isolate H)	11103
IDQKVKEISNQEPL	25653	25653	Nucleoprotein	Puumala virus sotkamo/v-2969/81	1980486
IDTTIM	9160	9160	HCV-1	hepatitis C virus genotype 1a	11103
IEEEKSLNMLDKKT	25768	25768	Circumsporozoite	Plasmodium falciparum	5833
IEEGQRIAEML	2623	2623	Polyprotein	Hepatitis C virus subtype 1b	11103
IEEGQRMAE	2625	2625	Polyprotein	Hepatitis C virus subtype 1b	11103
IEEVALGHEGEIPF	25791	25791	Genome polyprotein	Hepatitis C virus subtype 2b	11103
IEEVALGQEGEIPF	25792	25792	Genome polyprotein	Hepatitis C virus subtype 2a	11103
IEEVALSNTGEIPF	25794	25794	Genome polyprotein	Hepatitis C virus subtype 1b	11103
IEEVALSTTGEIPF	25795	25795	Genome polyprotein	hepatitis C virus genotype 1a	11103
IEKTNEKFHQIEK	25863	25863	Hemagglutinin HA2	Influenza A virus	11320
IENAIRMISD	2207	2207	Flagellar filament 41 kDa core protein	Borreliella burgdorferi B31	139
IEQAQVIAE	25933	25933	Genome polyprotein	Hepatitis C virus genotype 3	11103
IFLLALLSCL	18909	18909	Polyprotein	Hepatitis C virus subtype 1b AD78	11103
IFSTYADNQPGVHIQ	26169	26169	Heat shock 70 kDa protein	Trypanosoma cruzi	5693
IFTITKILL	26174	26174	Genome polyprotein	Hepacivirus C	11103
IGDAAKNQVAMNPRN	26204	26204	Heat shock 70 kDa protein	Trypanosoma cruzi	5693
IGGPLT	26234	26234	Genome polyprotein	Hepatitis C virus subtype 1b	11103
IGGSQAQTAS	19975	19975	Genome polyprotein	Hepatitis C virus subtype 1b AD78	11103
IGISNR	26246	26246	Envelope glycoprotein	Dengue virus 2 Jamaica/1409/1983	12637
IGISNRDFV	26247	26247	Envelope protein	Dengue virus 2 Jamaica/1409/1983	12637
IGLEEEEEEEGAG	26265	26265	Envelope glycoprotein G	Human alphaherpesvirus 1 strain 17	10298
IGPEKAFR	20284	20284	Lipoprotein, 15 kDa (tpp15)	Treponema pallidum subsp. pallidum str. Nichols	160
IGQMFETTMR	26308	26308	Genome polyprotein	Dengue virus 2 Jamaica/1409/1983	12637
IGRLHLNDR	26318	26318	Polyprotein	Hepatitis C virus subtype 2b	11103
IGTRNPNNNAATVLQL	26329	26329	Nucleocapsid protein	SARS coronavirus Tor2	10002316
IGYFGHQV	26348	26348	DnaK	Mycobacterium tuberculosis	1773
IHSVWK	26412	26412	Genome polyprotein	Hepatitis C virus subtype 1b	11103
IIGRLHLND	26506	26506	Polyprotein	Hepatitis C virus subtype 2b	11103
IIMYAPTLWARMIL	26600	26600	Genome polyprotein	Hepatitis C virus subtype 1b	11103
IINNSTNVVIRACNF	26610	26610	Spike glycoprotein precursor	SARS coronavirus Tor2	10002316
NNSTNVVIRACNFEL	26610	26610	Spike glycoprotein precursor	SARS coronavirus Tor2	10002316
IIPDREVLY	1952	1952	HCV-1	hepatitis C virus genotype 1a	11103
DREVLYREFDEMEEC	9967	9967	HCV-1	hepatitis C virus genotype 1a	11103
IIPDREVLYREFDEM	22246	22246	Polyprotein	Hepacivirus C	11103
IKDTTSDY	26766	26766	60 kDa chaperonin	Orientia tsutsugamushi	784
IKKGKKYEKTKDNNF	26817	26817	Liver stage antigen	Plasmodium falciparum	5833
IKLKDCP	26839	26839	FIM2	Bordetella pertussis	520
IKLNG	7890	7890	Replicase polyprotein 1ab	SARS coronavirus Tor2	10002316
IKSLTE	4276	4276	HCV-1	hepatitis C virus genotype 1a	11103
IKVYVGNYD	26932	26932	ABC transporter ATP-binding protein	Staphylococcus aureus subsp. aureus MRSA252	1280
ILGWEFGGGAP	27084	27084	Merozoite surface protein 6	Plasmodium falciparum	5833
ILRKSRRFAQALPV	12509	12509	HCV-1	hepatitis C virus genotype 1a	11103
ILSRLDKVEAEVQID	27357	27357	E2 glycoprotein precursor	SARS coronavirus Tor2	10002316
SRLDKVEAEVQIDRL	27357	27357	E2 glycoprotein precursor	SARS coronavirus Tor2	10002316
ILTGGKSKQTEGLLLL	27379	27379	Heat shock 70 kDa protein	Trypanosoma cruzi	5693
ILYEAFDEM	3507	3507	Genome polyprotein	Hepatitis C virus subtype 2b	11103
IMAKNE	9576	9576	HCV-1	hepatitis C virus genotype 1a	11103
IMASKTVGTAEEKL	27451	27451	Nucleoprotein	Puumala virus sotkamo/v-2969/81	1980486
IMGGECPTAEDMVN	27494	27494	Genome polyprotein	Hepatitis C virus genotype 3	11103
IMKAQ	27507	27507	Heat shock protein 90	Candida albicans	5476
IMLIILSGIVGFKVK	27517	27517	Sexual stage-specific protein precursor	Plasmodium falciparum	5833
IMSGEKPSMEDVVN	27554	27554	Genome polyprotein	Hepatitis C virus subtype 2a	11103
IMSGEKPTVEDVVN	27555	27555	Genome polyprotein	Hepatitis C virus subtype 2b	11103
IMSGEVPSTEDLVN	16384	16384	Genome polyprotein	Hepatitis C virus (isolate 1)	11103
INAYTTGPCTPSPA	27595	27595	Genome polyprotein	Hepatitis C virus subtype 1b	11103
INCYTEGPCVPKPP	27598	27598	Genome polyprotein	Hepatitis C virus subtype 2b	11103
INCYTEGQCVPKPA	27599	27599	Genome polyprotein	Hepatitis C virus subtype 2a	11103
INEYTTGPSTPCPS	27627	27627	Genome polyprotein	Hepatitis C virus genotype 3	11103
INLRTNNSATIV	27685	27685	Polyprotein	Coxsackievirus B3	138949
INRIADQAQY	27732	27732	Flagellar filament 41 kDa core protein	Borreliella burgdorferi B31	139
INTTGNPEH	27757	27757	Major surface glycoprotein G	Human respiratory syncytial virus A	11250
IPDREVLYR	1952	1952	HCV-1	hepatitis C virus genotype 1a	11103
IPDREVLYREFDEM	22246	22246	Polyprotein	Hepacivirus C	11103
IPKPFFRDEVSFCV	27903	27903	Genome polyprotein	Hepatitis C virus subtype 2a	11103
IPNGTYRA	27959	27959	Lipoprotein, 15 kDa (tpp15)	Treponema pallidum subsp. pallidum str. Nichols	160
IPPPPRGVPQIEVTF	27979	27979	Heat shock 70 kDa protein	Trypanosoma cruzi	5693
IPPPRRKRTVVLTE	27980	27980	Genome polyprotein	Hepatitis C virus subtype 1b	11103
IPRFKVSPYLFNVPI	28041	28041	Hemagglutinin glycoprotein	Measles virus strain Edmonston	11234
IQAIVSSP	6215	6215	Envelope glycoprotein	Human T-cell leukemia virus type I	194440
IRFKDDTSFEDING	28291	28291	Nucleoprotein	Puumala virus sotkamo/v-2969/81	1980486
IRGSQG	28303	28303	Large delta antigen (p27) (HDAg-L)	Hepatitis delta virus	12475
IRMGTDK	28339	28339	FIM3	Bordetella pertussis	520
IRMISDQRAN	2207	2207	Flagellar filament 41 kDa core protein	Borreliella burgdorferi B31	139
IRQGTDYKHWPQIAQ	28371	28371	Nucleocapsid protein	SARS coronavirus BJ01	10002316
QGTDYKHWPQIAQFA	28371	28371	Nucleocapsid protein	SARS coronavirus BJ01	10002316
DTSVERRALGEIQNV	28374	28374	TCFL5 protein	Mus musculus	10090
IRQLDTSVERRALGE	28374	28374	TCFL5 protein	Mus musculus	10090
IRSAEVVSRMLVH	28396	28396	Glycoprotein precursor	Andes virus CHI-7913	1980456
IRVEES	28413	28413	Genome polyprotein	Hepatitis C virus subtype 1b	11103
IRVQYE	22717	22717	Envelope glycoprotein	Dengue virus 2 Jamaica/1409/1983	12637
ISESQGNEEDERNL	28482	28482	Genome polyprotein	Hepatitis C virus subtype 2b	11103
ISESQGTEEDERNL	28483	28483	Genome polyprotein	Hepatitis C virus subtype 2a	11103
ISFHFQMEKQVIH	28492	28492	Glycoprotein precursor	Andes virus CHI-7913	1980456
ISGDLKTQIDQVEST	21423	21423	ESAT-6-like protein esxB	Mycobacterium tuberculosis H37Rv	1773
ISGHRMAWDMMMNWS	28509	28509	Polyprotein	Hepacivirus C	11103
ISNRDF	26247	26247	Envelope protein	Dengue virus 2 Jamaica/1409/1983	12637
ISPCAFGGVSVITPG	28643	28643	E2 glycoprotein precursor	SARS coronavirus Tor2	10002316
PCAFGGVSVITPGTN	28643	28643	E2 glycoprotein precursor	SARS coronavirus Tor2	10002316
ISQYFATN	28698	28698	60 kDa chaperonin	Orientia tsutsugamushi	784
ISTEPFPNQKHKDLQ	28742	28742	Glutamate-rich protein	Plasmodium falciparum	5833
ISTLIKQKLDGLKNE	28749	28749	Outer surface protein C precursor	Borreliella burgdorferi	139
ISYANGSGLDERPY	28786	28786	Genome polyprotein	Hepatitis C virus (isolate H)	11103
ITDHEEDN	28853	28853	60 kDa chaperonin	Orientia tsutsugamushi	784
ITGHRMAWDM	20147	20147	Polyprotein	Hepatitis C virus (isolate H77)	11103
ITGHRMAWDMMLNWS	28910	28910	Polyprotein	Hepacivirus C	11103
ITGHRMAWDMMMNWS	20148	20148	HCV-1	Hepatitis C virus subtype 1b AD78	11103
ITGHRMAWDMMVNWS	28914	28914	Genome polyprotein	Hepacivirus C	11103
ITGQRMAWDMMMNWS	28922	28922	Polyprotein	Hepacivirus C	11103
ITKGKSQKSLGD	28953	28953	Antigen, p83/100	Borreliella burgdorferi B31	139
ITTYV	29126	29126	FIM2	Bordetella pertussis	520
ITVATSRT	26759	26759	Membrane glycoprotein [Severe acute respiratory syndrome coronavirus 2]	Severe acute respiratory syndrome coronavirus 2	2697049
ITVEELKQ	29128	29128	Membrane protein	SARS-CoV1	10002316
ITVEELKQLLEQWNL	29129	29129	Membrane protein	SARS-CoV1	10002316
VEELKQLLEQWNLVI	29129	29129	Membrane protein	SARS-CoV1	10002316
ITVNSKKTKDLV	29139	29139	Outer surface protein A precursor	Borreliella burgdorferi B31	139
ITYNESHSSDQRPY	29171	29171	Genome polyprotein	Hepatitis C virus (isolate Con1)	11103
IVATNWQKL	5368	5368	Polyprotein	Hepatitis C virus genotype 3	11103
IVFPDL	4181	4181	HCV-1	hepatitis C virus genotype 1a	11103
IVFPDLGVR	4181	4181	HCV-1	hepatitis C virus genotype 1a	11103
IVGGVYLL	6882	6882	Genome polyprotein	Hepacivirus C	11103
IVGGVYLLPR	10639	10639	Genome polyprotein	Hepatitis C virus (isolate 1)	11103
GYIMHGISTINTEMK	29294	29294	Ring-infected erythrocyte surface antigen precursor	Plasmodium falciparum	5833
IVGYIMHGISTINTE	29294	29294	Ring-infected erythrocyte surface antigen precursor	Plasmodium falciparum	5833
IVIRVQ	22717	22717	Envelope glycoprotein	Dengue virus 2 Jamaica/1409/1983	12637
IVTCAM	20851	20851	Envelope glycoprotein	Dengue virus type 2	12637
IVTCAMF	20851	20851	Envelope glycoprotein	Dengue virus type 2	12637
IVWVATEGALNTPKD	20485	20485	Nucleoprotein	SARS-CoV1	10002316
WVATEGALNTPKDHI	20485	20485	Nucleoprotein	SARS-CoV1	10002316
IYDKKISVLK	29566	29566	Heat shock protein 60 (GroEL) like protein	Porphyromonas gingivalis	837
IYGAAF	2612	2612	Envelope protein	Dengue virus 2 Jamaica/1409/1983	12637
IYQCCD	11089	11089	HCV-1	hepatitis C virus genotype 1a	11103
KAAASKVKANLLSV	29744	29744	Genome polyprotein	hepatitis C virus genotype 1a	11103
KAALIEEGQ	1277	1277	Polyprotein	Hepatitis C virus subtype 1b	11103
KAALIEEGQRMAEM	4498	4498	Polyprotein	Hepatitis C virus subtype 1b	11103
KAASKETPPALNKC	29759	29759	Outer surface protein VlsE [Borrelia burgdorferi]	Borreliella burgdorferi	139
KAFRELAD	12626	12626	Lipoprotein, 15 kDa (tpp15)	Treponema pallidum subsp. pallidum str. Nichols	160
KAGSTVYAVTAVTSI	29812	29812	Genome polyprotein	Hepatitis C virus genotype 2	11103
TVYAVTAVTSIFSVG	29812	29812	Genome polyprotein	Hepatitis C virus genotype 2	11103
KAGYPYNYNTTASDQ	20626	20626	Structural protein	Paslahepevirus balayani	1678143
YPYNYNTTASDQLLV	20626	20626	Structural protein	Paslahepevirus balayani	1678143
ISQIQESLTTTSTAL	29832	29832	E2 glycoprotein precursor	SARS coronavirus Tor2	10002316
KAISQIQESLTTTST	29832	29832	E2 glycoprotein precursor	SARS coronavirus Tor2	10002316
KAKASTVKAKLLSV	29835	29835	Genome polyprotein	Hepatitis C virus subtype 1b	11103
KAKLMPQLPGIPFV	16472	16472	HCV-1	hepatitis C virus genotype 1a	11103
ENKKKQLSAGGKNLS	29852	29852	Delta antigen	Hepatitis delta virus	12475
KALENKKKQLSAGGK	29851	29851	Large HD antigen	Hepatitis delta virus	12475
KALGLLQTA	1135	1135	HCV-1	hepatitis C virus genotype 1a	11103
KANGNGSGDNGDTTW	29899	29899	Hexon protein	Human adenovirus 2	129951
KARQPEGRAWAQ	29931	29931	Genome polyprotein	Hepatitis C virus subtype 1b	11103
KARRPEGRTWAQ	22194	22194	Genome polyprotein	Hepacivirus C	11103
KARRSEGRSWAQ	29938	29938	Genome polyprotein	Hepatitis C virus genotype 3	11103
KASAAC	29939	29939	Genome polyprotein	Hepatitis C virus subtype 1b	11103
ACRAAKLQDCTMLVN	29957	29957	Genome polyprotein	Hepacivirus C	11103
KATAACRAAKLQDCT	29957	29957	Genome polyprotein	Hepacivirus C	11103
KAVNHI	29981	29981	Genome polyprotein	Hepatitis C virus subtype 1b	11103
KDGEGA	30151	30151	Large delta antigen (p27) (HDAg-L)	Hepatitis delta virus	12475
KDGEGAPPAKKL	30152	30152	Large delta antigen (p27) (HDAg-L)	Hepatitis delta virus	12475
KDLLED	5561	5561	Genome polyprotein	Hepatitis C virus (isolate 1)	11103
KDLVFTKENTIT	30212	30212	Outer surface protein A precursor	Borreliella burgdorferi B31	139
KDNRIPSYGVLSVDL	13535	13535	Hemagglutinin	Measles morbillivirus	11234
KDNTDEGDEGDDS	30222	30222	Protein antigen	Plasmodium falciparum	5833
KDRRSTGKSWGK	30235	30235	Genome polyprotein	Hepatitis C virus subtype 2a	11103
KDRVEDAL	30239	30239	60 kDa chaperonin	Orientia tsutsugamushi	784
KDTTSDYE	30265	30265	60 kDa chaperonin	Orientia tsutsugamushi	784
KEALISSLTRGKLTY	30302	30302	Myosin 7	Homo sapiens	9606
LISSLTRGKLTYTQQ	30302	30302	Myosin 7	Homo sapiens	9606
KEAPTTKPTEKP	30304	30304	Attachment glycoprotein [Human respiratory syncytial virus A]	Human orthopneumovirus	11250
KEEKEEKEEKEEKEK	30349	30349	Uncharacterized protein MAL13P1.304	Plasmodium falciparum	5833
KEEKEEKEEKEKEKE	30349	30349	Uncharacterized protein MAL13P1.304	Plasmodium falciparum	5833
KEFED	30370	30370	Heat shock protein 90	Candida albicans	5476
FSEVEGRIQDLEKYV	12070	12070	Hemagglutinin precursor	H3N2 subtype Influenza A virus (A/Hong Kong(H3N2))	11320
KEFSEVEGRIQDLEK	30386	30386	Hemagglutinin HA2	Influenza A virus (A/X-31(H3N2))	11320
KEGRFKSQ	24124	24124	Lipoprotein, 15 kDa (tpp15)	Treponema pallidum subsp. pallidum str. Nichols	160
KEGTVTLSKNIS	12887	12887	Outer surface protein A precursor	Borreliella burgdorferi ZS7	139
KEILYEAFD	3507	3507	Genome polyprotein	Hepatitis C virus subtype 2b	11103
KEKLQERL	30472	30472	60 kDa chaperonin	Orientia tsutsugamushi	784
KEKMILNEEEITTKG	20854	20854	Major merozoite surface antigen	Plasmodium falciparum	5833
KEKMLLNEEEITTKG	30477	30477	Major surface antigen p190	Plasmodium falciparum	5833
KEKMVLKDGANTQVV	30478	30478	Merozoite surface protein 1 precursor	Plasmodium falciparum RO-33	5833
KEKMVLNEEEITTKG	30479	30479	Merozoite surface protein 1	Plasmodium falciparum	5833
KEKMVLNEGTSGTAV	30480	30480	Merozoite surface protein 1 precursor	Plasmodium falciparum isolate WELLCOME	5833
KERASRVKARMLTI	30585	30585	Genome polyprotein	Hepatitis C virus genotype 3	11103
KERSSLRYGNVLDV	30597	30597	Nucleoprotein	Puumala orthohantavirus	1980486
KETLHSTSPEGN	30629	30629	Major surface glycoprotein G (Attachment glycoprotein G)	Human respiratory syncytial virus (strain RSB6256)	11250
KEVPALTAVETGAT	30661	30661	Genome polyprotein	Human poliovirus 3 strain Sabin	138950
AELLEQQKNAQFPGK	30696	30696	Kinetoplastid membrane protein 11	Trypanosoma cruzi	5693
KFAELLEQQKNAQFP	30696	30696	Kinetoplastid membrane protein 11	Trypanosoma cruzi	5693
KFAENVG	30697	30697	Dense granule protein 2 precursor	Toxoplasma gondii	5811
KFLNPDREYDFRDLT	30774	30774	Hemagglutinin glycoprotein	Measles virus strain Edmonston	11234
KFNPDLAPG	30799	30799	Cell wall surface anchor family protein	Staphylococcus aureus subsp. aureus COL	1280
KFPGGGQI	10636	10636	Polyprotein precursor	Hepacivirus C	11103
GGQIVGGVYLLPRRG	10640	10640	Genome polyprotein	Hepacivirus C	11103
KFPGGGQIVGGVYLL	10638	10638	HCV-1	Hepatitis C virus (isolate 1)	11103
KFQPESPARLASAIL	30831	30831	Non-structural protein 1	Dengue virus type 4	12637
QPESPARLASAILNA	30831	30831	Non-structural protein 1	Dengue virus type 4	12637
KFVKEQRE	11491	11491	Heat shock protein 70, hsp70A2	Mycobacterium leprae	1769
KGGRKP	15356	15356	Genome polyprotein	Hepatitis C virus subtype 1b	11103
KGGWFGKHRGQGGS	8396	8396	EBNA-1 protein	Human gammaherpesvirus 4	10376
KGIYQTSN	12417	12417	Spike glycoprotein precursor	SARS coronavirus Tor2	10002316
KGLRRDLDASREAKKQ	31005	31005	M protein, serotype 5 precursor	Streptococcus pyogenes serotype M5	1314
KGMRFDRG	31012	31012	60 kDa chaperonin	Orientia tsutsugamushi	784
KGQNCG	31047	31047	Genome polyprotein	Hepatitis C virus subtype 1b	11103
KGSDVESYSSMPPL	7778	7778	Genome polyprotein	Hepacivirus C	11103
KHLYVSMPTAQSTM	31133	31133	Nucleoprotein	Puumala virus sotkamo/v-2969/81	1980486
KHWIGRLMWWNQYT	31165	31165	Genome polyprotein	Hepatitis C virus genotype 3	11103
KHWPQIAQFAPSASA	31166	31166	Nucleocapsid protein	SARS coronavirus BJ01	10002316
WPQIAQFAPSASAFF	25136	25136	Nucleoprotein	SARS-CoV1	10002316
KILIGVIITWIGM	29583	29583	Envelope glycoprotein	Dengue virus type 2	12637
ISNCVADYSVLYNST	28618	28618	Spike glycoprotein precursor	SARS-CoV1	10002316
KKISNCVADYSVLYN	31581	31581	Spike glycoprotein precursor	SARS coronavirus Tor2	10002316
KKNPMG	31652	31652	Genome polyprotein	Hepatitis C virus subtype 1b	11103
KKPNRQGLGYYSPSY	26833	26833	Envelope glycoprotein gp63 precursor	Human T-lymphotropic virus 2	194441
NRQGLGYYSPSYNDP	26833	26833	Envelope glycoprotein gp63 precursor	Human T-lymphotropic virus 2	194441
KKQPTVTLLPAADMD	31679	31679	Nucleoprotein	SARS coronavirus BJ01	10002316
QPTVTLLPAADMDDF	31679	31679	Nucleoprotein	SARS coronavirus BJ01	10002316
KKSAAEASKKPRQKR	31692	31692	Nucleocapsid protein	SARS coronavirus BJ01	10002316
SAAEASKKPRQKRTA	31692	31692	Nucleocapsid protein	SARS coronavirus BJ01	10002316
KKTDEAQPLPQRQKK	30186	30186	Nucleoprotein	SARS-CoV1	10002316
KLDDKDPQFKDNVILL	26838	26838	Nucleocapsid protein N	SARS coronavirus Frankfurt 1	10002316
KLEAFWHKH	25925	25925	Polyprotein	Hepacivirus C	11103
KLFIRQEEVQQELYSP	31847	31847	Hypothetical protein sars7a	SARS coronavirus Tor2	10002316
KLGVWKSPTDMQSWV	31894	31894	Hemagglutinin glycoprotein	Measles virus strain Edmonston	11234
KLIAQGGKAKICGL	31903	31903	Genome polyprotein	Hepatitis C virus genotype 3	11103
KLKECPQ	31932	31932	FIM3	Bordetella pertussis	520
KLLSQGGRAATCGK	32006	32006	Genome polyprotein	Hepatitis C virus subtype 1b	11103
KLLSVEEACK	32010	32010	Polyprotein	Hepatitis C virus subtype 1b	11103
KLNDLCFSNVYADSF	32037	32037	Spike glycoprotein precursor	SARS coronavirus Tor2	10002316
NDLCFSNVYADSFVV	32037	32037	Spike glycoprotein precursor	SARS coronavirus Tor2	10002316
KLNTDHAGSNDNIAL	21551	21551	Membrane protein	SARS-CoV1	10002316
TDHAGSNDNIALLVQ	21551	21551	Membrane protein	SARS-CoV1	10002316
KLPDDFMGCVLAWNT	32070	32070	Spike glycoprotein precursor	SARS coronavirus Tor2	10002316
PDDFMGCVLAWNTRN	32070	32070	Spike glycoprotein precursor	SARS coronavirus Tor2	10002316
KLQDCT	29957	29957	Genome polyprotein	Hepacivirus C	11103
KLQPAEIETCMKTIT	32113	32113	Heat shock 70 kDa protein	Plasmodium falciparum	5833
GDLRQWVSAGRRVGG	32128	32128	Protein lsr2 precursor	Mycobacterium leprae	1769
KLRGDLRQWVSAGRR	32128	32128	Protein lsr2 precursor	Mycobacterium leprae	1769
KLTPPHSAK	11488	11488	Genome polyprotein	Hepacivirus C	11103
KMALYD	6176	6176	Genome polyprotein	Hepatitis C virus (isolate 6a33)	11103
KMDTKPTDPTGIEP	32296	32296	Nucleoprotein	Puumala virus sotkamo/v-2969/81	1980486
KMITEFEN	32331	32331	60 kDa chaperonin	Orientia tsutsugamushi	784
KMKEIAESYLGKQVK	32337	32337	Heat shock 70 kDa protein	Trypanosoma cruzi	5693
KMVQVVYD	19901	19901	Lipoprotein, 15 kDa (tpp15)	Treponema pallidum subsp. pallidum str. Nichols	160
KMVYATN	32418	32418	FIM2	Bordetella pertussis	520
AAKLRGDLRQWVSAG	32452	32452	Protein lsr2 precursor	Mycobacterium leprae	1769
KNAAKLRGDLRQWVS	32452	32452	Protein lsr2 precursor	Mycobacterium leprae	1769
KNEEEIAQ	32470	32470	60 kDa chaperonin	Orientia tsutsugamushi	784
KNEQAGQVQVLSSV	32475	32475	Genome polyprotein	Hepatitis C virus subtype 2b	11103
KNEVFC	32486	32486	Genome polyprotein	Hepatitis C virus subtype 1b	11103
KNFNFEVE	32494	32494	60 kDa chaperonin	Orientia tsutsugamushi	784
ENYAFSMKNAVNDPN	32501	32501	Heat shock 70 kDa protein	Trypanosoma cruzi	5693
KNGLENYAFSMKNAV	32501	32501	Heat shock 70 kDa protein	Trypanosoma cruzi	5693
HTSPDVDLGDISGIN	32508	32508	Spike glycoprotein	Severe acute respiratory syndrome coronavirus 2	2697049
KNHTSPDVDLGDISG	32508	32508	Spike glycoprotein	Severe acute respiratory syndrome coronavirus 2	2697049
KNPHAK	10464	10464	Envelope glycoprotein	Dengue virus type 2	12637
KNPMGF	32591	32591	Genome polyprotein	Hepatitis C virus subtype 1b	11103
KNQLAGKDEYEAKQK	32596	32596	Heat shock 70 kDa protein	Plasmodium falciparum	5833
LAGKDEYEAKQKEAE	32596	32596	Heat shock 70 kDa protein	Plasmodium falciparum	5833
KNQVAMNPRNTVFDA	32597	32597	Heat shock 70 kDa protein	Trypanosoma cruzi	5693
KNTLTPLEELYPT	32619	32619	Rhoptry-associated protein 1	Plasmodium falciparum	5833
KNVVTGEVQVLYTA	32635	32635	Genome polyprotein	Hepatitis C virus genotype 3	11103
KPAIIPDRE	20654	20654	Genome polyprotein	hepatitis C virus genotype 1a	11103
KPAIIPDREVLYREF	22246	22246	Polyprotein	Hepacivirus C	11103
KPALVPDKE	20141	20141	Genome polyprotein	Hepatitis C virus subtype 1b	11103
KPARLI	22111	22111	HCV-1	hepatitis C virus genotype 1a	11103
KPATGEAPSQ	32662	32662	Trypomastigote small surface antigen	Trypanosoma cruzi	5693
DYEPPVVHGCPLPPP	10881	10881	HCV-1	hepatitis C virus genotype 1a	11103
KPDYEPPVVHGCPLP	32684	32684	Genome polyprotein	hepatitis C virus genotype 1a	11103
KPEASSSD	32686	32686	Serine-rich 25 kDa antigen protein	Entamoeba histolytica	5759
KPEASSTN	32687	32687	Serine-rich 25 kDa antigen protein	Entamoeba histolytica	5759
KPKHKKLKQPGDGNPD	12809	12809	Circumsporozoite protein precursor	Plasmodium falciparum	5833
KPLDERA	32782	32782	Dense granule protein 2 precursor	Toxoplasma gondii	5811
KPNRNGGGYYSASYS	32811	32811	Envelope glycoprotein gp62 precursor	Human T-cell leukemia virus type I	194440
KPNRPVVPSPDPN	32812	32812	Envelope glycoprotein G	Human alphaherpesvirus 1 strain 17	10298
KPQEEKEKITKEILN	32844	32844	Glutathione S-transferase class-mu 28 kDa isozyme	Schistosoma mansoni Puerto Rico	6183
QEEKEKITKEILNGK	32844	32844	Glutathione S-transferase class-mu 28 kDa isozyme	Schistosoma mansoni Puerto Rico	6183
KPQRKTKRNTNRRPQ	32856	32856	Polyprotein	Hepacivirus C	11103
KPTEKPTINITK	32891	32891	Major surface glycoprotein G (Attachment glycoprotein G)	Human respiratory syncytial virus (strain RSB6190)	11250
KPTTFMLKYDENGTI	32912	32912	Spike glycoprotein precursor	SARS coronavirus Tor2	10002316
TTFMLKYDENGTITD	32912	32912	Spike glycoprotein precursor	SARS coronavirus Tor2	10002316
KQAGDNFPYLVAYQA	32956	32956	Genome polyprotein	Hepatitis C virus subtype 1b	11103
KQELDEISTNIRQAG	327	327	ESAT-6-like protein esxB	Mycobacterium tuberculosis	1773
KQGGENFAYLTAYQA	32984	32984	Genome polyprotein	Hepatitis C virus subtype 2b	11103
KQNIQLINTNGSWH	33043	33043	Genome polyprotein	hepatitis C virus genotype 1a	11103
KQQESK	9300	9300	M protein, serotype 5 precursor	Streptococcus pyogenes serotype M5	1314
KQQGLNFSYLAAYQA	33055	33055	Polyprotein	Hepatitis C virus genotype 3	11103
KQSGENFAYLTAYQA	33065	33065	Genome polyprotein	Hepatitis C virus subtype 2a	11103
KQSGENLPYLVAYQA	33066	33066	Genome polyprotein	hepatitis C virus genotype 1a	11103
KRAASKVSARLLTV	33107	33107	Genome polyprotein	Hepatitis C virus subtype 2b	11103
KRHVLG	6487	6487	Envelope glycoprotein	Dengue virus type 2	12637
KRLHQWINED	33182	33182	Genome polyprotein	Hepatitis C virus subtype 1b	11103
KRLHQWINEDCSTP	33183	33183	Genome polyprotein	Hepatitis C virus subtype 1b	11103
KRNQIVLTNDKGRLS	33199	33199	Heat shock 70 kDa protein	Trypanosoma cruzi	5693
KRNTNRR	26916	26916	Polyprotein	Hepatitis C virus (isolate H)	11103
KRTATKQYNVTQAFG	32866	32866	Nucleoprotein	SARS-CoV1	10002316
TATKQYNVTQAFGRR	32866	32866	Nucleoprotein	SARS-CoV1	10002316
KRYISWCLWWLQYF	33259	33259	Genome polyprotein	hepatitis C virus genotype 1a	11103
KSGSSSDN	33331	33331	Serine-rich 25 kDa antigen protein	Entamoeba histolytica	5759
IVAYTMSLGADSSIA	33358	33358	E2 glycoprotein precursor	SARS coronavirus Tor2	10002316
KSIVAYTMSLGADSS	33357	33357	Spike glycoprotein precursor	SARS coronavirus Tor2	10002316
KSKFGYGAKDVRNL	33365	33365	Genome polyprotein	Hepatitis C virus subtype 1b	11103
KSKFGYSAKDVRSL	33366	33366	Genome polyprotein	hepatitis C virus genotype 1a	11103
KSKKNP	16958	16958	Polyprotein	Hepatitis C virus subtype 1b	11103
KSLTER	4276	4276	HCV-1	hepatitis C virus genotype 1a	11103
KSQDADYH	16459	16459	Lipoprotein, 15 kDa (tpp15)	Treponema pallidum subsp. pallidum str. Nichols	160
KSRYGFGAKEVRSL	33504	33504	Genome polyprotein	Hepatitis C virus subtype 2b	11103
KTFGSSGSSAVDSG	12955	12955	Genome polyprotein	Hepacivirus C	11103
KTFPPTEPKKDKKKK	33669	33669	Nucleoprotein	Severe acute respiratory syndrome coronavirus 2	2697049
KTKNADDDKGDKDKD	33736	33736	Sexual stage-specific protein precursor	Plasmodium falciparum	5833
KTKRNTN	26916	26916	Polyprotein	Hepatitis C virus (isolate H)	11103
KTKRNTNR	26916	26916	Polyprotein	Hepatitis C virus (isolate H)	11103
KTKRNTNRRPQDVKF	33747	33747	Polyprotein	Hepatitis C virus subtype 1b JK1	11103
KTLLSRFLWWLCYL	33761	33761	Genome polyprotein	Hepatitis C virus subtype 2a	11103
KTQIDQVESTAGSLQ	21423	21423	ESAT-6-like protein esxB	Mycobacterium tuberculosis H37Rv	1773
KTSKRQAVPVTL	20703	20703	Secreted aspartic proteinase 2	Candida albicans	5476
KTSVDCNMYICGDST	33874	33874	E2 glycoprotein precursor	SARS coronavirus Tor2	10002316
SVDCNMYICGDSTEC	33874	33874	E2 glycoprotein precursor	SARS coronavirus Tor2	10002316
KTTLLK	2309	2309	ABC transporter ATP-binding protein	Staphylococcus aureus subsp. aureus MRSA252	1280
KTTLLKILA	33889	33889	ABC transporter ATP-binding protein	Staphylococcus aureus subsp. aureus MRSA252	1280
KVITKGDDKPVIQVQ	34057	34057	Heat shock 70 kDa protein	Trypanosoma cruzi	5693
KVKVEYQKTMGSM	34082	34082	Glycoprotein precursor	Andes virus CHI-7913	1980456
KVLHKRTLGLSAMSTT	34103	34103	X protein	Hepatitis B virus	10407
KVLSPLQDNNDSGH	34115	34115	Genome polyprotein	Hepatitis C virus subtype 2b	11103
KVLVVLL	2314	2314	Genome polyprotein	Hepatitis C virus (isolate H)	11103
KVMATIDSF	34127	34127	Envelope glycoprotein precursor	Hantaan virus 76-118	1980471
KVNSRCEQ	34143	34143	60 kDa chaperonin	Orientia tsutsugamushi	784
KVPEDTLN	34154	34154	DnaK	Mycobacterium tuberculosis	1773
KVSGKGQQQQGQTVT	34199	34199	Nucleocapsid protein	SARS coronavirus BJ01	10002316
SGKGQQQQGQTVTKK	34199	34199	Nucleocapsid protein	SARS coronavirus BJ01	10002316
KVTAFQHQNSKKTTK	34210	34210	Hypothetical protein sars3b	SARS-CoV1	10002316
KVVLPE	6496	6496	Envelope glycoprotein	Dengue virus type 2	12637
KVVQLPKISKNALKA	34243	34243	FIM2	Bordetella pertussis	520
VQLPKISKNALKANG	34243	34243	FIM2	Bordetella pertussis	520
KVVQLPKISKNALRN	34244	34244	FIM3	Bordetella pertussis	520
VQLPKISKNALRNDG	34244	34244	FIM3	Bordetella pertussis	520
KVYVGNYDF	34278	34278	ABC transporter ATP-binding protein	Staphylococcus aureus subsp. aureus MRSA252	1280
KWGVTTSLS	34297	34297	ABC transporter ATP-binding protein	Staphylococcus aureus subsp. aureus MRSA252	1280
KYVTGIN	10315	10315	Probable coat protein VP1	Human parvovirus B19	1511900
LADALLEK	12932	12932	Lipoprotein, 15 kDa (tpp15)	Treponema pallidum subsp. pallidum str. Nichols	160
LAGHGAFQITSLFTRG	34779	34779	Genome polyprotein	Hepatitis C virus subtype 1b	11103
LAPEAR	6060	6060	Genome polyprotein	Hepatitis C virus subtype 1b	11103
LAPSTLRSLRKRRLS	34914	34914	LANA	Human gammaherpesvirus 8	37296
PSTLRSLRKRRLSSP	34914	34914	LANA	Human gammaherpesvirus 8	37296
LAPVPPPATRRRRAV	34925	34925	Envelope glycoprotein gp63 precursor	Human T-lymphotropic virus 2	194441
PVPPPATRRRRAVPI	34925	34925	Envelope glycoprotein gp63 precursor	Human T-lymphotropic virus 2	194441
LAQEAGNFERISGDL	5028	5028	ESAT-6-like protein esxB	Mycobacterium tuberculosis	1773
LAQMYQANDNSLEDV	34935	34935	Antigen CARP	Plasmodium falciparum	5833
LARGSPPSLASSSAS	34942	34942	Genome polyprotein	Hepacivirus C	11103
SPPSLASSSASQLSA	34942	34942	Genome polyprotein	Hepacivirus C	11103
LASPGESQDTPGPC	34968	34968	Genome polyprotein	Hepacivirus C	11103
LAVLLGAC	6541	6541	Lipoprotein, 15 kDa (tpp15)	Treponema pallidum subsp. pallidum str. Nichols	160
LCENPEWAPLKDNRI	6251	6251	Hemagglutinin	Measles morbillivirus	11234
LCPFGEVFNATKFPS	35083	35083	Spike glycoprotein precursor	SARS coronavirus Tor2	10002316
PFGEVFNATKFPSVY	35083	35083	Spike glycoprotein precursor	SARS coronavirus Tor2	10002316
LDEGKQSLTKLAAAWG	35139	35139	6 kDa early secretory antigenic target	Mycobacterium tuberculosis	1773
LDFELI	2253	2253	Envelope glycoprotein	Dengue virus type 2	12637
LDFSLPSSSSYSY	35161	35161	Glycoprotein precursor	Andes virus CHI-7913	1980456
LDHILEPSIPWKSK	35174	35174	Envelope glycoprotein gp62 precursor	Human T-cell leukemia virus type I	194440
LDKAFHLLL	35193	35193	Glycoprotein H precursor	Human herpesvirus 5 strain Towne	10359
LDKNHVADIDKLID	35199	35199	Nucleoprotein	Puumala virus sotkamo/v-2969/81	1980486
LDPHAFHLLL	428	428	Glycoprotein H precursor	Human herpesvirus 5 strain AD169	10359
LDPMVEERSDLEPS	35253	35253	Genome polyprotein	Hepatitis C virus subtype 2a	11103
LDQVLDYV	35269	35269	Adhesin P1 precursor (Cytadhesin P1) (Attachment protein)	Mycoplasma pneumoniae FH	2104
LDSMTEVEDDREPS	35292	35292	Genome polyprotein	Hepatitis C virus subtype 2b	11103
LDTEVAASCGGVVL	2484	2484	HCV-1	hepatitis C virus genotype 1a	11103
LDVAEGDTVIYSKYG	35316	35316	10 kDa chaperonin	Mycobacterium tuberculosis	1773
LEAFWHKHM	25925	25925	Polyprotein	Hepacivirus C	11103
LEDPASRDLVVSY	35398	35398	Core antigen	Hepatitis B virus	10407
LEDPCKV	35399	35399	Orf10	SARS-CoV1	10002316
LEDTVT	35419	35419	Genome polyprotein	Hepatitis C virus subtype 1b	11103
GSRGAPGGGFVPNLQ	35484	35484	Large delta antigen	Hepatitis delta virus	12475
LEGGSRGAPGGGFVP	35484	35484	Large delta antigen	Hepatitis delta virus	12475
LEKGNPEM	2701	2701	Lipoprotein, 15 kDa (tpp15)	Treponema pallidum subsp. pallidum str. Nichols	160
LENNLIEIFKKIHENL	35630	35630	PfEMP1 variant 1 of strain MC	Plasmodium falciparum	5833
LEWRNTSGLYVLT	35756	35756	Genome polyprotein	Hepatitis C virus genotype 3	11103
LFDYNEKVDNLGRSG	35817	35817	Ring-infected erythrocyte surface antigen precursor	Plasmodium falciparum	5833
LFPTQIQVRNIMSP	35947	35947	Nucleoprotein	Puumala virus sotkamo/v-2969/81	1980486
LFSLMPDVAHSLA	35982	35982	Glycoprotein precursor	Andes virus CHI-7913	1980456
LFTPGPS	10504	10504	Polyprotein	Hepatitis C virus	11103
LFYHHKFNS	10167	10167	HCV-1	Hepatitis C virus subtype 1b AD78	11103
LGAALLQS	36042	36042	Lipoprotein, 15 kDa (tpp15)	Treponema pallidum subsp. pallidum str. Nichols	160
LGACSFSS	36048	36048	Lipoprotein, 15 kDa (tpp15)	Treponema pallidum subsp. pallidum str. Nichols	160
LGAFQNRLES	2207	2207	Flagellar filament 41 kDa core protein	Borreliella burgdorferi B31	139
LGDDTGIHVI	36071	36071	ORF68	Human herpesvirus 3 H-551	10335
INITNFRAILTAFSP	36167	36167	Spike glycoprotein precursor	SARS coronavirus Tor2	10002316
LGINITNFRAILTAF	36167	36167	Spike glycoprotein precursor	SARS coronavirus Tor2	10002316
LGLLQRATQ	16359	16359	Nonstructural protein	Hepatitis C virus subtype 1b	11103
LGLLQTASR	384	384	Genome polyprotein	hepatitis C virus genotype 1a	11103
LGPADGMVSKGWRL	36241	36241	Genome polyprotein	hepatitis C virus genotype 1a	11103
LGPADSLEGQGWRL	36244	36244	Polyprotein	Hepatitis C virus subtype 1b	11103
LGPLYLIQATITTT	36264	36264	Genome polyprotein	Hepatitis C virus genotype 3	11103
LGRSGGDIIKKMQTL	12889	12889	Ring-infested erythrocyte surface antigen	Plasmodium falciparum	5833
LGVRVC	4181	4181	HCV-1	hepatitis C virus genotype 1a	11103
LHEVDKDI	20681	20681	Envelope glycoprotein	Human T-cell leukemia virus type I	194440
LHSTSPEGN	30629	30629	Major surface glycoprotein G (Attachment glycoprotein G)	Human respiratory syncytial virus (strain RSB6256)	11250
LHSTSPEGNPSP	36426	36426	Major surface glycoprotein G (Attachment glycoprotein G)	Human respiratory syncytial virus (strain RSB6256)	11250
LHSTSSDGN	36427	36427	Attachment protein	Human respiratory syncytial virus S2	11250
LHSTSSEGN	11894	11894	Major surface glycoprotein G (Attachment glycoprotein G)	Human respiratory syncytial virus (strain RSB6190)	11250
LHSTSSEGNTSP	36429	36429	Major surface glycoprotein G (Attachment glycoprotein G)	Human respiratory syncytial virus (strain RSB6190)	11250
LIEANLLWR	10200	10200	Genome polyprotein	Hepacivirus C	11103
LIEEGQRMA	2625	2625	Polyprotein	Hepatitis C virus subtype 1b	11103
KNQCVNFNFNGLTGT	26858	26858	Spike glycoprotein precursor	SARS-CoV1	10002316
LIKNQCVNFNFNGLT	36579	36579	Spike glycoprotein precursor	SARS coronavirus Tor2	10002316
LIKRNTTIPTKKSQIF	36580	36580	Heat shock 70 kDa protein	Trypanosoma cruzi	5693
LINTNGSWHI	28182	28182	Polyprotein	Hepatitis C virus (isolate H77)	11103
LIRACMLVR	20934	20934	Polyprotein	Hepatitis C virus subtype 1b	11103
LIVFPD	4181	4181	HCV-1	hepatitis C virus genotype 1a	11103
LIVFPDLGVR	4181	4181	HCV-1	hepatitis C virus genotype 1a	11103
LIYDAAVEGDLLFKL	36769	36769	Duffy binding protein	Plasmodium vivax	5855
LIYDAAVEGDLLLKL	36770	36770	Duffy receptor	Plasmodium vivax	5855
LKASAA	36805	36805	Genome polyprotein	Hepatitis C virus subtype 1b	11103
LKCRLR	28191	28191	Envelope glycoprotein	Dengue virus 2 Jamaica/1409/1983	12637
CSVKSFEIDKGIYQT	36815	36815	Spike glycoprotein precursor	SARS coronavirus Tor2	10002316
LKCSVKSFEIDKGIY	36814	36814	Spike glycoprotein precursor	SARS-CoV1	10002316
LKDAERAVEVDPDD	23728	23728	Nucleoprotein	Puumala orthohantavirus	1980486
LKEKHTDLGKEGV	6984	6984	Outer surface protein C precursor	Borreliella burgdorferi B31	139
GACSCGSCCKFDEDD	30895	30895	Spike glycoprotein precursor	SARS-CoV1	10002316
LKGACSCGSCCKFDE	36856	36856	E2 glycoprotein precursor	SARS coronavirus Tor2	10002316
LKIKIASGFGPLITH	36890	36890	Hemagglutinin glycoprotein	Measles virus strain Edmonston	11234
LKKDKEGKVSTLPLD	36903	36903	22.6 kDa tegumental antigen	Schistosoma japonicum	6182
LKLSIPVAERAKPRK	36950	36950	18 kDa antigen	Mycobacterium leprae	1769
LKLYFEP	36955	36955	FIM3	Bordetella pertussis	520
KIFPKKKEDNQAVDT	36974	36974	101 kDa malaria antigen	Plasmodium falciparum	5833
LKNKIFPKKKEDNQA	36974	36974	101 kDa malaria antigen	Plasmodium falciparum	5833
LKPIFKLPLGINITN	36990	36990	Spike glycoprotein precursor	SARS coronavirus Tor2	10002316
PIFKLPLGINITNFR	36991	36991	Spike glycoprotein precursor	SARS coronavirus Tor2	10002316
LKRDKEGKVSTLPLD	37004	37004	22.6kd tegumental associated antigen	Schistosoma japonicum	6182
LKSKIQGLLQQASK	25258	25258	Polyprotein	Hepatitis C virus subtype 1b	11103
LKSKIQGLLQQATR	37023	37023	Genome polyprotein	Hepatitis C virus subtype 2b	11103
LKTQIDQVESTAG	19028	19028	ESAT-6-like protein esxB	Mycobacterium tuberculosis	1773
LKVIRK	37055	37055	Heat shock protein 90	Candida albicans	5476
LLEDTV	37195	37195	Genome polyprotein	Hepatitis C virus subtype 1b	11103
LLFLLLADAR	15114	15114	HCV-1	hepatitis C virus genotype 1a	11103
LLFVGVGLFLLPAR	37304	37304	Genome polyprotein	Hepatitis C virus subtype 2a	11103
LLGACSFS	5438	5438	Lipoprotein, 15 kDa (tpp15)	Treponema pallidum subsp. pallidum str. Nichols	160
LLLTVGGIFLLPAR	37560	37560	Genome polyprotein	Hepatitis C virus genotype 3	11103
LLPAAD	31679	31679	Nucleoprotein	SARS coronavirus BJ01	10002316
AADMDDFSRQLQNSM	37641	37641	Nucleoprotein	SARS coronavirus BJ01	10002316
LLPAADMDDFSRQLQ	37641	37641	Nucleoprotein	SARS coronavirus BJ01	10002316
LLPHSNLD	3683	3683	Envelope glycoprotein(gp21, gp46) - human T-cell lymphotropic virus type 1	Human T-cell leukemia virus type I	194440
HSNLDHILEPSIPWK	37659	37659	Envelope glycoprotein gp62 precursor	Human T-cell lymphotrophic virus type 1 (strain ATK)	194440
LLPHSNLDHILEPSI	37659	37659	Envelope glycoprotein gp62 precursor	Human T-cell lymphotrophic virus type 1 (strain ATK)	194440
LLPRRGPR	10640	10640	Genome polyprotein	Hepacivirus C	11103
LLQQATRQA	28158	28158	Polyprotein precursor	Hepatitis C virus subtype 1b	11103
LLQRATQQQ	16359	16359	Nonstructural protein	Hepatitis C virus subtype 1b	11103
LLQSARRG	294	294	Lipoprotein, 15 kDa (tpp15)	Treponema pallidum subsp. pallidum str. Nichols	160
LLRSTSQK	6040	6040	E2 glycoprotein precursor	SARS coronavirus Tor2	10002316
LLRSTSQKSIVAYTM	37758	37758	E2 glycoprotein precursor	SARS coronavirus Tor2	10002316
RSTSQKSIVAYTMSL	37758	37758	E2 glycoprotein precursor	SARS coronavirus Tor2	10002316
LLSPRGSRPSWG	6366	6366	HCV-1	hepatitis C virus genotype 1a	11103
LLSVGVGIFLLPAR	37833	37833	Genome polyprotein	Hepatitis C virus subtype 2b	11103
LLTTNTTGNPEY	37876	37876	Major surface glycoprotein G (Attachment glycoprotein G)	Human respiratory syncytial virus (strain RSB6256)	11250
LMESELVIGAVIIRG	38014	38014	Membrane protein	SARS-CoV1	10002316
SELVIGAVIIRGHLR	38014	38014	Membrane protein	SARS-CoV1	10002316
LMGYIPLVGA	717	717	Core protein	Hepatitis C virus (isolate H)	11103
LMSFPQAAPHGVVFL	38117	38117	Spike glycoprotein precursor	SARS coronavirus Tor2	10002316
SFPQAAPHGVVFLHV	38118	38118	E2 glycoprotein precursor	SARS coronavirus Tor2	10002316
LNAMKGDLQSSLGAG	38169	38169	Protein or antigen 85-B	Mycobacterium tuberculosis variant bovis AN5	1773
LNDITKEYEKLLNEI	38186	38186	Merozoite surface protein 1	Plasmodium falciparum	5833
LNDRVVVTP	38194	38194	Polyprotein	Hepatitis C virus subtype 2b	11103
LNEEQD	13767	13767	Envelope glycoprotein	Dengue virus type 2	12637
LNFKGRWLRDRL	38215	38215	Trans-sialidase	Trypanosoma cruzi	5693
KHIDAYKTFPPTEPK	31115	31115	Nucleoprotein	Severe acute respiratory syndrome coronavirus 2	2697049
LNKHIDAYKTFPPTE	37611	37611	Nucleoprotein	SARS-CoV1	10002316
LNKVDAAV	10407	10407	DnaK	Mycobacterium tuberculosis	1773
LNRSGGNYTKTDDEA	38330	38330	ESAT-6-like protein esxB	Mycobacterium leprae	1769
LNTEPSQLPPTAPP	16790	16790	Envelope glycoprotein	Human T-cell leukemia virus type I	194440
LPALSTGL	6997	6997	HCV-1	hepatitis C virus genotype 1a	11103
LPDWLAANRGLAPGG	38439	38439	MPT51/MPB51 antigen precursor	Mycobacterium tuberculosis	1773
LPFNWTHCFDPQ	34858	34858	Envelope glycoprotein(gp21, gp46) - human T-cell lymphotropic virus type 1	Human T-cell leukemia virus type I	194440
LPGADT	38490	38490	Envelope glycoprotein	Dengue virus 2 Jamaica/1409/1983	12637
LPGCSFSIFLLA	11341	11341	Genome polyprotein	Hepacivirus C	11103
LPHSNL	3683	3683	Envelope glycoprotein(gp21, gp46) - human T-cell lymphotropic virus type 1	Human T-cell leukemia virus type I	194440
LPHVVDLPQLGPRR	38528	38528	Structural protein 1	Hepatitis E virus (strain Burma)	1678143
LPLPWL	15795	15795	Genome polyprotein	Dengue virus type 4	12637
LPPVADLPQPGLRR	38632	38632	Structural protein 1	Hepatitis E virus (strain Mexico)	1678143
LPQRQKKQ	4035	4035	Nucleoprotein	SARS-CoV1	10002316
LPQSPGPAFPLAE	38660	38660	Envelope glycoprotein G	Human alphaherpesvirus 1 strain 17	10298
LPQVVM	10784	10784	Genome polyprotein	Hepatitis C virus subtype 1b	11103
LPRRGPRL	10640	10640	Genome polyprotein	Hepacivirus C	11103
LPRRGPRLGV	17296	17296	Core protein	Hepacivirus C	11103
LPRRGPRLGVRA	17296	17296	Core protein	Hepacivirus C	11103
LPRSNTSSGAIPPAD	38693	38693	Major surface antigen	Plasmodium falciparum	5833
LPRSNTSSGASPPAD	38694	38694	Merozoite surface protein 1 precursor	Plasmodium falciparum Palo Alto/Uganda	5833
LPWLPG	38584	38584	Envelope protein	Dengue virus 2 Jamaica/1409/1983	12637
LPYIEQGMM	7062	7062	HCV-1	hepatitis C virus genotype 1a	11103
LQAAVLHVPGCVPC	38799	38799	Genome polyprotein	Hepatitis C virus subtype 2a	11103
LQDCTM	78	78	HCV-1	hepatitis C virus genotype 1a	11103
LQNSMSGASADSTQA	38925	38925	Nucleoprotein	SARS coronavirus Tor2	10002316
LQQATRQAQ	28158	28158	Polyprotein precursor	Hepatitis C virus subtype 1b	11103
LQRATQQQA	16359	16359	Nonstructural protein	Hepatitis C virus subtype 1b	11103
LQSARRGE	2725	2725	Lipoprotein, 15 kDa (tpp15)	Treponema pallidum subsp. pallidum str. Nichols	160
LQSLGAEIAVEQAAL	38988	38988	ESAT-6-like protein esxH	Mycobacterium tuberculosis	1773
LQTASRQAE	2573	2573	Polyprotein	Hepatitis C virus subtype 1b	11103
LQTTGRPSHEAPN	39001	39001	Envelope glycoprotein G	Human alphaherpesvirus 1 strain 17	10298
LQYGSFCTQLNRALS	6011	6011	Spike glycoprotein precursor	SARS-CoV1	10002316
YGSFCTQLNRALSGI	6011	6011	Spike glycoprotein precursor	SARS-CoV1	10002316
LRFTSARRMETTVN	39089	39089	X protein	Hepatitis B virus	10407
LRGDLRQWVSAGRRVG	32128	32128	Protein lsr2 precursor	Mycobacterium leprae	1769
LRGFLGRML	39097	39097	ABC transporter ATP-binding protein	Staphylococcus aureus subsp. aureus MRSA252	1280
AGHSLGRCDIKDLPK	1552	1552	Membrane protein	SARS-CoV1	10002316
LRMAGHSLGRCDIKD	39141	39141	Membrane protein	SARS-CoV1	10002316
LRPGPVSQPYHHWDT	28596	28596	Probable coat protein VP1	Human parvovirus B19	1511900
PGPVSQPYHHWDTDK	28596	28596	Probable coat protein VP1	Human parvovirus B19	1511900
DFVEEVLRKHPDKVE	39174	39174	Hypothetical protein	Trypanosoma cruzi	5693
LRQLDFVEEVLRKHP	39174	39174	Hypothetical protein	Trypanosoma cruzi	5693
LRRLRTACERAKRTL	39196	39196	Heat shock 70 kDa protein	Trypanosoma cruzi	5693
LRRTQSMGIQLDQ	39198	39198	Nucleoprotein	Andes virus CHI-7913	1980456
LRSSSGCV	39216	39216	DnaK	Mycobacterium tuberculosis	1773
LRYHNKVYCTTSKSA	39253	39253	Genome polyprotein	Hepatitis C virus subtype 2a	11103
LRYLA	39254	39254	FIM3	Bordetella pertussis	520
LRYSWKTWG	13267	13267	NS1	Dengue virus 2 Puerto Rico/PR159-S1/1969	12637
LSFTLTGNPNRP	39354	39354	PPE family protein	Mycobacterium tuberculosis H37Rv	1773
LSGHRMAWDMMMNWS	39367	39367	Polyprotein	Hepacivirus C	11103
LSIVMPVGGQSSFYS	39449	39449	Secreted antigen 85-B fbpB (85B) (antigen 85 complex B) (Mycolyl transferase 85B) (Fibronectin-binding protein B) (Extracellular alpha-antigen)	Mycobacterium tuberculosis H37Rv	1773
LSKYTINP	39472	39472	Urease beta subunit (urea amidohydrolase) (ureB)	Helicobacter pylori 26695	210
LSLLDLYLGRGYNVS	39483	39483	Hemagglutinin glycoprotein	Measles virus strain Edmonston	11234
LSREM	39626	39626	Heat shock protein 90	Candida albicans	5476
LSSKAV	39663	39663	Genome polyprotein	Hepatitis C virus subtype 1b	11103
LSTGLIHL	2901	2901	Polyprotein	Hepatitis C virus genotype 1	11103
LSTTEWQILPCSFTT	39719	39719	Genome polyprotein	Hepatitis C virus subtype 1b	11103
LSVDLSLTVELKIKI	39732	39732	Hemagglutinin glycoprotein	Measles virus strain Edmonston	11234
LSVSLV	39748	39748	Envelope protein	Dengue virus 2 Jamaica/1409/1983	12637
LTCGFADLMGYIP	34040	34040	Core protein	Hepatitis C virus (isolate H)	11103
LTCYLK	39834	39834	Genome polyprotein	Hepatitis C virus subtype 1b	11103
LTDIQEDITRHEQQ	39849	39849	Nucleoprotein	Puumala virus sotkamo/v-2969/81	1980486
LTERLY	4276	4276	HCV-1	hepatitis C virus genotype 1a	11103
LTGHRMAWDMMMNWS	39914	39914	Polyprotein	Hepacivirus C	11103
LTGHRMAWDMMQNWS	39915	39915	Genome polyprotein	Hepacivirus C	11103
LTGYGT	1063	1063	Genome polyprotein	Dengue virus 2 Jamaica/1409/1983	12637
LTITQLLKR	58	58	Polyprotein	Hepacivirus C	11103
LTKSGSTYPVLNVT	39998	39998	Hemagglutinin	Influenza A virus (A/X-31(H3N2))	11320
LTLNLITEMG	40018	40018	Nonstructural protein NS4A	Dengue virus 2 Jamaica/1409/1983	12637
LTNSKG	40070	40070	Genome polyprotein	Hepatitis C virus subtype 1b	11103
LTPAWRIYSTGNNVFQ	40075	40075	E2 glycoprotein precursor	SARS coronavirus Tor2	10002316
LTPKELD	40104	40104	Urease subunit alpha	Helicobacter pylori	210
LTSLFTP	21174	21174	Envelope glycoprotein 2	Hepacivirus C	11103
LVCAPAPCNFFTSA	40283	40283	X protein	Hepatitis B virus	10407
LVDWLRQYA	40310	40310	ABC transporter ATP-binding protein	Staphylococcus aureus subsp. aureus MRSA252	1280
LVEKPNLSSKRSELS	40319	40319	Hemagglutinin glycoprotein	Measles virus strain Edmonston	11234
LVHRQW	5675	5675	Envelope glycoprotein	Dengue virus 2 Jamaica/1409/1983	12637
LVKGKLKPVA	40417	40417	53kDa major outer membrane protein	Porphyromonas gingivalis	837
LVNTWK	16961	16961	Genome polyprotein	Hepatitis C virus (isolate Japanese)	11103
LVPDKEVLY	20141	20141	Genome polyprotein	Hepatitis C virus subtype 1b	11103
LVSKKVTSKDKS	11336	11336	Outer surface protein A precursor	Borreliella burgdorferi	139
LVSMFSVGPS	19975	19975	Genome polyprotein	Hepatitis C virus subtype 1b AD78	11103
LVTKDIDFD	40611	40611	Envelope glycoprotein precursor	Hantaan virus 76-118	1980471
LVVNRLRGSL	40636	40636	Heat shock protein 60 (GroEL) like protein	Porphyromonas gingivalis	837
LVYQTEKF	11491	11491	Heat shock protein 70, hsp70A2	Mycobacterium leprae	1769
LWHYPCTINYTIFK	10940	10940	HCV-1	Hepatitis C virus subtype 1b AD78	11103
LYCGGPMFNSKGAQ	40724	40724	Genome polyprotein	Hepatitis C virus genotype 3	11103
LYDVVS	3017	3017	Polyprotein	Hepacivirus C	11103
LYGNEGCGWA	23432	23432	Genome polyprotein	Hepacivirus C	11103
LYIGGP	40793	40793	Genome polyprotein	Hepatitis C virus subtype 1b	11103
LYKSNHNNVYWLTIP	40826	40826	Hemagglutinin glycoprotein	Measles virus strain Edmonston	11234
LYLGAM	40837	40837	Envelope glycoprotein	Dengue virus 2 Jamaica/1409/1983	12637
LYQDVNCTDVSTAIH	40905	40905	E2 glycoprotein precursor	SARS coronavirus Tor2	10002316
QDVNCTDVSTAIHAD	40905	40905	E2 glycoprotein precursor	SARS coronavirus Tor2	10002316
LYREFD	1952	1952	HCV-1	hepatitis C virus genotype 1a	11103
LYVGGPLTNSRGEN	40980	40980	Genome polyprotein	hepatitis C virus genotype 1a	11103
LYVGGPMTNSKGQS	40982	40982	Genome polyprotein	Hepatitis C virus subtype 2b	11103
MAARLCCQLDPARDV	41004	41004	X protein	Hepatitis B virus	10407
MACMSADLEVTTST	41011	41011	Genome polyprotein	Hepatitis C virus genotype 3	11103
MACMSADLEVVTST	41012	41012	Polyprotein	hepatitis C virus genotype 1a	11103
MADNGTITVEELKQL	41014	41014	Membrane protein	SARS coronavirus Tor2	10002316
MADNGTITVEELKQLL	41015	41015	Membrane protein	SARS-CoV1	10002316
NGTITVEELKQLLEQ	41016	41016	Membrane protein	SARS-CoV1	10002316
MAEMKTDAATLAQEA	41028	41028	ESAT-6-like protein esxB	Mycobacterium tuberculosis	1773
MAILGD	41052	41052	Envelope protein	Dengue virus 2 Jamaica/1409/1983	12637
MAKNEV	41057	41057	Genome polyprotein	Hepatitis C virus subtype 1b	11103
MAKNKP	41058	41058	Envelope glycoprotein	Dengue virus 2 Jamaica/1409/1983	12637
MAKVKIKPLEDKILV	41069	41069	10 kDa chaperonin	Mycobacterium leprae	1769
MAKVNIKPLEDKILV	41071	41071	10 kDa chaperonin	Mycobacterium tuberculosis	1773
GGGETALALLLLDRL	41120	41120	Nucleocapsid protein	SARS coronavirus BJ01	10002316
MASGGGETALALLLL	41119	41119	N protein	SARS coronavirus Urbani	10002316
MAWDMMMNW	12184	12184	Genome polyprotein	Hepacivirus C	11103
MAYRFNGIGVTQNVL	41177	41177	E2 glycoprotein precursor	SARS coronavirus Tor2	10002316
YRFNGIGVTQNVLYE	41177	41177	E2 glycoprotein precursor	SARS coronavirus Tor2	10002316
CVQKYGTEFCKKRLA	41204	41204	UA3-recognized allergen	Anisakis simplex	6269
MCQCVQKYGTEFCKK	41204	41204	UA3-recognized allergen	Anisakis simplex	6269
MDRPRTPPPSYSE	41270	41270	Protein U24	Human betaherpesvirus 6B	32604
MEVTPSGTWLTYHGA	21264	21264	Nucleocapsid protein N	SARS coronavirus Frankfurt 1	10002316
VTPSGTWLTYHGAIK	21264	21264	Nucleocapsid protein N	SARS coronavirus Frankfurt 1	10002316
IFLLFLTLTSGSDLD	41504	41504	Spike glycoprotein precursor	SARS coronavirus Tor2	10002316
MFIFLLFLTLTSGSD	41503	41503	Spike glycoprotein precursor	SARS coronavirus Tor2	10002316
MGFGLFD	876	876	Ribosomal protein P-JL5	Trypanosoma cruzi	5693
MGFSYD	31720	31720	HCV-1	hepatitis C virus genotype 1a	11103
MGSSYG	5472	5472	HCV-1	hepatitis C virus genotype 1a	11103
MHMLSNKSAS	41667	41667	Flagellar filament 41 kDa core protein	Borreliella burgdorferi B31	139
MIDRPYVLLAVLFVM	41693	41693	Hemagglutinin glycoprotein	Measles morbillivirus	11234
MISDQRANLG	2207	2207	Flagellar filament 41 kDa core protein	Borreliella burgdorferi B31	139
MITEFENP	41780	41780	60 kDa chaperonin	Orientia tsutsugamushi	784
MKFREGSSEVC	41821	41821	Non-structural protein 1	Dengue virus type 4	12637
KDDQIAAAIALRGMA	41843	41843	VlsE1	Borreliella burgdorferi	139
MKKDDQIAAAIALRG	41843	41843	VlsE1	Borreliella burgdorferi	139
KDDQIAAAMVLRGMA	6657	6657	Vls recombination cassette Vls10	Borrelia garinii Ip90	10000530
MKKDDQIAAAMVLRG	6657	6657	Vls recombination cassette Vls11	Borrelia garinii Ip91	10000530
MLGNAPSVVPNTTLGM	41948	41948	Mtp40 protein - Mycobacterium tuberculosis	Mycobacterium tuberculosis	1773
MLGTGTPNRARINFNC	41952	41952	Mtp40 protein - Mycobacterium tuberculosis	Mycobacterium tuberculosis	1773
KYDENGTITDAVDCS	41984	41984	Spike glycoprotein precursor	SARS coronavirus Tor2	10002316
MLKYDENGTITDAVD	41983	41983	Spike glycoprotein precursor	SARS coronavirus Tor2	10002316
MLMRTDPFRELDRFA	42007	42007	18 kDa antigen	Mycobacterium leprae	1769
MLSNKSASQN	42062	42062	Flagellar filament 41 kDa core protein	Borreliella burgdorferi B31	139
MMNWSPT	5649	5649	Genome polyprotein	Hepacivirus C	11103
MMNWSPTTC	42162	42162	Genome polyprotein	Hepacivirus C	11103
MNALVNSTLLETRTT	42187	42187	Hemagglutinin glycoprotein	Measles virus strain Edmonston	11234
MNLVDWLRQ	42219	42219	ABC transporter ATP-binding protein	Staphylococcus aureus subsp. aureus MRSA252	1280
MNWSPTTCL	42248	42248	Genome polyprotein	Hepacivirus C	11103
MPPYPTGGPPPV	42308	42308	Protective recombinant antigen	Taenia crassiceps	6207
MPSIGLEEEEEEE	42322	42322	Envelope glycoprotein G	Human alphaherpesvirus 1 strain 17	10298
MQFDRGYISP	42363	42363	Heat shock protein 60 (GroEL) like protein	Porphyromonas gingivalis	837
MQSWVPLSTDDPVID	42413	42413	Hemagglutinin glycoprotein	Measles virus strain Edmonston	11234
MQTLWDEIMDINKRK	42416	42416	Ring-infected erythrocyte surface antigen precursor	Plasmodium falciparum	5833
MRFDRGYI	42462	42462	60 kDa chaperonin	Orientia tsutsugamushi	784
MRQLDTNVER	42493	42493	Cha transcription factor	Homo sapiens	9606
DTNVERRALGEIQNV	42494	42494	Transcription factor-like 5 protein (Cha transcription factor) (HPV-16 E2-binding protein 1) (E2BP-1)	Homo sapiens	9606
MRQLDTNVERRALGE	42494	42494	Transcription factor-like 5 protein (Cha transcription factor) (HPV-16 E2-binding protein 1) (E2BP-1)	Homo sapiens	9606
MSDLTDIQEDITRH	42532	42532	Nucleoprotein	Puumala orthohantavirus	1980486
MSDNGPQSNQRSAPRI	42540	42540	Nucleocapsid protein	SARS coronavirus Tor2	10002316
DNGPQSNQRSAPRIT	42541	42541	Nucleocapsid protein	SARS-CoV1	10002316
MSDNGPQSNQRSAPR	42539	42539	N protein	SARS coronavirus Urbani	10002316
MSKAKQYNICCKFKE	42580	42580	22.6 kDa tegumental antigen	Schistosoma japonicum	6182
MSLSLLDLYLGRGYN	42603	42603	Hemagglutinin glycoprotein	Measles morbillivirus	11234
MSPARR	42618	42618	53kDa major outer membrane protein	Porphyromonas gingivalis	837
MSSGNL	28191	28191	Envelope glycoprotein	Dengue virus 2 Jamaica/1409/1983	12637
MSTLQELQENITA	42678	42678	Nucleoprotein	Andes virus CHI-7913	1980456
MSTNPKPQRKTK	42694	42694	Polyprotein	Hepatitis C virus (isolate H)	11103
MSTNPKPQRKTKRNT	42696	42696	Core protein	hepatitis C virus genotype 1a	11103
NPKPQRKTKRNTNRR	42698	42698	Polyprotein	Hepatitis C virus subtype 1b JK1	11103
MTEQQWNFAGIEAAAS	42795	42795	6 kDa early secretory antigenic target	Mycobacterium tuberculosis	1773
MTQKAR	42859	42859	Nonstructural protein NS4A	Dengue virus 2 Jamaica/1409/1983	12637
MVDRGW	31154	31154	Envelope glycoprotein	Dengue virus type 2	12637
MVDRGWGNGCGL	42929	42929	Envelope protein	Dengue virus 2 Jamaica/1409/1983	12637
MVDVVTGA	13422	13422	Lipoprotein, 15 kDa (tpp15)	Treponema pallidum subsp. pallidum str. Nichols	160
MVQVVYD	19901	19901	Lipoprotein, 15 kDa (tpp15)	Treponema pallidum subsp. pallidum str. Nichols	160
MVTILLCCMTSCCSC	42999	42999	E2 glycoprotein precursor	SARS coronavirus Tor2	10002316
TILLCCMTSCCSCLK	42999	42999	E2 glycoprotein precursor	SARS coronavirus Tor2	10002316
MYASSGIG	43039	43039	Lipoprotein, 15 kDa (tpp15)	Treponema pallidum subsp. pallidum str. Nichols	160
MYRVFEVSVIRNPGL	43084	43084	Hemagglutinin glycoprotein	Measles morbillivirus	11234
NAAAAALDKKQRNFD	43107	43107	Myosin-7	Homo sapiens	9606
NADMNEITERYFKLA	43134	43134	Ring-infected erythrocyte surface antigen precursor	Plasmodium falciparum	5833
NEITERYFKLAENYY	43134	43134	Ring-infected erythrocyte surface antigen precursor	Plasmodium falciparum	5833
FNCTFEYISDAFSLD	43145	43145	Spike glycoprotein precursor	SARS coronavirus Tor2	10002316
NAFNCTFEYISDAFS	43145	43145	Spike glycoprotein precursor	SARS coronavirus Tor2	10002316
NAINPRLT	43176	43176	Adhesin P1 precursor (Cytadhesin P1) (Attachment protein)	Mycoplasma pneumoniae	2104
NAIRMISDQR	2207	2207	Flagellar filament 41 kDa core protein	Borreliella burgdorferi B31	139
NAKNVNDMYRDGEMS	43198	43198	Antigen CARP	Plasmodium falciparum	5833
NANPNANPNANP	6318	6318	Circumsporozoite protein precursor	Plasmodium falciparum	5833
NANPNANPNANPNANP	6318	6318	Circumsporozoite protein	Plasmodium falciparum	5833
NAPATVCGPKLSTDL	43264	43264	Spike glycoprotein precursor	SARS-CoV1	10002316
PATVCGPKLSTDLIK	43264	43264	Spike glycoprotein precursor	SARS-CoV1	10002316
NASSEVAVLYQDVNC	43313	43313	E2 glycoprotein precursor	SARS coronavirus Tor2	10002316
SSEVAVLYQDVNCTD	43313	43313	E2 glycoprotein precursor	SARS coronavirus Tor2	10002316
NASVQNKVPI	43315	43315	53kDa major outer membrane protein	Porphyromonas gingivalis	837
NDIRVE	43460	43460	Genome polyprotein	Hepatitis C virus subtype 1b	11103
NDKGRLSRAEIERMV	43462	43462	Heat shock 70 kDa protein	Trypanosoma cruzi	5693
NDKSGSSS	43480	43480	Serine-rich 25 kDa antigen protein	Entamoeba histolytica	5759
NEDQRVGI	43582	43582	60 kDa chaperonin	Orientia tsutsugamushi	784
NEEEIAQV	43592	43592	60 kDa chaperonin	Orientia tsutsugamushi	784
NEVFCV	32487	32487	HCV-1	hepatitis C virus genotype 1a	11103
ELCDNPFFAVSKPMG	15582	15582	S protein	SARS coronavirus Urbani	10002316
NFELCDNPFFAVSKP	43825	43825	Spike glycoprotein precursor	SARS coronavirus Tor2	10002316
NFNFEVEV	43890	43890	60 kDa chaperonin	Orientia tsutsugamushi	784
NFNGLTGTGVLTPSS	43893	43893	Spike glycoprotein precursor	SARS coronavirus Tor2	10002316
NGLTGTGVLTPSSKR	43893	43893	Spike glycoprotein precursor	SARS coronavirus Tor2	10002316
NFSISI	2053	2053	E2 glycoprotein precursor	SARS coronavirus Tor2	10002316
NGEEYLILSARDVLA	43977	43977	10 kDa chaperonin	Mycobacterium leprae	1769
NGIRRPKHLYVSMP	11355	11355	N protein	Puumala virus Kazan	1980486
NGTPSELGGTNVPAE	44088	44088	Antigen 85-B precursor	Mycobacterium leprae	1769
NGTYRATY	27960	27960	Lipoprotein, 15 kDa (tpp15)	Treponema pallidum subsp. pallidum str. Nichols	160
NHIHSV	44144	44144	Genome polyprotein	Hepatitis C virus subtype 1b	11103
NHSQTPRYRRPKFPW	44168	44168	Serine protease HtrA, putative	Staphylococcus aureus subsp. aureus COL	1280
SQTPRYRRPKFPWFK	44168	44168	Serine protease HtrA, putative	Staphylococcus aureus subsp. aureus COL	1280
NHVADIDKLIDYAA	44172	44172	Nucleoprotein	Puumala virus sotkamo/v-2969/81	1980486
DATSTGNYNYKYRYL	44198	44198	Spike glycoprotein precursor	SARS coronavirus Tor2	10002316
NIDATSTGNYNYKYR	44198	44198	Spike glycoprotein precursor	SARS coronavirus Tor2	10002316
NIGFGNRGDANI	44231	44231	PPE family protein	Mycobacterium tuberculosis H37Rv	1773
NIGGEGNHNESPL	44232	44232	Genome polyprotein	Hepatitis C virus genotype 3	11103
NIGGVGNNTLTCPT	44233	44233	Polyprotein	Hepatitis C virus subtype 1b	11103
NIISCNKNDKNQ	44251	44251	101 kDa malaria antigen	Plasmodium falciparum	5833
NISGHVRMGTMKIT	44340	44340	Genome polyprotein	Hepatitis C virus subtype 2b	11103
NISGTGEKAQQHRKQ	44342	44342	Duffy receptor	Plasmodium vivax	5855
NITRVESETKVVVL	44380	44380	Genome polyprotein	Hepatitis C virus genotype 3	11103
NKLKEKHTDLGKE	6984	6984	Outer surface protein C precursor	Borreliella burgdorferi B31	139
LQEEISDLTEQLGSS	44559	44559	Beta-myosin heavy chain	Homo sapiens	9606
NKNLQEEISDLTEQL	44559	44559	Beta-myosin heavy chain	Homo sapiens	9606
NKSTLQNRRAAVS	44602	44602	Nucleoprotein	Andes virus CHI-7913	1980456
NKVDAAVA	10407	10407	DnaK	Mycobacterium tuberculosis	1773
NKVPIIVKRA	44620	44620	53kDa major outer membrane protein	Porphyromonas gingivalis	837
KVQLKKGETVENTNS	44634	44634	Antigen CARP	Plasmodium falciparum	5833
NKYLKVQLKKGETVE	44634	44634	Antigen CARP	Plasmodium falciparum	5833
NLEDPASRDL	7332	7332	Core protein	Hepatitis B virus	10407
NLEYTIVITP	44700	44700	Envelope glycoprotein	Dengue virus 2 Jamaica/1409/1983	12637
NLIDTS	44740	44740	Antigen CARP	Plasmodium falciparum	5833
NLINTNGSWHIN	44747	44747	Polyprotein	Hepacivirus C	11103
NLNFEMYGAVYSVN	44816	44816	Genome polyprotein	Hepatitis C virus subtype 2b	11103
NLNFEMYGAVYSVS	44817	44817	Genome polyprotein	Hepatitis C virus subtype 2a	11103
NLSGKAINHIRS	44869	44869	Genome polyprotein	Hepatitis C virus subtype 1b	11103
NLSGKAVNHIRS	44870	44870	Polyprotein	Hepatitis C virus subtype 1b	11103
NLSSKA	44881	44881	Genome polyprotein	Hepatitis C virus subtype 1b	11103
NLSSKAVNHIHS	44882	44882	Genome polyprotein	Hepatitis C virus subtype 1b	11103
NLVDWLRQY	44911	44911	ABC transporter ATP-binding protein	Staphylococcus aureus subsp. aureus MRSA252	1280
NLVILPGQDLQYVLA	44915	44915	Hemagglutinin glycoprotein	Measles virus strain Edmonston	11234
NLVLNRDVSFQDL	44917	44917	Glycoprotein precursor	Andes virus CHI-7913	1980456
NMEGKV	6496	6496	Envelope glycoprotein	Dengue virus type 2	12637
NMNLVDWLR	45009	45009	ABC transporter ATP-binding protein	Staphylococcus aureus subsp. aureus MRSA252	1280
NMTVM	45033	45033	Cysticercosis 10kDa antigen	Taenia solium	6204
KSQSVIIINNSTNVV	45151	45151	Spike glycoprotein precursor	SARS coronavirus Tor2	10002316
NNKSQSVIIINNSTN	45151	45151	Spike glycoprotein precursor	SARS coronavirus Tor2	10002316
NNSPARPETSRPK	45247	45247	Envelope glycoprotein G	Human alphaherpesvirus 1 strain 17	10298
NNTGNRSG	45256	45256	60 kDa chaperonin	Orientia tsutsugamushi	784
NNTTGNPKL	45272	45272	Major surface glycoprotein G	Human respiratory syncytial virus A strain Long	11250
NNNAKNVNDMYRDGE	45291	45291	Antigen CARP	Plasmodium falciparum	5833
NNYNNNAKNVNDMYR	45291	45291	Antigen CARP	Plasmodium falciparum	5833
NPPGATVPSGTASTK	45450	45450	Merozoite surface protein 1 precursor	Plasmodium falciparum RO-33	5833
NPVIPFKDGIYFAAT	45506	45506	Spike glycoprotein precursor	SARS coronavirus Tor2	10002316
VIPFKDGIYFAATEK	45506	45506	Spike glycoprotein precursor	SARS coronavirus Tor2	10002316
NQMHMLSNKS	45589	45589	Flagellar filament 41 kDa core protein	Borreliella burgdorferi B31	139
NQRKKARN	45616	45616	Genome polyprotein	Dengue virus 2 Thailand/NGS-C/1944	12637
NRDFVE	42453	42453	Envelope glycoprotein	Dengue virus type 2	12637
NREKMITE	45671	45671	60 kDa chaperonin	Orientia tsutsugamushi	784
NRGFDART	45679	45679	60 kDa chaperonin	Orientia tsutsugamushi	784
NRLIAFASRGNHDSP	45697	45697	Polyprotein	Hepatitis C virus subtype 1b	11103
NRLIAFASRGNHVSP	45700	45700	HCV-1	hepatitis C virus genotype 1a	11103
NRRPQDV	31647	31647	Core protein	Hepacivirus C	11103
NSKGQN	40794	40794	Genome polyprotein	Hepatitis C virus subtype 1b	11103
NSNDKSGS	45922	45922	Serine-rich 25 kDa antigen protein	Entamoeba histolytica	5759
NSRSTS	45965	45965	Envelope protein	Dengue virus 2 Jamaica/1409/1983	12637
NSTTGNLEH	37863	37863	Major surface glycoprotein G (Attachment glycoprotein G)	Human respiratory syncytial virus (strain RSB6190)	11250
NTGEIPFYGK	14627	14627	Genome polyprotein	Hepacivirus C	11103
NTGNRSGG	46102	46102	60 kDa chaperonin	Orientia tsutsugamushi	784
NTIMASKSVGTAE	46127	46127	Nucleoprotein	Andes virus CHI-7913	1980456
NTNGSWHINR	27749	27749	Polyprotein	Hepatitis C virus genotype 2	11103
NTNRRPQ	31647	31647	Core protein	Hepacivirus C	11103
NTNSGPDDQIGYYRR	46197	46197	N protein	SARS coronavirus Urbani	10002316
SGPDDQIGYYRRATR	46198	46198	Nucleocapsid protein	SARS coronavirus BJ01	10002316
NTRNIDATSTGN	7280	7280	Spike glycoprotein precursor	SARS coronavirus Tor2	10002316
NTRVTGGVQS	46255	46255	Envelope protein	Hepacivirus C	11103
NTSDSQKE	52	52	Merozoite surface antigen 2	Plasmodium falciparum	5833
NTSSGASPPADASDS	46271	46271	Merozoite surface protein 1 precursor	Plasmodium falciparum Palo Alto/Uganda	5833
ASDQLLVENAAGHRV	22853	22853	Structural protein	Paslahepevirus balayani	1678143
NTTASDQLLVENAAG	22853	22853	Structural protein	Paslahepevirus balayani	1678143
SDQLLVENAAGHRVA	22853	22853	Structural protein	Paslahepevirus balayani	1678143
NTTYILVKGK	46297	46297	53kDa major outer membrane protein	Porphyromonas gingivalis	837
NTWKSK	16961	16961	Genome polyprotein	Hepatitis C virus (isolate Japanese)	11103
NVDPNANPNANPNANP	9693	9693	Circumsporozoite protein precursor	Plasmodium falciparum NF54	5843
FFLLLFSLTHFPLAQ	46375	46375	Envelope glycoprotein gp63 precursor	Human T-lymphotropic virus 2	194441
NVFFLLLFSLTHFPL	46375	46375	Envelope glycoprotein gp63 precursor	Human T-lymphotropic virus 2	194441
FQTQAGCLIGAEHVD	46379	46379	E2 glycoprotein precursor	SARS coronavirus Tor2	10002316
NVFQTQAGCLIGAEH	46379	46379	E2 glycoprotein precursor	SARS coronavirus Tor2	10002316
NVLDVNAIDIEEPS	39252	39252	N protein	Puumala virus Kazan	1980486
NVMFRQNNSHLAQMY	46432	46432	Antigen CARP	Plasmodium falciparum	5833
NVSINNNNNNNNSNT	46479	46479	Antigen CARP	Plasmodium falciparum	5833
NVSVPSPSSTPLLY	46488	46488	Gp46	Human T-cell lymphotrophic virus type 1 (strain ATK)	194440
NVSVPSSSSTPLLY	46489	46489	Envelope glycoprotein gp62 precursor	Human T-cell lymphotrophic virus type 1 (strain ATK)	194440
NVTSIHSLLDEGKQSL	46500	46500	6 kDa early secretory antigenic target	Mycobacterium tuberculosis	1773
NVYADSFVVKGDDVR	46521	46521	Spike glycoprotein precursor	SARS-CoV1	10002316
YADSFVVKGDDVRQI	46522	46522	Spike glycoprotein precursor	SARS coronavirus Tor2	10002316
NWFGCTWMN	21547	21547	HCV-1	Hepacivirus C	11103
NWITEDCPIP	46543	46543	Genome polyprotein	Hepatitis C virus subtype 2a	11103
NWSPTTCLV	46565	46565	Genome polyprotein	Hepacivirus C	11103
NYKYRYLRHGKLRPF	21553	21553	Spike glycoprotein precursor	SARS-CoV1	10002316
NYNYKYRYLRHGKLR	21553	21553	Spike glycoprotein precursor	SARS-CoV1	10002316
NYTIFKIRM	7160	7160	HCV-1	Hepatitis C virus subtype 1b AD78	11103
PAADRAAAPDAVAA	46738	46738	Genome polyprotein	Hepatitis C virus genotype 3	11103
PADPPF	8698	8698	Large delta antigen (p27) (HDAg-L)	Hepatitis delta virus	12475
ILRKPRKFPPALPIW	46778	46778	Genome polyprotein	Hepacivirus C	11103
PAEILRKPRKFPPAL	46778	46778	Genome polyprotein	Hepacivirus C	11103
PAFGANSNNPDWDFNP	46792	46792	Large envelope protein	Hepatitis B virus subtype adw2	10407
PAFPLAEDVEKDK	46796	46796	Envelope glycoprotein G	Human alphaherpesvirus 1 strain 17	10298
PAGGAYSMYTNWEQD	46806	46806	MPT51/MPB51 antigen precursor	Mycobacterium tuberculosis	1773
PAIIPDREV	20655	20655	Polyprotein	Hepacivirus C	11103
PAKAAAPPAA	46837	46837	Tc40 antigen	Trypanosoma cruzi	5693
PALSTGLI	6997	6997	HCV-1	hepatitis C virus genotype 1a	11103
PALTAAETG	46858	46858	Polyprotein	Coxsackievirus B3	138949
PALTAVETGATNPL	27795	27795	Coat protein VP1	Human poliovirus 1 Mahoney	138950
PALVPDKEV	20141	20141	Genome polyprotein	Hepatitis C virus subtype 1b	11103
PANKEESISFHFQ	46871	46871	Glycoprotein precursor	Andes virus CHI-7913	1980456
PAPSGCPPDSDAES	46900	46900	Genome polyprotein	hepatitis C virus genotype 1a	11103
PAQEIEMLKR	12660	12660	Nucleoprotein	Puumala virus sotkamo/v-2969/81	1980486
PARDVLCLRPVGAES	46927	46927	X protein	Hepatitis B virus	10407
PARLIV	22111	22111	HCV-1	hepatitis C virus genotype 1a	11103
PARPETSRPKTPP	46933	46933	Envelope glycoprotein G	Human alphaherpesvirus 1 strain 17	10298
ASRRRPTTAGAAPLT	4759	4759	Structural viral protein	Paslahepevirus balayani	1678143
PAVASRRRPTTAGAA	9827	9827	Structural viral protein	Paslahepevirus balayani	1678143
PCKPLLRDDITFMV	47026	47026	Genome polyprotein	Hepatitis C virus genotype 3	11103
PCKPLLREEVSFRV	24671	24671	Genome polyprotein	hepatitis C virus genotype 1a	11103
PCVREGNASRCW	1995	1995	Genome polyprotein	Hepacivirus C	11103
DDPQPGPSREYRYVL	47068	47068	LANA	Human gammaherpesvirus 8	37296
PDDDPQPGPSREYRY	47068	47068	LANA	Human gammaherpesvirus 8	37296
PDELALSETGMVPL	47084	47084	Genome polyprotein	Hepatitis C virus subtype 2a	11103
PDKEILYEA	3507	3507	Genome polyprotein	Hepatitis C virus subtype 2b	11103
PDKEVLYQQ	25882	25882	Polyprotein	Hepacivirus C	11103
PDLGVR	4181	4181	HCV-1	hepatitis C virus genotype 1a	11103
PDPNNSPARPETS	47159	47159	Envelope glycoprotein G	Human alphaherpesvirus 1 strain 17	10298
PDREVLYRE	1952	1952	HCV-1	hepatitis C virus genotype 1a	11103
PDSDAESYSSMPPL	47200	47200	Genome polyprotein	hepatitis C virus genotype 1a	11103
PDTAKEKPQEGTVVA	47209	47209	10 kDa chaperonin	Mycobacterium tuberculosis	1773
PEARQA	3525	3525	Genome polyprotein	Hepatitis C virus subtype 1b	11103
PEDTLNKV	12689	12689	Heat shock protein 70, hsp70A2	Mycobacterium leprae	1769
FEGAGDGEPPEDDDS	11983	11983	Envelope glycoprotein G	Human alphaherpesvirus 2	10310
PEEFEGAGDGEPPED	19949	19949	Envelope glycoprotein G	Human alphaherpesvirus 2	10310
PEGRTWAQ	4249	4249	Genome polyprotein	Hepatitis C virus (isolate H)	11103
PEKAFREL	21607	21607	Lipoprotein, 15 kDa (tpp15)	Treponema pallidum subsp. pallidum str. Nichols	160
PEKGGR	15356	15356	Genome polyprotein	Hepatitis C virus subtype 1b	11103
PENAKEKPQEGTVVA	47366	47366	10 kDa chaperonin	Mycobacterium leprae	1769
PERIKLDYDQYCADV	47398	47398	Hemagglutinin glycoprotein	Measles virus strain Edmonston	11234
PERLASCRPL	18889	18889	HCV-1	Hepatitis C virus subtype 1b AD78	11103
PESPFA	12180	12180	Large delta antigen (p27) (HDAg-L)	Hepatitis delta virus	12475
AMQMAYRFNGIGVTQ	47479	47479	Spike glycoprotein	Severe acute respiratory syndrome coronavirus 2	2697049
PFAMQMAYRFNGIGV	47479	47479	Spike glycoprotein	Severe acute respiratory syndrome coronavirus 2	2697049
PFGDSYIIIGVE	30249	30249	Envelope glycoprotein	Dengue virus type 2	12637
PFGQAAAGDKPS	32702	32702	B13 antigen	Trypanosoma cruzi	5693
PFNQWPDY	47533	47533	Adhesin P1 precursor (Cytadhesin P1) (Attachment protein)	Mycoplasma pneumoniae	2104
PFSPDGKPCTPP	47565	47565	Spike glycoprotein precursor	SARS-CoV1	10002316
PGCIVPASQV	47626	47626	Genome polyprotein	Hepatitis C virus isolate HC-J4	11103
PGGGQIVGGVYLLPRR	10639	10639	Genome polyprotein	Hepatitis C virus (isolate 1)	11103
PGHITGHRMAWDMMM	47673	47673	Genome polyprotein	hepatitis C virus genotype 1a	11103
PGLGAPVFHMTNYLE	47694	47694	Hemagglutinin glycoprotein	Measles virus strain Edmonston	11234
PGPSQKI	17801	17801	Polyprotein	Hepatitis C virus subtype 1b	11103
PGQRVE	17558	17558	HCV-1	hepatitis C virus genotype 1a	11103
PGTPAQEIEMLKRN	12660	12660	Nucleoprotein	Puumala virus sotkamo/v-2969/81	1980486
PGVAGSGA	47769	47769	DnaK	Mycobacterium tuberculosis	1773
PGYPWPLY	4023	4023	Polyprotein precursor	Hepacivirus C	11103
PGYPWPLYGNEG	4024	4024	Polyprotein	Hepacivirus C	11103
GVVFLHVTYVPSQER	47823	47823	E2 glycoprotein precursor	SARS coronavirus Tor2	10002316
PHGVVFLHVTYVPSQ	47822	47822	Spike glycoprotein precursor	SARS coronavirus Tor2	10002316
ALALLEDTMDYPARA	34904	34904	ORF2	Paslahepevirus balayani	1678143
PHSALALLEDTMDYP	34904	34904	ORF2	Paslahepevirus balayani	1678143
PHSNLDH	3683	3683	Envelope glycoprotein(gp21, gp46) - human T-cell lymphotropic virus type 1	Human T-cell leukemia virus type I	194440
PIAAAGQLDLSGWF	47865	47865	Genome polyprotein	hepatitis C virus genotype 1a	11103
PIDTTI	9160	9160	HCV-1	hepatitis C virus genotype 1a	11103
PIELQVECFTWDQKL	47890	47890	Hemagglutinin	Measles morbillivirus	11234
PIPAASQLDLSGWF	47941	47941	Genome polyprotein	Hepatitis C virus subtype 1b	11103
ANGSGPDQRPYCWHY	3301	3301	HCV-1	Hepacivirus C	11103
PISYANGSGPDQRPY	47989	47989	HCV-1	Hepatitis C virus subtype 1b AD78	11103
PIVATNWQK	5368	5368	Polyprotein	Hepatitis C virus genotype 3	11103
EITVATSRTLSYYKL	30203	30203	Membrane protein	SARS-CoV1	10002316
PKEITVATSRTLSYY	30203	30203	Membrane protein	SARS-CoV1	10002316
FYAEGSRGGSQASSR	48067	48067	Nucleocapsid protein	SARS coronavirus BJ01	10002316
PKGFYAEGSRGGSQA	48067	48067	Nucleocapsid protein	SARS coronavirus BJ01	10002316
PKPKVASEAFMST	6764	6764	Nucleoprotein	Andes virus CHI-7913	1980456
PKPQRKTKRNTNRRP	42699	42699	Polyprotein	Hepacivirus C	11103
RKTKRNTNRRPQDVK	42701	42701	Polyprotein	Hepacivirus C	11103
PKQRRPQGLPNNTAS	18752	18752	Nucleoprotein	SARS-CoV1	10002316
RRPQGLPNNTASWFT	18752	18752	Nucleoprotein	SARS-CoV1	10002316
PKTSEILDISPCAFG	48155	48155	E2 glycoprotein precursor	SARS coronavirus Tor2	10002316
TSEILDISPCAFGGV	48155	48155	E2 glycoprotein precursor	SARS coronavirus Tor2	10002316
PLAEDVEKDKPNR	48271	48271	Envelope glycoprotein G	Human alphaherpesvirus 1 strain 17	10298
PLCNTRKSRQSGI	48282	48282	Protective recombinant antigen	Taenia crassiceps	6207
PLDFEMYGATYSVT	48285	48285	Genome polyprotein	Hepatitis C virus genotype 3	11103
GEPGDPDLSDGSWST	19388	19388	HCV-1	hepatitis C virus genotype 1a	11103
PLEGEPGDPDLSDGS	48301	48301	Genome polyprotein	Hepacivirus C	11103
PLGFFPDHQLDP	41615	41615	Pre S1/pre S2/S ORF [Hepatitis B virus]	Hepatitis B virus	10407
LQGCAFQSTVAELQR	6757	6757	Structural protein 2 precursor	Hepatitis E virus (strain Burma)	1678143
PLGLQGCAFQSTVAE	6757	6757	Structural protein 2 precursor	Hepatitis E virus (strain Burma)	1678143
PLITHGSGMDLYKSN	48370	48370	Hemagglutinin glycoprotein	Measles virus strain Edmonston	11234
KPTKRSFIEDLLFNK	48383	48383	E2 glycoprotein precursor	SARS coronavirus Tor2	10002316
PLKPTKRSFIEDLLF	48382	48382	Spike glycoprotein precursor	SARS-CoV1	10002316
PLLDRWKAPDYVPP	48390	48390	Genome polyprotein	Hepatitis C virus genotype 3	11103
PLLESWKDPDYVPP	48392	48392	Genome polyprotein	Hepatitis C virus subtype 1b	11103
PLLYPS	48418	48418	Envelope glycoprotein gp62 precursor	Human T-cell leukemia virus type I	194440
PLPEARLLDLSSWF	48437	48437	Genome polyprotein	Hepatitis C virus subtype 2a	11103
PLTNSK	40794	40794	Genome polyprotein	Hepatitis C virus subtype 1b	11103
PLVESWKRPDYQPA	48520	48520	Genome polyprotein	Hepatitis C virus subtype 2a	11103
PLVETWKKPDYEPP	47232	47232	Genome polyprotein	hepatitis C virus genotype 1a	11103
GTQTHTMIFDNAFNC	48554	48554	Spike glycoprotein precursor	SARS coronavirus Tor2	10002316
PMGTQTHTMIFDNAF	48554	48554	Spike glycoprotein precursor	SARS coronavirus Tor2	10002316
PMKTDLELDFSLP	48566	48566	Glycoprotein precursor	Andes virus CHI-7913	1980456
PNGTHSWEYWGAQ	17348	17348	Secreted antigen 85-B fbpB (85B) (antigen 85 complex B) (Mycolyl transferase 85B) (Fibronectin-binding protein B) (Extracellular alpha-antigen)	Mycobacterium tuberculosis H37Rv	1773
PNGTYRAT	27960	27960	Lipoprotein, 15 kDa (tpp15)	Treponema pallidum subsp. pallidum str. Nichols	160
PNVSVPSSSSTPLLY	48720	48720	Envelope glycoprotein	Human T-cell leukemia virus type I	194440
PNYSRALWRVAAEE	48728	48728	Genome polyprotein	Hepatitis C virus subtype 1b	11103
PPADASDSDAKSYAD	48741	48741	Merozoite surface protein 1 precursor	Plasmodium falciparum Palo Alto/Uganda	5833
PPATVYRYDSRPPE	7850	7850	Pertussis toxin S1 subunit	Bordetella pertussis	520
PPFSLSPVPTL	45894	45894	Envelope glycoprotein	Human T-cell leukemia virus type I	194440
FSLSPVPTLGSRSRR	45894	45894	Envelope glycoprotein	Human T-cell leukemia virus type I	194440
PPFSLSPVPTLGSRS	45894	45894	Envelope glycoprotein	Human T-cell leukemia virus type I	194440
PPFSPQ	8698	8698	Large delta antigen (p27) (HDAg-L)	Hepatitis delta virus	12475
HRPGVRMRRVPVTHP	48799	48799	LANA	Human gammaherpesvirus 8	37296
PPHRPGVRMRRVPVT	48799	48799	LANA	Human gammaherpesvirus 8	37296
ESWKDPDYVPPVVHG	48823	48823	Genome polyprotein	Hepacivirus C	11103
PPLLESWKDPDYVPP	48823	48823	Genome polyprotein	Hepacivirus C	11103
PPPGRRPFFHPVGE	22447	22447	Epstein-Barr nuclear antigen 1	Human herpesvirus 4 strain B95-8	10376
PPQGGVVTPGSGSG	48894	48894	Genome polyprotein	Hepatitis C virus subtype 2a	11103
PPRRRAGR	48905	48905	DnaK	Mycobacterium tuberculosis	1773
EAHVPPPYVEPTTTQ	48920	48920	Gag polyprotein	Human T-lymphotropic virus 2	194441
PPSPEAHVPPPYVEP	48920	48920	Gag polyprotein	Human T-lymphotropic virus 2	194441
PPSPGGESDSESCS	48921	48921	Genome polyprotein	Hepatitis C virus genotype 3	11103
PPSSPTHDPPDSDP	48870	48870	Pr gag-pro-pol	Human T-cell leukemia virus type I	194440
PPSSPTHDPPDSDPQI	48870	48870	Pr gag-pro-pol	Human T-cell leukemia virus type I	194440
PPTAPPLLPHSNL	16790	16790	Envelope glycoprotein	Human T-cell leukemia virus type I	194440
PPYVEPTAPQVL	47201	47201	Gag polyprotein	Human T-cell leukemia virus type I	194440
PQDVKFPGGGQI	33204	33204	Polyprotein	Hepacivirus C	11103
PQRKTKRNTNRR	32855	32855	Polyprotein	Hepacivirus C	11103
PQTWWEKNAKDIWEG	49140	49140	Erythrocyte membrane protein 1	Plasmodium falciparum	5833
PQVVMG	10784	10784	Genome polyprotein	Hepatitis C virus subtype 1b	11103
PRGSRPSWGPTDPRR	18874	18874	Genome polyprotein	Hepacivirus C	11103
PRLGVRAT	17296	17296	Core protein	Hepacivirus C	11103
PRLLYDEL	49214	49214	Adhesin P1 precursor (Cytadhesin P1) (Attachment protein)	Mycoplasma pneumoniae	2104
PRRGPRLG	10640	10640	Genome polyprotein	Hepacivirus C	11103
PRRRAGRC	49246	49246	DnaK	Mycobacterium tuberculosis	1773
PRTGLD	49261	49261	Envelope glycoprotein	Dengue virus 2 Jamaica/1409/1983	12637
PRVVTYKAAA	49275	49275	53kDa major outer membrane protein	Porphyromonas gingivalis	837
PSDLGGNNLPAKFLE	6321	6321	Antigen 85-A precursor	Mycobacterium tuberculosis H37Rv	1773
MQTRHVKNYHSRSES	49349	49349	VP1 capsid protein	Coxsackievirus B1	138949
PSDTMQTRHVKNYHS	49349	49349	VP1 capsid protein	Coxsackievirus B1	138949
PSEGECEVIDSDSK	49352	49352	Genome polyprotein	Hepatitis C virus subtype 2b	11103
PSGTASTKGAIRSPG	49391	49391	Merozoite surface protein 1 precursor	Plasmodium falciparum RO-33	5833
PSHEAPNMTQTGT	49395	49395	Envelope glycoprotein G	Human alphaherpesvirus 1 strain 17	10298
PAPSRPFSVLRANDV	10035	10035	Structural protein 2 precursor	Hepatitis E virus (strain Burma)	1678143
PSPAPSRPFSVLRAN	10035	10035	Structural protein 2 precursor	Hepatitis E virus (strain Burma)	1678143
PSPFGQAAAGDK	32883	32883	Surface antigen 2 (CA-2), putative	Trypanosoma cruzi	5693
PSQKIQL	17801	17801	Polyprotein	Hepatitis C virus subtype 1b	11103
PSSKRFQPFQQFGRD	49505	49505	Spike glycoprotein precursor	SARS-CoV1	10002316
PSSRRYPFV	49516	49516	ABC transporter ATP-binding protein	Staphylococcus aureus subsp. aureus MRSA252	1280
PSSRSNTLPRSN	22841	22841	Merozoite surface protein 1 precursor	Plasmodium falciparum Palo Alto/Uganda	5833
PSTLQTPGSSSGASL	49529	49529	Protein antigen	Plasmodium falciparum	5833
PSVYAWERKKISNCV	49557	49557	Spike glycoprotein precursor	SARS coronavirus Tor2	10002316
VYAWERKKISNCVAD	49557	49557	Spike glycoprotein precursor	SARS coronavirus Tor2	10002316
PTDCFRKH	1625	1625	Genome polyprotein	hepatitis C virus genotype 1a	11103
PTRTIGGSQA	19975	19975	Genome polyprotein	Hepatitis C virus subtype 1b AD78	11103
PTSTFLLHTDFEQVMC	49778	49778	Non-capsid protein NS-1	Human parvovirus B19	1511900
PTVAEEH	49801	49801	Ring-infected erythrocyte surface antigen precursor	Plasmodium falciparum	5833
PVKNEEEI	49895	49895	60 kDa chaperonin	Orientia tsutsugamushi	784
AKTSVDCNMYICGDS	49968	49968	E2 glycoprotein precursor	SARS coronavirus Tor2	10002316
PVSMAKTSVDCNMYI	49968	49968	E2 glycoprotein precursor	SARS coronavirus Tor2	10002316
PVVAESPKKP	49993	49993	Outer surface protein C precursor	Borreliella burgdorferi	139
PWHLGKLEM	50030	50030	Genome polyprotein	Dengue virus 2 Puerto Rico/PR159-S1/1969	12637
PWLPGA	48460	48460	Envelope protein	Dengue virus 2 Jamaica/1409/1983	12637
PWYVWLGFIAGLIAI	50058	50058	E2 glycoprotein precursor	SARS coronavirus Tor2	10002316
YVWLGFIAGLIAIVM	50058	50058	E2 glycoprotein precursor	SARS coronavirus Tor2	10002316
PYCWHYAP	20809	20809	Structural protein E2	Hepacivirus C	11103
PYCWHYPPKPCGIVPA	9899	9899	HCV-1	Hepatitis C virus subtype 1b AD78	11103
PYIEQAQVI	383	383	Genome polyprotein	Hepatitis C virus genotype 3	11103
PYIEQGMML	7059	7059	Polyprotein [Hepatitis C virus subtype 1A]	Hepatitis C virus subtype 1A	31646
PYIEQGMQL	3592	3592	Precursor polyprotein	Hepatitis C virus subtype 1b	11103
PYVEPTAPQVL	47201	47201	Gag polyprotein	Human T-cell leukemia virus type I	194440
QAAAGDKPS	16041	16041	Surface antigen 2 (CA-2), putative	Trypanosoma cruzi	5693
QAAPVQEGVQ	50213	50213	Flagellar filament 41 kDa core protein	Borreliella burgdorferi B31	139
QAAPYIEQA	41338	41338	Polyprotein	Hepatitis C virus subtype 1b	11103
QAGRTAHAVTNIFSVG	50273	50273	Genome polyprotein	Hepatitis C virus genotype 2	11103
QAIKSL	3525	3525	Genome polyprotein	Hepatitis C virus subtype 1b	11103
QALDAHYDSVLKDI	50300	50300	Genome polyprotein	Hepatitis C virus subtype 2a	11103
QALGALK	50304	50304	FIM3	Bordetella pertussis	520
QALIDQKVKEISNQ	50307	50307	Nucleoprotein	Puumala virus sotkamo/v-2969/81	1980486
LNTLVKQLSSNFGAI	38353	38353	Spike glycoprotein	Severe acute respiratory syndrome coronavirus 2	2697049
QALNTLVKQLSSNFG	50311	50311	E2 glycoprotein precursor	SARS coronavirus Tor2	10002316
QAQTASGLVS	19975	19975	Genome polyprotein	Hepatitis C virus subtype 1b AD78	11103
QAQYNQMHML	50350	50350	Flagellar filament 41 kDa core protein	Borreliella burgdorferi B31	139
QASDDGDKGSDVES	50354	50354	Genome polyprotein	Hepatitis C virus subtype 1b	11103
QATRQAQDI	28158	28158	Polyprotein precursor	Hepatitis C virus subtype 1b	11103
QAVIEPIVA	50386	50386	Polyprotein	Hepatitis C virus genotype 3	11103
QCCDLA	50402	50402	Genome polyprotein	Hepatitis C virus subtype 1b	11103
QDADYHRV	33479	33479	Lipoprotein, 15 kDa (tpp15)	Treponema pallidum subsp. pallidum str. Nichols	160
[truncated: 2,347 more rows]
